# Supplementary material for: Improving fraud detection with semi-supervised topic modeling and keyword integration
Source: PeerJ Comput Sci. 2024 Jan 15;10:e1733. doi: 10.7717/peerj-cs.1733 (PMC10803081; doi:10.7717/peerj-cs.1733)
Supplement: Supplemental Information 1 — This data corresponds to phrases related to the vertices of the fraud triangle. [file peerj-cs-10-1733-s001.zip]

Archive with 4 entries (4 files):
- ChatGPT_v3.csv
- NNDataset_fraud_7113x7113.csv
- StudentsDataset_7113x7113_.csv
- WebScrapingDataset_7113x7113.csv
