# Supplementary material for: Improving fraud detection with semi-supervised topic modeling and keyword integration
Source: PeerJ Comput Sci. 2024 Jan 15;10:e1733. doi: 10.7717/peerj-cs.1733 (PMC10803081; doi:10.7717/peerj-cs.1733)
Supplement: Supplemental Information 1 — This data corresponds to phrases related to the vertices of the fraud triangle. [file peerj-cs-10-1733-s001.zip › ChatGPT_v3.csv]

message_text	word	message_stage
I'm drowning in debt and I just don't see any other way out.		Pression
I've been passed over for promotions and I need to make ends meet.		Pression
My family is relying on me and I need to provide for them.		Pression
I've been living paycheck to paycheck and I need to catch up.		Pression
I've got mounting medical bills and no insurance to cover them.		Pression
I need to make up for my recent financial losses.		Pression
I'm not making enough to keep up with my lifestyle.		Pression
I need to pay for my children's education.		Pression
I've got bills piling up and I need to take care of them.		Pression
I'm trying to keep up with the Joneses.		Pression
I'm trying to save for my future, but it's not happening fast enough.		Pression
I'm tired of living from hand to mouth.		Pression
I need to support my aging parents.		Pression
I need to take care of my family after losing my job.		Pression
I've got unexpected expenses I need to take care of.		Pression
I'm trying to keep up with inflation.		Pression
I need to save for my retirement.		Pression
I'm trying to make ends meet after a recent divorce.		Pression
I need to pay off my student loans.		Pression
I'm trying to build up my emergency fund.		Pression
I'm under a lot of stress at work and need to meet targets.		Pression
I feel like I'm being left behind by my peers.		Pression
I'm facing financial insecurity and need to make more money.		Pression
I need to pay off debts quickly.		Pression
I need to keep up with the standard of living I've become accustomed to.		Pression
I'm feeling pressure from family members to provide more financial support.		Pression
I'm facing increasing living expenses.		Pression
I've got mounting bills and I don't know how I'm going to pay them.		Pression
I'm trying to save for a down payment on a house.		Pression
I need to provide a better life for my family.		Pression
I've got unexpected expenses coming up and I need to prepare.		Pression
I need to keep up with my friends' lifestyles.		Pression
I'm trying to save for a child's college education.		Pression
I'm trying to save for a comfortable retirement.		Pression
I need to pay off credit card debt.		Pression
I'm trying to keep up with my expenses after a pay cut.		Pression
I'm facing pressure from my spouse to make more money.		Pression
I'm trying to make ends meet after a job loss.		Pression
I need to pay off a loan I took out to start a business.		Pression
I'm trying to save for a vacation I promised my family.		Pression
I need to keep up with my mortgage payments.		Pression
I'm under pressure from my boss to hit sales targets.		Pression
I need to pay for my own healthcare expenses.		Pression
I need to keep up with the cost of living in this city.		Pression
I'm facing financial pressures after a divorce.		Pression
I need to provide for my elderly parents.		Pression
I'm trying to keep up with my car payments.		Pression
I'm under pressure from my family to provide more support.		Pression
I need to pay off my student loans quickly.		Pression
I'm trying to keep up with the expectations of my community.		Pression
I'm trying to save for my children's weddings.		Pression
I'm trying to save for a comfortable retirement.		Pression
I'm facing increasing expenses due to a growing family.		Pression
I need to pay off unexpected legal fees.		Pression
I'm trying to keep up with my expenses after a job change.		Pression
I need to provide a better standard of living for my family.		Pression
I'm facing pressure from my spouse to save more money.		Pression
I'm trying to make ends meet after a pay decrease.		Pression
I need to pay for my own continuing education.		Pression
I'm trying to save for a family emergency fund.		Pression
I need to keep up with my rent payments.		Pression
I'm under pressure from my team to meet project deadlines.		Pression
I need to pay for my own insurance.		Pression
I need to keep up with the high cost of living in this area.		Pression
I'm facing financial pressures after a layoff.		Pression
I need to provide for my aging grandparents.		Pression
I'm trying to keep up with my cellphone payments.		Pression
I'm under pressure from my friends to keep up with their lifestyles.		Pression
I need to pay off my business debts quickly.		Pression
I'm trying to keep up with the expectations of my extended family.		Pression
I'm trying to save for my children's education.		Pression
I'm trying to save for a secure financial future.		Pression
I'm facing increasing expenses due to a new family member.		Pression
I need to pay off unexpected car repairs.		Pression
I'm trying to keep up with my expenses after a reduction in hours.		Pression
I need to provide a better life for my spouse and children.		Pression
I'm facing pressure from my family to invest more money.		Pression
I'm trying to make ends meet after a reduction in benefits.		Pression
I need to pay for my own professional development.		Pression
I'm trying to save for a rainy day fund.		Pression
I need to keep up with my utility payments.		Pression
I'm under pressure from my department to meet quarterly goals.		Pression
I need to pay for my own personal development courses.		Pression
I need to keep up with the rising costs of living in this region.		Pression
I'm facing financial pressures after a career change.		Pression
I need to provide for my adult children.		Pression
I'm trying to keep up with my gym membership payments.		Pression
I'm under pressure from my social circle to maintain a certain image.		Pression
I need to pay off my personal loans as soon as possible.		Pression
I'm trying to keep up with the expectations of my in-laws.		Pression
I'm trying to save for a family trip abroad.		Pression
I'm trying to save for a future home purchase.		Pression
I'm facing increasing expenses due to health issues.		Pression
I need to pay off unexpected home repairs.		Pression
I'm trying to keep up with my expenses after a relocation.		Pression
I need to provide a better standard of living for my aging parents.		Pression
I'm facing pressure from my spouse to save for retirement.		Pression
I'm trying to make ends meet after a reduction in overtime hours.		Pression
I need to pay for my own certification exams.		Pression
I'm trying to save for a family member's medical expenses.		Pression
I need to keep up with my credit card payments.		Pression
I'm under pressure from my supervisor to meet daily targets.		Pression
I need to pay for my own continuing education courses.		Pression
I need to keep up with the growing expenses of living in this country.		Pression
I'm facing financial pressures after a health crisis.		Pression
I need to provide for my grandchildren.		Pression
I'm trying to keep up with my subscription services payments.		Pression
I'm under pressure from my peers to attend social events.		Pression
I need to pay off my emergency loans as soon as possible.		Pression
I'm trying to keep up with the expectations of my boss.		Pression
I'm trying to save for a family vacation.		Pression
I'm trying to save for a future business venture.		Pression
I'm facing increasing expenses due to a new hobby.		Pression
I need to pay off unexpected medical bills.		Pression
I'm trying to keep up with my expenses after a change in job status.		Pression
I need to provide a better standard of living for my siblings.		Pression
I'm facing pressure from my family to save for a future event.		Pression
I'm trying to make ends meet after a reduction in bonus pay.		Pression
I need to pay for my own training programs.		Pression
I'm trying to save for a family member's home down payment.		Pression
I need to keep up with my student loan payments.		Pression
I'm under pressure from my coworkers to meet daily quotas.		Pression
I need to pay for my own personal development workshops.		Pression
I need to keep up with the escalating costs of living in this city.		Pression
I'm facing financial pressures after a job loss.		Pression
I need to provide for my nieces and nephews.		Pression
I'm trying to keep up with my monthly parking payments.		Pression
I'm under pressure from my community to participate in volunteer work.		Pression
I need to pay off my short-term debts as soon as possible.		Pression
I'm trying to keep up with the expectations of my mentor.		Pression
I'm trying to save for a family wedding.		Pression
I'm trying to save for a future car purchase.		Pression
I'm facing increasing expenses due to a pet.		Pression
I need to pay off unexpected travel expenses.		Pression
I'm trying to keep up with my expenses after a change in income.		Pression
I need to provide a better standard of living for my friends.		Pression
I'm facing pressure from my spouse to save for a future investment.		Pression
I'm trying to make ends meet after a reduction in benefits.		Pression
I need to pay for my own networking events.		Pression
I'm trying to save for a family member's education costs.		Pression
I need to keep up with my rent payments.		Pression
I'm under pressure from my manager to meet weekly deadlines.		Pression
I need to pay for my own professional growth opportunities.		Pression
I need to keep up with the increasing costs of living in this town.		Pression
I'm facing financial pressures after a sudden decrease in income.		Pression
I need to provide for my spouse's elderly parents.		Pression
I'm trying to keep up with my monthly utility bills.		Pression
I'm under pressure from my religious community to attend regular services.		Pression
I need to pay off my long-term debts as soon as possible.		Pression
I'm trying to keep up with the expectations of my best friend.		Pression
I'm trying to save for a family reunion.		Pression
I'm trying to save for a future home renovation.		Pression
I'm facing increasing expenses due to a new baby.		Pression
I need to pay off unexpected funeral expenses.		Pression
I'm trying to keep up with my expenses after a change in marital status.		Pression
I need to provide a better standard of living for my grandparents.		Pression
I'm facing pressure from my siblings to save for a future trip.		Pression
I'm trying to make ends meet after a reduction in hours worked.		Pression
I need to pay for my own job search activities.		Pression
I'm trying to save for a family member's wedding expenses.		Pression
I need to keep up with my mortgage payments.		Pression
I'm under pressure from my boss to meet monthly targets.		Pression
I need to pay for my own professional development courses.		Pression
I need to keep up with the growing expenses of living in this city.		Pression
I'm facing financial pressures after a recent illness.		Pression
I need to provide for my children's education costs.		Pression
I'm trying to keep up with my monthly insurance premiums.		Pression
I'm under pressure from my social circle to attend regular events.		Pression
I need to pay off my credit card debts as soon as possible.		Pression
I'm trying to keep up with the expectations of my mentor.		Pression
I'm trying to save for a family vacation.		Pression
I'm trying to save for a future home purchase.		Pression
I'm facing increasing expenses due to a new pet.		Pression
I need to pay off unexpected medical expenses.		Pression
I'm trying to keep up with my expenses after a change in job.		Pression
I need to provide a better standard of living for my siblings.		Pression
I'm facing pressure from my spouse to save for a future project.		Pression
I'm trying to make ends meet after a reduction in benefits.		Pression
I need to pay for my own continuing education classes.		Pression
I'm trying to save for a family member's dental expenses.		Pression
I need to keep up with my car loan payments.		Pression
I'm under pressure from my team leader to meet quarterly goals.		Pression
I need to pay for my own skills enhancement workshops.		Pression
I need to keep up with the rising expenses of living in this state.		Pression
I'm facing financial pressures after a recent layoff.		Pression
I need to provide for my parents' retirement needs.		Pression
I'm trying to keep up with my monthly phone bills.		Pression
I'm under pressure from my sports club to attend regular practices.		Pression
I need to pay off my student loans as soon as possible.		Pression
I'm trying to keep up with the expectations of my colleague.		Pression
I'm trying to save for a family wedding.		Pression
I'm trying to save for a future car purchase.		Pression
I'm facing increasing expenses due to a new hobby.		Pression
I need to pay off unexpected legal fees.		Pression
I'm trying to keep up with my expenses after a change in location.		Pression
I need to provide a better standard of living for my in-laws.		Pression
I'm facing pressure from my friends to save for a future concert.		Pression
I'm trying to make ends meet after a reduction in overtime pay.		Pression
I need to pay for my own language classes.		Pression
I'm trying to save for a family member's travel expenses.		Pression
I need to keep up with my rent payments.		Pression
I'm under pressure from my supervisor to meet annual targets.		Pression
I need to pay for my own self-improvement courses.		Pression
I need to keep up with the increasing expenses of living in this country.		Pression
I'm facing financial pressures after a recent divorce.		Pression
I need to provide for my children's wedding costs.		Pression
I'm trying to keep up with my monthly utilities bills.		Pression
I'm under pressure from my community to attend regular meetings.		Pression
I need to pay off my personal loans as soon as possible.		Pression
I'm trying to keep up with the expectations of my friends.		Pression
I'm trying to save for a family holiday.		Pression
I'm trying to save for a future investment.		Pression
I'm facing increasing expenses due to a new fitness regimen.		Pression
I need to pay off unexpected home repair costs.		Pression
I'm trying to keep up with my expenses after a change in salary.		Pression
I need to provide a better standard of living for my grandparents.		Pression
I'm facing pressure from my spouse to save for a future purchase.		Pression
I'm trying to make ends meet after a reduction in hours worked.		Pression
I need to pay for my own networking events.		Pression
I'm trying to save for a family member's medical expenses.		Pression
I need to keep up with my mortgage payments.		Pression
I'm under pressure from my manager to meet weekly quotas.		Pression
I need to pay for my own professional development workshops.		Pression
I need to keep up with the rising cost of living in this city.		Pression
I'm facing financial pressures after a recent health crisis.		Pression
I need to provide for my aging parent's care.		Pression
I'm trying to keep up with my monthly credit card bills.		Pression
I'm under pressure from my church to attend regular services.		Pression
I need to pay off my car loans as soon as possible.		Pression
I'm trying to keep up with the expectations of my partner.		Pression
I'm trying to save for a family vacation.		Pression
I'm trying to save for a future home renovation.		Pression
I'm facing increasing expenses due to a new pet.		Pression
I need to pay off unexpected car repairs.		Pression
I'm trying to keep up with my expenses after a change in career.		Pression
I need to provide a better standard of living for my friends.		Pression
I'm facing pressure from my family to save for a future event.		Pression
I'm trying to make ends meet after a reduction in benefits.		Pression
I need to pay for my own career advancement courses.		Pression
I'm trying to save for a family member's educational expenses.		Pression
I'm feeling pressure to keep up with my rent payments.		Pression
My boss is putting a lot of pressure on me to meet my deadlines.		Pression
I need to find a way to pay for my continuing education.		Pression
I'm struggling to keep up with the cost of living in this area.		Pression
I'm under a lot of financial pressure after a recent layoff.		Pression
I need to find a way to support my elderly parents.		Pression
I'm trying to keep up with my monthly bills.		Pression
I feel like I'm under pressure to attend social events regularly.		Pression
I need to find a way to pay off my student loans.		Pression
I'm trying to keep up with the expectations of my significant other.		Pression
I need to save up for a family reunion.		Pression
I'm trying to save up for a dream trip.		Pression
I'm feeling the pressure of increased expenses for my hobbies.		Pression
I need to find a way to pay for unexpected home repairs.		Pression
I'm trying to keep up with my expenses after a recent job change.		Pression
I need to provide for my disabled sibling.		Pression
I feel like I'm under pressure from my partner to save for a home purchase.		Pression
I'm trying to make ends meet after a reduction in overtime pay.		Pression
I feel the pressure to pay for my own networking opportunities.		Pression
I'm trying to save up for a family member's emergency expenses.		Pression
I feel pressure to meet my monthly budget.		Pression
My supervisor is putting pressure on me to improve my performance.		Pression
I feel the need to pay for my own professional development.		Pression
I'm struggling with the rising costs of living in this city.		Pression
I'm under financial pressure due to a recent illness.		Pression
I feel the pressure to support my aging parents.		Pression
I'm trying to keep up with my monthly expenses.		Pression
I feel pressure from my friends to attend social events.		Pression
I need to find a way to pay off my debt.		Pression
I'm trying to keep up with my partner's expectations.		Pression
I'm trying to save for a family vacation.		Pression
I'm trying to save for a future home purchase.		Pression
I feel pressure from increased expenses for my pet.		Pression
I need to find a way to pay for unexpected car maintenance.		Pression
I'm trying to keep up with my expenses after a career change.		Pression
I feel the pressure to provide for my extended family.		Pression
I feel pressure from my family to save for a special event.		Pression
I'm trying to make ends meet after a decrease in income.		Pression
I feel the pressure to pay for my own networking events.		Pression
I'm trying to save for a family member's education.		Pression
I feel pressure to meet my weekly goals.		Pression
My manager is putting pressure on me to meet my targets.		Pression
I feel the need to invest in my own professional growth.		Pression
I'm struggling with the cost of living in this neighborhood.		Pression
I'm under financial pressure due to a recent job loss.		Pression
I feel the pressure to care for my aging grandparents.		Pression
I'm trying to keep up with my daily expenses.		Pression
I feel pressure from my coworkers to participate in office events.		Pression
I need to find a way to pay for my children's education.		Pression
I'm trying to keep up with my spouse's expectations.		Pression
I'm trying to save for a family wedding.		Pression
I'm trying to save for a future investment.		Pression
I feel pressure from increased expenses for my hobbies.		Pression
I need to find a way to pay for a medical emergency.		Pression
I'm trying to keep up with my expenses after a change in living arrangements.		Pression
I feel the pressure to contribute to my community.		Pression
I feel pressure from my community to save for a charitable cause.		Pression
I'm trying to make ends meet after a reduction in benefits.		Pression
I feel the pressure to pay for my own professional subscriptions.		Pression
I'm trying to save for a family member's travel expenses.		Pression
I feel pressure to keep up with my workload.		Pression
My boss is putting pressure on me to meet deadlines.		Pression
I feel the need to continue my education.		Pression
I'm struggling with the cost of commuting to work.		Pression
I'm under financial pressure due to a recent reduction in hours.		Pression
I feel the pressure to take care of my children.		Pression
I'm trying to keep up with my weekly bills.		Pression
I feel pressure from my friends to stay up-to-date with technology.		Pression
I need to find a way to pay for my own home repairs.		Pression
I'm trying to keep up with my partner's lifestyle.		Pression
I'm trying to save for a family event.		Pression
I'm trying to save for a future emergency fund.		Pression
I feel pressure from increased expenses for my health and wellness.		Pression
I need to find a way to pay for a family member's medical needs.		Pression
I'm trying to keep up with my expenses after a job change.		Pression
I feel the pressure to provide for my family abroad.		Pression
I feel pressure from my family to save for a special occasion.		Pression
I'm trying to make ends meet after a decrease in overtime.		Pression
I feel the pressure to pay for my own recreational activities.		Pression
I'm trying to save for a family member's wedding.		Pression
I feel pressure to balance my personal and professional life.		Pression
My family is putting pressure on me to spend more time with them.		Pression
I feel the need to maintain a healthy work-life balance.		Pression
I'm struggling with the cost of maintaining a healthy lifestyle.		Pression
I'm under financial pressure due to unexpected expenses.		Pression
I feel the pressure to manage my mental health.		Pression
I'm trying to keep up with my monthly bills.		Pression
I feel pressure from my social circle to keep up with fashion trends.		Pression
I need to find a way to pay for my own self-care activities.		Pression
I'm trying to keep up with my partner's financial expectations.		Pression
I'm trying to save for a family vacation.		Pression
I'm trying to save for a future home purchase.		Pression
I feel pressure from increased expenses for my hobbies and interests.		Pression
I need to find a way to pay for my own continuing education.		Pression
I'm trying to keep up with my expenses after a lifestyle change.		Pression
I feel the pressure to support my community.		Pression
I feel pressure from my community to contribute to a local cause.		Pression
I'm trying to make ends meet after a decrease in my salary.		Pression
I feel the pressure to pay for my own professional development.		Pression
I'm trying to save for a family member's emergency fund.		Pression
I feel pressure to meet expectations at work.		Pression
My colleagues are putting pressure on me to be productive.		Pression
I feel the need to improve my skills and knowledge.		Pression
I'm struggling with the cost of daily commuting.		Pression
I'm under financial pressure due to a recent job loss.		Pression
I feel the pressure to support my elderly parents.		Pression
I'm trying to keep up with my weekly expenses.		Pression
I feel pressure from my peers to keep up with social events.		Pression
I need to find a way to pay for my own personal growth.		Pression
I'm trying to keep up with my partner's career goals.		Pression
I'm trying to save for a family event.		Pression
I'm trying to save for a future investment.		Pression
I feel pressure from increased expenses for my physical fitness.		Pression
I need to find a way to pay for my own health insurance.		Pression
I'm trying to keep up with my expenses after a change in career.		Pression
I feel the pressure to provide for my family members overseas.		Pression
I feel pressure from my family to save for a special celebration.		Pression
I'm trying to make ends meet after a decrease in bonus pay.		Pression
I feel the pressure to pay for my own leisure activities.		Pression
I'm trying to save for a family member's education.		Pression
I feel pressure to meet expectations from my boss.		Pression
My manager is putting pressure on me to meet deadlines.		Pression
I feel the need to stay up-to-date with industry trends.		Pression
I'm struggling with the cost of business travel.		Pression
I'm under financial pressure due to a recent business setback.		Pression
I feel the pressure to support my growing family.		Pression
I'm trying to keep up with my monthly rent.		Pression
I feel pressure from my friends to keep up with relationship status.		Pression
I need to find a way to pay for my own personal development.		Pression
I'm trying to keep up with my partner's career advancements.		Pression
I'm trying to save for a family wedding.		Pression
I'm trying to save for a future business opportunity.		Pression
I feel pressure from increased expenses for my pet's health.		Pression
I need to find a way to pay for my own car maintenance.		Pression
I'm trying to keep up with my expenses after a business expansion.		Pression
I feel the pressure to provide for my elderly grandparents.		Pression
I feel pressure from my parents to save for their retirement.		Pression
I'm trying to make ends meet after a decrease in my commission.		Pression
I feel the pressure to pay for my own hobbies.		Pression
I'm trying to save for a family member's medical expenses.		Pression
I feel like I'm constantly under pressure at work.		Pression
I feel pressure to maintain a good reputation.		Pression
I feel like I need to constantly perform at a high level.		Pression
I feel the pressure to always be productive.		Pression
I feel like I need to prove myself all the time.		Pression
I feel like I have to meet expectations from my peers.		Pression
I feel pressure to always make the right decisions.		Pression
I feel like I need to make the most of every opportunity.		Pression
I feel like I'm always being evaluated.		Pression
I feel pressure to maintain a work-life balance.		Pression
I feel like I need to make up for past mistakes.		Pression
I feel like I need to show my worth in a competitive environment.		Pression
I feel like I need to constantly improve my skills.		Pression
I feel pressure to meet expectations from my family.		Pression
I feel like I need to live up to my own high standards.		Pression
I feel like I'm constantly comparing myself to others.		Pression
I feel like I need to fit into certain social groups.		Pression
I feel like I need to make a good impression on others.		Pression
I feel like I need to live up to my own expectations.		Pression
I feel like I need to overcome challenges to achieve success.		Pression
I feel overwhelmed by the demands of my job.		Pression
I feel pressure to meet the expectations of my boss.		Pression
I feel like I need to keep up with my colleagues.		Pression
I feel like I need to work harder to reach my goals.		Pression
I feel like I'm constantly under scrutiny.		Pression
I feel like I need to make up for my shortcomings.		Pression
I feel pressure to maintain a positive image.		Pression
I feel like I need to keep up with the latest trends.		Pression
I feel like I'm running out of time to accomplish my goals.		Pression
I feel like I need to excel in everything I do.		Pression
I feel like I need to live up to my own expectations and others.		Pression
I feel like I need to make important decisions quickly.		Pression
I feel like I need to be at the top of my game all the time.		Pression
I feel like I need to make the most of every opportunity that comes my way.		Pression
I feel pressure to meet the expectations of my friends and family.		Pression
I feel like I need to perform well in high-pressure situations.		Pression
I feel like I need to balance multiple responsibilities at once.		Pression
I feel like I need to be on top of everything in my personal and professional life.		Pression
I feel like I need to take on new challenges and responsibilities.		Pression
I feel like I need to be constantly adapting to change.		Pression
The deadline is fast approaching and I feel the pressure to deliver.		Pression
I'm feeling the squeeze to meet my sales quota this quarter.		Pression
I'm under pressure to produce more work in less time.		Pression
I feel like I need to keep up with the fast pace of the industry.		Pression
I feel the pressure to make a good impression on my new boss.		Pression
I'm feeling the stress to maintain a high level of performance.		Pression
I'm under pressure to maintain my competitive edge.		Pression
I feel the pressure to reach my personal and professional goals.		Pression
I'm feeling the strain to meet the demands of my clients.		Pression
I feel the pressure to keep up with the latest technology.		Pression
I'm under pressure to deliver results that meet my company's expectations.		Pression
I feel the stress to perform well in high-pressure situations.		Pression
I'm feeling the pressure to meet the expectations of my team.		Pression
I feel the pressure to take on more responsibility at work.		Pression
I'm feeling the squeeze to make my mark in my field.		Pression
I feel the pressure to keep up with the demands of my family.		Pression
I'm under pressure to balance my work and personal life effectively.		Pression
I feel the stress to take advantage of opportunities as they arise.		Pression
I'm feeling the pressure to continuously improve and evolve.		Pression
I feel the pressure to maintain a positive work-life balance.		Pression
I'm feeling the weight of the expectations placed on me.		Pression
I feel the pressure to make the right decisions.		Pression
I'm under pressure to be productive and efficient.		Pression
I feel the stress to meet financial goals and obligations.		Pression
I'm feeling the squeeze to live up to others' standards.		Pression
I feel the pressure to be successful in all aspects of life.		Pression
I'm under pressure to maintain good relationships with family and friends.		Pression
I feel the stress to achieve my full potential.		Pression
I'm feeling the pressure to keep up with my responsibilities.		Pression
I feel the pressure to make a meaningful contribution to society.		Pression
I'm under pressure to live a healthy and fulfilling life.		Pression
I feel the stress to be respected and appreciated by others.		Pression
I'm feeling the pressure to succeed in a competitive environment.		Pression
I feel the pressure to be a good role model for others.		Pression
I'm under pressure to manage my time and energy effectively.		Pression
I feel the stress to be prepared for the future.		Pression
I'm feeling the pressure to be a responsible and accountable individual.		Pression
I feel the pressure to overcome personal challenges and obstacles.		Pression
I'm under pressure to maintain a positive outlook on life.		Pression
I feel the stress to make meaningful and lasting contributions.		Pression
I feel the pressure to meet deadlines and deliver quality work.		Pression
I'm under pressure to keep up with fast-paced demands of my job.		Pression
I feel the stress of balancing work and personal life.		Pression
I'm feeling the pressure to meet expectations of my boss and colleagues.		Pression
I feel the pressure to maintain a high level of performance.		Pression
I'm under pressure to stay up-to-date with industry developments.		Pression
I feel the stress of handling multiple projects and tasks.		Pression
I'm feeling the pressure to be a team player and work well with others.		Pression
I feel the pressure to make the best use of my skills and knowledge.		Pression
I'm under pressure to achieve professional growth and advancement.		Pression
I feel the stress of dealing with workplace challenges and conflicts.		Pression
I'm feeling the pressure to meet targets and reach goals.		Pression
I feel the pressure to maintain a healthy work-life balance.		Pression
I'm under pressure to make a positive impact on my organization.		Pression
I feel the stress of adapting to changes and new technologies.		Pression
I'm feeling the pressure to communicate effectively and professionally.		Pression
I feel the pressure to take on new responsibilities and challenges.		Pression
I'm under pressure to maintain a professional image and reputation.		Pression
I feel the stress of working under tight budgets and limited resources.		Pression
I'm feeling the pressure to meet the demands of a constantly evolving work environment.		Pression
The pressure to succeed is always on my mind.		Pression
I feel a lot of pressure to perform at my best every day.		Pression
I'm under a lot of pressure to meet the expectations of my family and friends.		Pression
The pressure to maintain a certain lifestyle is very stressful.		Pression
I feel pressure to constantly be productive and achieve my goals.		Pression
I'm under a lot of pressure to make the right decisions for my future.		Pression
The pressure to fit in and be liked by others is overwhelming.		Pression
I feel a lot of pressure to keep up with my peers and competitors.		Pression
I'm under a lot of pressure to maintain a positive image in public.		Pression
The pressure to be successful in my career is a constant stressor.		Pression
I feel pressure to be financially secure and live a comfortable life.		Pression
I'm under a lot of pressure to meet the demands of a busy schedule.		Pression
The pressure to live up to societal norms and standards is challenging.		Pression
I feel a lot of pressure to be a good partner, friend, and family member.		Pression
I'm under a lot of pressure to maintain a healthy and active lifestyle.		Pression
The pressure to always be happy and positive is exhausting.		Pression
I feel a lot of pressure to be knowledgeable and informed on current events.		Pression
I'm under a lot of pressure to make the most of every opportunity.		Pression
The pressure to maintain good mental and physical health can be stressful.		Pression
I feel a lot of pressure to be creative and innovative in my personal and professional life.		Pression
The pressure to achieve my goals is always present.		Pression
I feel a lot of pressure to make the most of every day.		Pression
I'm under a lot of pressure to live up to my own expectations.		Pression
The pressure to maintain a certain image is difficult to handle.		Pression
I feel pressure to constantly be achieving and improving.		Pression
I'm under a lot of pressure to make smart decisions in life.		Pression
The pressure to fit in and belong can be challenging.		Pression
I feel a lot of pressure to keep up with my competitors and peers.		Pression
I'm under a lot of pressure to present myself well in public.		Pression
The pressure to succeed in my career is always on my mind.		Pression
I feel pressure to be financially stable and live comfortably.		Pression
I'm under a lot of pressure to manage my time effectively.		Pression
The pressure to conform to societal norms and standards is tough.		Pression
I feel a lot of pressure to be a supportive friend, partner, and family member.		Pression
I'm under a lot of pressure to maintain a healthy lifestyle.		Pression
The pressure to always be happy and optimistic is a challenge.		Pression
I feel a lot of pressure to be informed and knowledgeable on current events.		Pression
I'm under a lot of pressure to make the most of every opportunity that comes my way.		Pression
The pressure to take care of my mental and physical health can be stressful.		Pression
I feel a lot of pressure to be creative and original in both my personal and professional life.		Pression
I feel like I'm constantly under pressure to perform at my best.		Pression
The pressure to meet expectations is overwhelming.		Pression
I'm under a lot of pressure to balance work and personal life.		Pression
The pressure to make the right decisions is a constant stressor.		Pression
I feel a lot of pressure to be successful in my career.		Pression
The pressure to conform to society's standards is tough.		Pression
I'm under a lot of pressure to maintain relationships with friends and family.		Pression
The pressure to be financially secure can be overwhelming.		Pression
I feel a lot of pressure to be productive and use my time effectively.		Pression
The pressure to maintain a healthy lifestyle is always on my mind.		Pression
I'm under a lot of pressure to keep up with my peers and competition.		Pression
The pressure to make a positive impact on the world is a heavy weight.		Pression
I feel a lot of pressure to be a good role model.		Pression
The pressure to follow my dreams and pursue my passions is intense.		Pression
I'm under a lot of pressure to be knowledgeable and informed on current events.		Pression
The pressure to be perfect and avoid making mistakes is a burden.		Pression
I feel a lot of pressure to be creative and innovative in my work.		Pression
The pressure to be happy and optimistic can be challenging.		Pression
I'm under a lot of pressure to manage my stress and emotional well-being.		Pression
The pressure to live up to my own expectations is a daily struggle.		Pression
I'm feeling overwhelmed with debt and bills piling up.		Pression
I need to provide for my family, even if it means taking a risk.		Pression
I'm tired of living paycheck to paycheck and want to live a better life.		Pression
I deserve a better life, and this seems like the only way to get there.		Pression
I feel like I'm stuck in a dead-end job and need to find a way out.		Pression
I'm falling behind on bills and need to find a solution quickly.		Pression
I've been passed up for promotions and raises, and I feel undervalued.		Pression
I need to keep up with the Joneses and show that I'm successful.		Pression
I need to pay for my children's education and give them a better future.		Pression
I'm facing mounting medical expenses and need to find a way to pay for them.		Pression
I want to retire comfortably and enjoy my golden years.		Pression
I need to pay off my debts and start fresh.		Pression
I'm tired of living paycheck to paycheck and want financial security.		Pression
I want to be able to take care of my aging parents.		Pression
I'm tired of struggling to make ends meet and want to live comfortably.		Pression
I want to provide my spouse with the life they deserve.		Pression
I need to pay for unexpected expenses and can't seem to catch a break.		Pression
I want to buy a house and start a family, but I can't save enough.		Pression
I want to start a business and be my own boss.		Pression
I want to travel and see the world, but I can't afford it.		Pression
I'm under a lot of pressure to meet this deadline.		Pression
The boss is breathing down my neck to get this project done.		Pression
I'm feeling the squeeze from all sides to perform.		Pression
I'm expected to do more with less resources.		Pression
The stakes are high, and I feel the pressure to succeed.		Pression
I'm constantly being told that I need to improve my performance.		Pression
I'm feeling the heat to deliver results.		Pression
I'm under a lot of stress trying to balance work and personal life.		Pression
I'm feeling the pressure to keep up with my colleagues.		Pression
The expectations are high, and I'm struggling to meet them.		Pression
I'm expected to work longer hours to meet demand.		Pression
I'm feeling overwhelmed by the workload.		Pression
I'm facing pressure to cut costs without sacrificing quality.		Pression
I'm feeling the weight of responsibility to deliver results.		Pression
I'm under pressure to make difficult decisions quickly.		Pression
I'm expected to continuously improve processes and efficiency.		Pression
I'm feeling the pressure to maintain my position in the company.		Pression
I'm facing pressure to meet ambitious goals and targets.		Pression
I'm expected to adapt to new technologies and processes.		Pression
I'm feeling the pressure to constantly innovate and stay ahead.		Pression
I'm under a lot of financial pressure right now.		Pression
The deadline is approaching and I feel the pressure to perform.		Pression
I feel like I'm being pressured to meet sales targets.		Pression
The boss is breathing down my neck and I feel the pressure.		Pression
My family is relying on me and I feel the pressure to succeed.		Pression
I'm feeling pressure to keep up with the workload.		Pression
I'm facing pressure from competitors in the market.		Pression
I feel the pressure to live up to expectations.		Pression
I'm feeling the pressure to pay off debt.		Pression
The economy is putting pressure on my business.		Pression
I'm feeling pressure to keep my job and provide for my family.		Pression
The pressure to perform at school is intense.		Pression
I'm feeling pressure to maintain a certain standard of living.		Pression
I'm facing pressure from peers to conform.		Pression
The pressure to make a big decision is weighing on me.		Pression
I feel pressure from society to achieve success.		Pression
I'm facing pressure from the government to comply with regulations.		Pression
The pressure to save for the future is overwhelming.		Pression
I feel pressure to maintain my physical and mental health.		Pression
The pressure to succeed in my career is constant.		Pression
I'm under a lot of stress from work and my finances.		Pression
I feel like I have to meet expectations from my boss and colleagues.		Pression
I'm in debt and can't keep up with my bills.		Pression
I have family pressures to provide for my loved ones.		Pression
I'm feeling the pressure to succeed and make more money.		Pression
I'm constantly worried about losing my job.		Pression
I have pressure from my peers to keep up with their lifestyle.		Pression
I feel like I have to live up to the expectations set by my parents.		Pression
I'm under pressure to fit in and be accepted by others.		Pression
I have financial obligations and feel like I can't let anyone down.		Pression
I feel the pressure to maintain a certain image and reputation.		Pression
I'm in a difficult situation and feel like I have no options.		Pression
I'm under pressure to perform well in my career and make advancements.		Pression
I feel like I have to make decisions quickly and can't take my time.		Pression
I'm in a competitive environment and feel the pressure to always be the best.		Pression
I'm under pressure to meet deadlines and produce high-quality work.		Pression
I feel like I have to keep up with the demands of my personal and professional life.		Pression
I'm constantly feeling the pressure to make the right choices and avoid mistakes.		Pression
I have pressure from my community to conform to certain standards.		Pression
I feel like I'm constantly being pulled in multiple directions and can't focus.		Pression
I feel like I'm being pushed to the brink with these deadlines.		Pression
The expectations placed on me are unbearable.		Pression
I'm constantly under pressure to perform.		Pression
I feel like I'm drowning in responsibilities.		Pression
The stress is making me feel overwhelmed.		Pression
I feel like I can never meet the standards set for me.		Pression
I'm struggling to keep up with the demands of my job.		Pression
I feel like I'm always running out of time.		Pression
The pressure to succeed is weighing on me.		Pression
I feel like I'm never doing enough.		Pression
The expectations are too high for me to handle.		Pression
I'm feeling the strain of trying to balance everything.		Pression
I feel like I'm being pulled in too many directions.		Pression
I'm feeling the pressure to deliver results.		Pression
I'm stressed about meeting expectations and keeping up with the workload.		Pression
I feel like I'm constantly being pushed to my limits.		Pression
The deadlines are causing me to feel immense pressure.		Pression
I'm feeling the weight of the responsibility placed on me.		Pression
I'm under a lot of stress to perform at my best.		Pression
I feel like I'm always being asked to do more with less.		Pression
I feel like I'm constantly under the gun at work.		Pression
My finances are really tight, and I feel like I'm under a lot of pressure to make ends meet.		Pression
I'm expected to perform at a high level, and it's a lot of pressure to constantly be delivering results.		Pression
My family is counting on me to provide for them, and that pressure can be overwhelming at times.		Pression
I feel like I have a lot of responsibilities and not enough time to get everything done.		Pression
My boss is always pushing me to do more and it's a lot of pressure to keep up.		Pression
I feel like I'm always behind on my work and it's putting a lot of pressure on me.		Pression
There's a lot of competition in my field, and it can be stressful to always feel like I need to be the best.		Pression
I'm under a lot of pressure to make a good impression and fit in with my coworkers.		Pression
I'm responsible for a lot of people, and it's a lot of pressure to always be making the right decisions.		Pression
I'm trying to balance my work and personal life, and it's a lot of pressure to keep everything in order.		Pression
I'm constantly worried about making mistakes and the pressure that comes with that.		Pression
I'm trying to save for the future, and the pressure to stay on budget can be overwhelming.		Pression
I feel like I'm under a lot of pressure to meet my goals and achieve success.		Pression
I'm trying to keep up with my peers, and it can be stressful to always feel like I'm falling behind.		Pression
I'm constantly trying to please everyone and it's a lot of pressure to always be meeting their expectations.		Pression
I'm responsible for a lot of projects, and it's a lot of pressure to make sure everything runs smoothly.		Pression
I'm trying to stay on top of my health, and the pressure to make the right choices can be overwhelming.		Pression
I'm under a lot of pressure to maintain my relationships and keep everyone happy.		Pression
I'm trying to pursue my passions and dreams, and the pressure to succeed can be stressful.		Pression
I feel like I'm constantly under pressure to meet deadlines.		Pression
The pressure to perform at work is immense.		Pression
I feel like I have to be perfect in everything I do.		Pression
The pressure to maintain a certain image is overwhelming.		Pression
I feel like I'm always being watched and judged.		Pression
The pressure to succeed is so intense.		Pression
I feel like I have to meet everyone's expectations.		Pression
The pressure to keep up with my peers is real.		Pression
I feel like I have to constantly prove myself.		Pression
The pressure to conform to society's norms is intense.		Pression
I feel like I'm constantly in a race against time.		Pression
The pressure to be the best is exhausting.		Pression
I feel like I have to do everything perfectly.		Pression
The pressure to provide for my family is immense.		Pression
I feel like I'm always being compared to others.		Pression
The pressure to meet personal and professional goals is intense.		Pression
I feel like I'm under pressure to always be happy.		Pression
The pressure to make the right decisions is real.		Pression
I feel like I have to do everything on my own.		Pression
The pressure to maintain a positive reputation is intense.		Pression
I feel like I'm constantly under pressure to meet deadlines.		Pression
The pressure to perform at work is overwhelming sometimes.		Pression
My boss is putting a lot of pressure on me to increase sales.		Pression
I'm feeling pressure from my family to get married and have children.		Pression
The pressure to fit in with my peers is causing me stress.		Pression
I feel like there is pressure to conform to societal norms.		Pression
The pressure to maintain a certain image on social media is exhausting.		Pression
I feel pressure from my friends to always be available.		Pression
There's a lot of pressure on me to succeed academically.		Pression
I'm feeling pressure from my parents to choose a certain career path.		Pression
I feel like there is pressure to constantly be productive and not waste time.		Pression
The pressure to keep up with the fast pace of technology is overwhelming.		Pression
I feel pressure from my partner to prioritize our relationship above everything else.		Pression
There is pressure to always have a positive attitude and not show vulnerability.		Pression
The pressure to be financially stable is causing me stress.		Pression
I feel like there is pressure to maintain good physical health and appearance.		Pression
There is pressure to prioritize work over personal life.		Pression
The pressure to always be connected and accessible is overwhelming.		Pression
I feel like there is pressure to constantly innovate and improve.		Pression
The pressure to conform to certain political beliefs is causing me stress.		Pression
I'm feeling the weight of financial stress on my shoulders.		Pression
The demands of my job are starting to feel overwhelming.		Pression
I'm feeling the pressure to keep up with my colleagues.		Pression
The expectations of my family are putting a lot of stress on me.		Pression
The deadlines for my projects are approaching quickly and I feel the pressure.		Pression
I feel like I'm constantly under scrutiny from my boss.		Pression
I'm starting to feel the pressure to conform to societal norms.		Pression
The pressure to maintain a perfect image is taking a toll on me.		Pression
I feel the pressure to succeed and make my parents proud.		Pression
I'm feeling the pressure to stay competitive in the job market.		Pression
The pressure to keep up with the Joneses is starting to affect me.		Pression
I feel the pressure to make all the right decisions for my future.		Pression
I'm feeling the pressure to maintain a healthy work-life balance.		Pression
The pressure to keep up with new technology is becoming stressful.		Pression
I'm feeling the pressure to conform to certain beauty standards.		Pression
I feel the pressure to achieve my goals and make the most of my life.		Pression
I'm feeling the pressure to be a good role model for my children.		Pression
The pressure to be perfect is starting to get to me.		Pression
I feel the pressure to constantly improve and succeed in my career.		Pression
The pressure to conform to		Pression
The deadline is rapidly approaching and I feel pressured to meet it.		Pression
My boss is constantly reminding me of the high stakes of this project.		Pression
The demand for results is putting me under a lot of stress.		Pression
I feel like I am always running out of time to complete my tasks.		Pression
My coworkers are depending on me to deliver and I feel the weight of that responsibility.		Pression
I have a lot of expectations to live up to and I don't want to let anyone down.		Pression
The pressure to perform at my best level is intense.		Pression
I feel like I am constantly being judged and evaluated.		Pression
The competition in the workplace is adding to my stress levels.		Pression
The fear of failure is driving me to work even harder.		Pression
I feel like my success is tied to how well I handle this pressure.		Pression
The expectations of my family are adding to the pressure I feel.		Pression
I have a lot of responsibilities and I feel like I am not doing enough.		Pression
The pressure to succeed is taking a toll on my mental health.		Pression
I feel like I have to constantly prove myself to be valued.		Pression
The high expectations of my superiors are putting me on edge.		Pression
I feel like I have to do everything perfectly or it won't be good enough.		Pression
The pressure to meet the standards set by others is intense.		Pression
I feel like I am constantly trying to live up to someone else's vision of success.		Pression
The pressure to balance my personal and professional life is challenging.		Pression
I'm feeling overwhelmed by the amount of work I have to do.		Pression
The deadline is quickly approaching and I don't think I can make it.		Pression
My boss is breathing down my neck to get this project done.		Pression
I'm under so much pressure to perform well at my job.		Pression
I feel like I'm constantly being compared to my colleagues.		Pression
The expectations from my family and friends are high.		Pression
I'm trying to balance work and home life and it's just too much.		Pression
I'm being pressured to meet sales targets.		Pression
I'm feeling the pressure to live up to my own expectations.		Pression
I'm feeling the stress of trying to make ends meet.		Pression
I'm constantly being told that I need to improve in my role.		Pression
I'm feeling the pressure to succeed in school and get good grades.		Pression
I'm trying to keep up with the demands of a fast-paced work environment.		Pression
I feel like I'm being pushed to make a decision.		Pression
I'm feeling the pressure to meet quotas in my job.		Pression
I'm feeling the stress of trying to save for a house and pay off debt.		Pression
I'm trying to manage multiple projects and deadlines at once.		Pression
I feel like I'm being asked to do more with less resources.		Pression
I'm trying to keep up with the demands of a high-pressure job.		Pression
I'm feeling the stress of trying to keep up with a demanding lifestyle.		Pression
I'm feeling a lot of pressure to meet my sales targets this quarter.		Pression
The deadline is fast approaching and I feel pressured to finish the project on time.		Pression
The expectations of my boss and colleagues are putting a lot of pressure on me.		Pression
I'm under a lot of pressure to perform well in my upcoming presentation.		Pression
The pressure to succeed in this highly competitive field is immense.		Pression
I feel pressured to make a good impression on my new boss.		Pression
The economic situation is putting a lot of pressure on me to find a job.		Pression
I'm feeling the pressure of mounting bills and debt.		Pression
The pressure to maintain a good reputation in the industry is overwhelming.		Pression
I'm under pressure to keep up with the demands of my demanding job.		Pression
The pressure to meet expectations from my family is intense.		Pression
I feel pressured to constantly improve and be the best.		Pression
The pressure to succeed in my personal life is just as intense as at work.		Pression
I'm under pressure to make the right decision for my future.		Pression
The pressure to balance work and personal life is challenging.		Pression
I'm feeling the pressure of keeping up with the fast pace of technology.		Pression
The pressure to adapt to the changing market is intense.		Pression
I'm under pressure to make the most of the limited resources available.		Pression
The pressure to meet the demands of my customers is unrelenting.		Pression
I feel pressured to stay ahead of the competition in my business.		Pression
I feel overwhelmed by the pressure to meet expectations.		Pression
The deadline is approaching and the pressure is mounting.		Pression
I'm starting to feel the pressure of being the sole breadwinner.		Pression
The pressure to fit in with my colleagues is weighing on me.		Pression
I'm feeling the pressure to perform well in my upcoming exams.		Pression
The pressure to maintain a certain image is exhausting.		Pression
I'm struggling to balance work and family pressure.		Pression
The pressure to succeed in my career is constant.		Pression
I feel the pressure to conform to societal norms.		Pression
The pressure to keep up with the fast pace of life is exhausting.		Pression
I feel the pressure to make the right decisions for my future.		Pression
The pressure to be perfect is exhausting.		Pression
I feel the pressure to keep up with the latest trends and technology.		Pression
The pressure to live up to others' expectations is intense.		Pression
I'm feeling the pressure to make a good impression on my boss.		Pression
The pressure to live up to my own expectations is immense.		Pression
I feel the pressure to make the most of every opportunity.		Pression
The pressure to be constantly productive is exhausting.		Pression
I'm feeling the pressure to stay financially stable.		Pression
The pressure to stay healthy and fit is always present.		Pression
I feel like I'm constantly under pressure at work.		Pression
The pressure to meet expectations is overwhelming.		Pression
I feel like I'm being pulled in different directions with so much pressure.		Pression
The pressure to succeed is intense.		Pression
I'm feeling pressure from my family to make certain decisions.		Pression
Society puts a lot of pressure on us to look and act a certain way.		Pression
There's pressure to conform to societal norms.		Pression
I'm feeling pressure to keep up with the Joneses.		Pression
The pressure to be perfect is suffocating.		Pression
I feel like there's pressure to always be happy and positive.		Pression
I'm feeling pressure from my friends to fit in.		Pression
The pressure to always be productive is exhausting.		Pression
There's pressure to be successful in every aspect of life.		Pression
I'm feeling pressure to have a certain body type and appearance.		Pression
There's pressure to make the right choices in life.		Pression
I feel like I'm constantly under pressure to perform at a high level.		Pression
The pressure to make the right decisions is intense.		Pression
I'm feeling pressure to constantly be on and connected.		Pression
There's pressure to have all the answers and to be in control.		Pression
The pressure to conform to expectations is immense.		Pression
I feel like I'm under a lot of pressure to succeed in my career.		Pression
The pressure to meet expectations is overwhelming at times.		Pression
I feel like I'm always under pressure to perform at my best.		Pression
The pressure to fit in with my peers is intense.		Pression
I struggle to balance the pressure of work and personal life.		Pression
The pressure to be perfect is a constant battle.		Pression
I'm under pressure to maintain my grades and keep up with my coursework.		Pression
The pressure to conform to societal norms is suffocating.		Pression
I'm feeling the pressure to make the right decisions for my future.		Pression
The pressure to meet deadlines and manage my time effectively is challenging.		Pression
I feel like I'm under pressure to keep up with my friends and their success.		Pression
The pressure to live up to my parents' expectations is a source of stress.		Pression
I'm facing pressure to stay on top of my finances and budget my money wisely.		Pression
The pressure to be successful in my relationship can be overwhelming.		Pression
I'm struggling to cope with the pressure of maintaining a work-life balance.		Pression
The pressure to be in shape and stay physically fit is always present.		Pression
I'm under pressure to take the right steps towards my future goals.		Pression
The pressure to meet the needs of others can be mentally exhausting.		Pression
I feel like I'm constantly under pressure to meet my own expectations.		Pression
The pressure to keep up with my responsibilities and duties is a daily challenge.		Pression
I feel like I'm constantly under pressure to perform at work.		Pression
The pressure to meet deadlines is really getting to me.		Pression
I feel like I'm always trying to balance multiple pressures at once.		Pression
The pressure to succeed is intense, but I don't want to let anyone down.		Pression
I feel like I'm constantly trying to live up to other people's expectations.		Pression
The pressure to be perfect is suffocating.		Pression
I feel like the pressure to be successful is always on my shoulders.		Pression
I'm under a lot of pressure to make the right decisions.		Pression
The pressure to be the best is overwhelming.		Pression
I feel like I'm constantly being pulled in different directions by different pressures.		Pression
The pressure to fit in is always there.		Pression
I feel like I'm under constant pressure to maintain my image.		Pression
The pressure to keep up with others is exhausting.		Pression
I feel like I'm always under pressure to be productive.		Pression
The pressure to conform is intense.		Pression
I feel like I'm always trying to manage the pressure from different sources.		Pression
The pressure to live up to my own expectations is tough.		Pression
I feel like I'm constantly battling internal and external pressures.		Pression
The pressure to be successful and happy is a constant battle.		Pression
I feel like I'm always trying to balance the pressures of work and personal life.		Pression
I feel like I'm constantly under pressure to perform at work.		Pression
The expectations from my boss and colleagues add to the perceived pressure I experience.		Pression
The deadline for this project is adding to the pressure I feel.		Pression
The pressure to succeed in my career is immense.		Pression
My family's financial situation is adding to the perceived pressure I feel.		Pression
The pressure to maintain my image and reputation is overwhelming.		Pression
Society's expectations of me is a source of perceived pressure.		Pression
The pressure to make the right decisions for my future is stressing me out.		Pression
The pressure to meet my own personal goals is affecting my mental health.		Pression
The pressure to keep up with my peers is a constant burden.		Pression
The pressure to live up to my potential is intense.		Pression
The pressure to maintain a work-life balance adds to my perceived pressure.		Pression
The pressure to live up to my family's expectations is a source of stress.		Pression
The pressure to conform to societal norms is a constant struggle.		Pression
The pressure to meet my own high standards is exhausting.		Pression
The pressure to succeed in all aspects of my life is a lot to handle.		Pression
The pressure to constantly improve and innovate is a source of perceived pressure.		Pression
The pressure to stay ahead of the competition is a constant challenge.		Pression
The pressure to meet expectations from my community is a burden.		Pression
The pressure to make a positive impact on the world is a source of perceived pressure.		Pression
I feel like there's a constant weight on my shoulders, always pushing me to do more.		Pression
The pressure to succeed is overwhelming at times.		Pression
I feel like I'm under a magnifying glass, with everyone watching and judging me.		Pression
The expectations placed on me are immense, and I worry I'll never meet them.		Pression
I'm constantly battling between doing what I want and what others expect of me.		Pression
The pressure to fit in and be accepted is real and palpable.		Pression
I feel like I'm in a never-ending race, always trying to keep up with everyone else.		Pression
The demands of my job and personal life leave me feeling stretched thin.		Pression
I feel like I'm walking a tightrope, trying not to fall or let anyone down.		Pression
The pressure to maintain my image and reputation is exhausting.		Pression
I feel like I'm constantly in a state of stress, trying to balance everything.		Pression
The pressure to be perfect is exhausting and often unrealistic.		Pression
I'm torn between my responsibilities and my own desires, and it's a constant struggle.		Pression
The pressure to perform at a high level is always present, and it's exhausting.		Pression
I feel like I'm constantly running a marathon, trying to keep up with the demands of life.		Pression
The pressure to conform to societal norms and standards is a constant presence.		Pression
I feel like I'm being pulled in a million different directions, and it's hard to stay focused.		Pression
The pressure to succeed and make a name for myself is always on my mind.		Pression
I'm constantly battling my own self-doubt and insecurity, which only adds to the pressure.		Pression
The pressure to maintain relationships, both personal and professional, can be overwhelming.		Pression
I feel like there's always an expectation to perform at my best and that adds to my perceived pressure.		Pression
The tight deadline I was given is causing me to feel immense pressure to complete the task quickly.		Pression
I have a fear of failure and that results in me perceiving a lot of pressure to succeed.		Pression
I have a lot of responsibilities and I constantly feel like I'm not doing enough, leading to perceived pressure.		Pression
I have a hard time saying no and that leads to me taking on too much and feeling pressure.		Pression
I'm always afraid of being judged or criticized and that contributes to my perceived pressure.		Pression
I have high standards for myself and that often leads to me feeling pressure to meet those expectations.		Pression
I feel pressure from my peers to constantly be productive and successful.		Pression
I'm in a competitive environment and that adds to my perceived pressure.		Pression
I'm in a position of leadership and I feel the pressure to make the right decisions for my team.		Pression
I have a lot of financial responsibilities and that contributes to my perceived pressure.		Pression
I have a fear of disappointment and that leads to me feeling pressure to not let others down.		Pression
I have a lot of personal and professional goals and I feel pressure to achieve them.		Pression
I have a lot of expectations placed on me by my family and that contributes to my perceived pressure.		Pression
I have a need to please others and that often leads to me feeling pressure to meet their expectations.		Pression
I have a lot of insecurities and that results in me perceiving a lot of pressure to prove myself.		Pression
I'm in a fast-paced work environment and that contributes to my perceived pressure.		Pression
I have a lot of responsibilities and I feel pressure to manage them effectively.		Pression
I'm trying to balance my personal and professional life and that often leads to me feeling pressure.		Pression
I have a lot of aspirations and I feel pressure to make them a reality.		Pression
I feel like I'm constantly under pressure at work.		Pression
The pressure to perform well is overwhelming.		Pression
I feel like I have too many responsibilities and not enough time to handle them all.		Pression
The pressure to meet deadlines is really stressing me out.		Pression
I feel like I'm constantly being watched and judged.		Pression
The pressure to conform to societal expectations is exhausting.		Pression
I feel like I'm not good enough, no matter what I do.		Pression
The pressure to maintain a certain image is exhausting.		Pression
I feel like I have to constantly prove myself.		Pression
The pressure to make the right decisions is overwhelming.		Pression
I feel like I have to do everything perfectly.		Pression
The pressure to succeed is intense.		Pression
I feel like I'm being pulled in too many directions at once.		Pression
The pressure to live up to expectations is hard to deal with.		Pression
I feel like I have to constantly balance multiple demands.		Pression
The pressure to maintain a healthy work-life balance is stressful.		Pression
I feel like I have to constantly prioritize and make sacrifices.		Pression
The pressure to keep up with my peers is intense.		Pression
I feel like I have to constantly adapt to new challenges.		Pression
The pressure to be successful can be overwhelming at times.		Pression
I feel like there's so much pressure on me to perform at work.		Pression
I have so many responsibilities, I feel like I'm constantly under pressure.		Pression
I'm feeling overwhelmed by the pressure to succeed in my studies.		Pression
I'm perceiving a lot of pressure from my boss to hit targets.		Pression
There's a huge pressure to fit in with my friends and peers.		Pression
I feel the pressure to maintain a perfect image on social media.		Pression
I feel pressure from my parents to choose a specific career path.		Pression
I'm under a lot of pressure to find the right partner and settle down.		Pression
I feel pressure to conform to societal expectations.		Pression
I'm constantly feeling pressure to keep up with the latest trends and technology.		Pression
I feel the pressure to maintain a healthy lifestyle and stay in shape.		Pression
I'm perceiving pressure to keep up with my colleagues in terms of productivity.		Pression
I feel pressure to make the right financial decisions for my future.		Pression
I'm under pressure to make the right choices for my children's education.		Pression
I feel pressure to live up to my own personal expectations and goals.		Pression
I'm perceiving pressure from my community to adhere to certain moral and ethical standards.		Pression
I feel pressure to constantly improve and better myself.		Pression
I'm under pressure to make the right decisions for my elderly parents.		Pression
I feel the pressure to maintain a positive and optimistic outlook.		Pression
I'm perceiving pressure to constantly be available and responsive to others' needs.		Pression
I feel like I have a lot of responsibilities and expectations to meet.		Pression
I feel like I am constantly being pushed to perform better.		Pression
I feel overwhelmed with the amount of work I have to do.		Pression
I feel like I am always running out of time.		Pression
I feel like I have to make too many sacrifices to meet my goals.		Pression
I feel like I am constantly being judged and compared to others.		Pression
I feel like I have to constantly prove myself to others.		Pression
I feel like I am not given enough support or resources to succeed.		Pression
I feel like I am expected to perform at an unrealistic level.		Pression
I feel like I have too much pressure to maintain a certain image or reputation.		Pression
I feel like I am always under scrutiny and have to be perfect.		Pression
I feel like I have too many conflicting priorities and obligations.		Pression
I feel like I have to constantly make tough choices and decisions.		Pression
I feel like I am not allowed to make mistakes or take risks.		Pression
I feel like I am expected to live up to the expectations of others.		Pression
I feel like I have to constantly adapt to changing circumstances and expectations.		Pression
I feel like I am not given enough recognition or appreciation for my efforts.		Pression
I feel like I am constantly dealing with external factors that add to my stress.		Pression
I feel like I have too much pressure to succeed in all areas of my life.		Pression
I feel like I am not able to prioritize my own well-being and happiness due to perceived pressure.		Pression
I feel like I'm constantly under pressure to perform at my best.		Pression
The deadlines at work have been adding to my perceived pressure lately.		Pression
The expectations of my family and friends can sometimes feel overwhelming.		Pression
I feel like I'm always being judged and it adds to the pressure I feel.		Pression
I often feel pressure to conform to societal norms and expectations.		Pression
The pressure to succeed in my career is something I deal with on a daily basis.		Pression
I'm under a lot of pressure to make the right decisions in life.		Pression
The pressure to maintain a good reputation can be stressful.		Pression
The pressure to meet financial goals can be quite overwhelming.		Pression
I feel like I'm always running out of time and that adds to the pressure I feel.		Pression
The pressure to maintain a healthy work-life balance can be challenging.		Pression
I feel pressure to constantly improve and be my best self.		Pression
The pressure to meet deadlines at school can be quite intense.		Pression
The pressure to stay informed and up-to-date can feel overwhelming.		Pression
I often feel pressure to make the right choices in my relationships.		Pression
The pressure to be successful in my personal life can be stressful.		Pression
I feel like I'm constantly trying to balance multiple responsibilities and it adds to my perceived pressure.		Pression
The pressure to be perfect can be quite damaging.		Pression
The pressure to keep up with others can sometimes be overwhelming.		Pression
The pressure to maintain a healthy lifestyle can be challenging.		Pression
I feel like I'm constantly under pressure to perform.		Pression
I struggle with the pressure to meet expectations from my family, friends and colleagues.		Pression
I often feel overwhelmed by the pressure to make decisions.		Pression
The pressure to keep up with my peers is a major source of stress for me.		Pression
I sometimes feel like I'm unable to escape the pressure to succeed.		Pression
The pressure to conform to societal norms can be very stressful.		Pression
I feel like the pressure to balance my personal and professional life is too much to handle.		Pression
The pressure to constantly be productive is exhausting.		Pression
The pressure to be financially successful is a huge source of stress for me.		Pression
I feel like I'm always under pressure to make the right choices.		Pression
The pressure to live up to others' expectations is often overwhelming.		Pression
The pressure to maintain relationships can be very stressful.		Pression
I feel like the pressure to meet deadlines is never-ending.		Pression
The pressure to keep up with my own personal goals can be overwhelming.		Pression
I often struggle with the pressure to make the best possible choices.		Pression
The pressure to be physically fit and healthy can be challenging.		Pression
I sometimes feel like the pressure to be perfect is too much to bear.		Pression
The pressure to constantly improve myself is a source of stress.		Pression
I feel like I'm under pressure to meet the demands of my job.		Pression
The pressure to be happy and fulfilled all the time is exhausting.		Pression
I feel like I'm under so much pressure to perform well at work.		Pression
The pressure to keep up with my peers is overwhelming.		Pression
The pressure to be successful is constant.		Pression
I'm struggling with the pressure to meet expectations.		Pression
I feel pressure to make the right choices in life.		Pression
The pressure to provide for my family is heavy.		Pression
I feel a lot of pressure to look good and be perfect.		Pression
The pressure to conform to societal norms is intense.		Pression
The pressure to live up to my potential is suffocating.		Pression
I feel pressure to have it all together and be happy all the time.		Pression
The pressure to be productive and efficient is constant.		Pression
I feel pressure to be the best in everything I do.		Pression
The pressure to fit in and belong is real.		Pression
I'm struggling with the pressure to make the right decisions.		Pression
I feel pressure to constantly strive for more.		Pression
The pressure to be financially stable is always present.		Pression
I feel pressure to make a good impression on others.		Pression
The pressure to be in control of my life is immense.		Pression
I'm feeling the pressure to keep up with the fast pace of life.		Pression
I feel pressure to find my purpose and meaning in life.		Pression
I feel like I'm constantly under pressure to perform at work.		Pression
The deadline for this project is really putting a lot of pressure on me.		Pression
I feel like I'm always being watched and judged, and that creates a lot of pressure.		Pression
The expectations from my family can sometimes feel like a lot of pressure.		Pression
I feel like I have to constantly prove myself and that creates pressure.		Pression
The pressure to fit in and be liked can be overwhelming at times.		Pression
I feel like I'm always juggling multiple responsibilities and that creates a lot of pressure.		Pression
The pressure to succeed can be both a motivator and a hindrance.		Pression
I feel like I have to constantly balance work and personal life, which can be stressful and create pressure.		Pression
The pressure to maintain a certain image can be exhausting.		Pression
I feel like I have to make the right decisions all the time, and that creates a lot of pressure.		Pression
The pressure to conform to societal norms can be suffocating at times.		Pression
I feel like I have to live up to other people's expectations, and that creates a lot of pressure.		Pression
The pressure to keep up with technology and the fast-paced world can be overwhelming.		Pression
I feel like I have to constantly prioritize my time and resources, which can create a lot of pressure.		Pression
The pressure to achieve my goals and aspirations can be both inspiring and daunting.		Pression
I feel like I'm always racing against time and that creates a lot of pressure.		Pression
The pressure to be perfect can be damaging and create unrealistic expectations.		Pression
I feel like I have to be constantly available and that creates a lot of pressure.		Pression
The pressure to meet the demands of daily life can be overwhelming at times.		Pression
I feel overwhelmed with all the expectations and responsibilities.		Pression
The pressure to perform at work is getting to me.		Pression
I'm struggling to balance my personal and professional life, and it's causing a lot of stress.		Pression
The pressure from my boss to meet deadlines is intense.		Pression
My family is putting a lot of pressure on me to succeed.		Pression
The pressure to fit in with my peers is taking a toll on me.		Pression
I feel like I'm constantly being pressured to make decisions quickly.		Pression
The pressure to conform to societal norms is suffocating.		Pression
I feel the pressure to constantly be productive and achieve more.		Pression
The pressure to be perfect is exhausting.		Pression
The pressure from my friends to maintain a certain image is intense.		Pression
I feel the pressure to keep up with the fast-paced world around me.		Pression
I'm feeling the pressure to meet the expectations of my parents.		Pression
The pressure to always be happy is exhausting.		Pression
The pressure to keep up with my finances is stressful.		Pression
I'm feeling the pressure to maintain a healthy lifestyle.		Pression
The pressure to stay informed about current events is exhausting.		Pression
The pressure to always be available for others is draining.		Pression
The pressure to live up to my own expectations is intense.		Pression
I feel like I'm constantly under pressure to make the right choices.		Pression
I feel like there's so much pressure to perform at work.		Pression
I'm under a lot of pressure to make the right decision.		Pression
I feel the pressure to meet my deadline.		Pression
The pressure to please everyone is overwhelming.		Pression
I'm feeling the pressure to maintain my perfect record.		Pression
I feel the pressure to conform to societal expectations.		Pression
I'm facing a lot of pressure to succeed in my career.		Pression
I feel the pressure to live up to my own expectations.		Pression
I'm feeling the pressure to be the best in my sport.		Pression
The pressure to make everyone happy is causing me stress.		Pression
I'm under a lot of pressure to meet my budget.		Pression
I feel the pressure to look good in front of others.		Pression
I'm feeling the pressure to keep up with my peers.		Pression
The pressure to make the right choice is weighing on me.		Pression
I feel the pressure to live up to my family's expectations.		Pression
I'm under a lot of pressure to perform well on this exam.		Pression
I feel the pressure to be the best at everything I do.		Pression
I'm facing a lot of pressure to achieve my goals.		Pression
I feel the pressure to keep up with my busy schedule.		Pression
The pressure to be perfect is causing me a lot of stress.		Pression
I'm feeling overwhelmed and stressed with everything that needs to be done.		Pression
I'm struggling to balance all of my responsibilities and it's starting to take a toll.		Pression
The workload is becoming too much to handle.		Pression
I feel like I'm constantly racing against the clock.		Pression
I'm feeling burdened by expectations from others.		Pression
The thought of failing is becoming more and more stressful.		Pression
I'm feeling weighed down by the stress of decision making.		Pression
The demands of my job are starting to feel suffocating.		Pression
I'm feeling the pressure of needing to perform well in all areas of my life.		Pression
I'm starting to feel anxious about the future and all of the unknowns.		Pression
I'm feeling overwhelmed by the sense of responsibility.		Pression
I feel like I have to always be at my best, and it's exhausting.		Pression
I'm feeling swamped by the daily grind.		Pression
I feel like I'm constantly juggling multiple balls and I'm about to drop one.		Pression
I'm feeling the weight of trying to keep everything together.		Pression
The deadlines are becoming increasingly stressful.		Pression
I'm feeling overwhelmed by the demands of my personal and professional life.		Pression
The expectations I have for myself are starting to feel unrealistic.		Pression
I'm feeling stressed by the thought of not being able to meet others' expectations.		Pression
I feel like I'm in a constant state of chaos and I don't know how to escape it.		Pression
I'm feeling overwhelmed by all the responsibilities I have.		Pression
The constant expectations from others are making me feel stressed.		Pression
I feel like I'm under a tight deadline to perform.		Pression
The sense of urgency is causing me to feel anxious.		Pression
The weight of my tasks is making me feel burdened.		Pression
I'm feeling the strain of trying to meet everyone's demands.		Pression
The pressure to succeed is taking a toll on me.		Pression
I'm feeling like I'm in over my head with all I have to do.		Pression
The expectations I have for myself are making me feel stressed.		Pression
I feel like I'm constantly running against the clock.		Pression
The feeling of being watched is causing me to feel nervous.		Pression
The weight of my decisions is making me feel uncertain.		Pression
I'm feeling the stress of trying to balance everything.		Pression
The pressure to perform well is affecting my confidence.		Pression
I'm feeling like I'm on edge due to the high stakes.		Pression
The expectations of others are making me feel uneasy.		Pression
I feel like I'm constantly being tested.		Pression
The sense of responsibility is causing me to feel burdened.		Pression
I'm feeling the tension of trying to do everything right.		Pression
The pressure to achieve is making me feel discouraged.		Pression
I feel overwhelmed with all the responsibilities I have.		Pression
There's a heavy weight on my shoulders.		Pression
The expectations are too high and it's causing me stress.		Pression
I feel like I'm constantly in a state of rush.		Pression
The demands are endless and I can't seem to catch a break.		Pression
I feel like I'm suffocating under all the expectations.		Pression
I'm struggling to keep up with everything that's expected of me.		Pression
The workload is intense and it's taking a toll on me.		Pression
I'm struggling to balance everything and keep up with the pace.		Pression
The expectations are unrealistic and I can't seem to meet them.		Pression
I feel like I'm being pushed to my limits.		Pression
The burden is too much to bear.		Pression
I'm feeling the squeeze with everything that's happening.		Pression
I'm drowning in the demands and expectations.		Pression
I feel like I'm in a constant state of stress.		Pression
I'm feeling the heat with all the responsibilities I have.		Pression
The expectations are so high and I'm struggling to keep up.		Pression
I feel like I'm constantly running a race I can't win.		Pression
The stress is taking a toll on my health.		Pression
I feel like I'm at the brink of burnout.		Pression
I feel overwhelmed by the demands on my time.		Pression
I struggle to balance work and personal commitments.		Pression
I constantly feel like I'm falling behind on my to-do list.		Pression
I feel the weight of expectations from others.		Pression
The responsibilities I have seem endless.		Pression
I feel like I have too many balls in the air.		Pression
I'm afraid of not meeting expectations or making mistakes.		Pression
I feel the strain of trying to keep up with everything.		Pression
I feel like I'm always rushing to get everything done.		Pression
I'm stressed by the thought of failing.		Pression
The deadlines I have are suffocating.		Pression
I feel the burden of carrying a heavy workload.		Pression
I feel like I'm constantly juggling tasks and responsibilities.		Pression
I'm worried about making decisions and the consequences that may follow.		Pression
I'm feeling the weight of having too many responsibilities.		Pression
I'm tired from always having to be on and productive.		Pression
I feel like I'm struggling to keep up with the pace of life.		Pression
The expectations I set for myself are exhausting.		Pression
I feel like I'm constantly being pulled in different directions.		Pression
I'm feeling the stress of trying to achieve my goals.		Pression
I feel like I'm constantly under a microscope, being judged and evaluated.		Pression
The weight of expectations from others is suffocating me.		Pression
The tight deadline for this project is putting me in a stressful situation.		Pression
The need to meet everyone's demands is leaving me feeling overwhelmed.		Pression
The high stakes of this decision are making me anxious.		Pression
I feel like I'm constantly on edge, waiting for the next task or challenge.		Pression
The urgency to perform well is creating a sense of tension.		Pression
I feel like I'm always racing against time.		Pression
I have a sense of responsibility to meet the expectations of others.		Pression
The fear of failure is always lurking in the back of my mind.		Pression
I have a sense of obligation to always be productive and efficient.		Pression
The workload is beginning to take a toll on me.		Pression
I have the need to be perfect and make no mistakes.		Pression
The stress of balancing everything in my life is becoming too much.		Pression
The expectations from my boss and colleagues are making me feel like I need to be at my best all the time.		Pression
I feel like I'm always juggling too many things at once.		Pression
The high stakes of this opportunity are causing me to feel nervous.		Pression
The demand to perform well is leaving me feeling under pressure.		Pression
I have a sense of burden to always deliver the best results.		Pression
The expectation to always be on top of things is wearing me down.		Pression
I feel like I'm constantly being pushed to perform at the highest level.		Pression
The expectations placed on me are intense.		Pression
I feel like there's always someone watching and critiquing me.		Pression
There's a weight on my shoulders that I can't seem to shake.		Pression
I feel like I'm in a never-ending race to meet deadlines and deliver results.		Pression
The stress of everything is starting to take its toll on me.		Pression
I feel like I'm constantly being pulled in different directions.		Pression
The amount of work I have to do is overwhelming.		Pression
I feel like I have to constantly prove myself.		Pression
The pressure to succeed is immense.		Pression
I feel like I'm walking on eggshells all the time.		Pression
The weight of responsibility is suffocating.		Pression
I feel like I'm constantly in a state of anxiety.		Pression
The expectations placed on me are unrealistic.		Pression
I feel like I'm drowning in a sea of tasks.		Pression
The demand for perfection is exhausting.		Pression
I feel like I'm always being judged.		Pression
The burden of expectations is crushing.		Pression
I feel like I'm trapped in a never-ending cycle of stress.		Pression
The drive to succeed is all-consuming.		Pression
I feel overwhelmed with responsibilities and obligations.		Pression
The expectations and demands are weighing me down.		Pression
I struggle to balance my personal and professional life.		Pression
I am constantly stressed and anxious.		Pression
I feel the weight of deadlines and targets.		Pression
The work environment feels hostile and intense.		Pression
I have to deal with conflicting expectations.		Pression
I feel pushed to do more and achieve more.		Pression
My role and responsibilities are expanding.		Pression
I feel like I am drowning in work.		Pression
I struggle to keep up with expectations.		Pression
My schedule is packed and leaves no room for rest.		Pression
I feel like I am failing in some aspect of my life.		Pression
I am struggling to find time for self-care.		Pression
The constant rush is taking a toll on me.		Pression
I am constantly worried about meeting expectations.		Pression
I feel like I am not living up to my potential.		Pression
I am struggling to manage my time and workload.		Pression
I feel like I am being pulled in different directions.		Pression
I am feeling the effects of burnout and need to take a break.		Pression
I feel like I'm being pushed to make a decision		Pression
The expectations are high and I'm struggling to keep up		Pression
The demand for results is intense		Pression
I'm constantly being asked to do more with less		Pression
I feel like I'm under a microscope, everything I do is being closely watched		Pression
There's a sense of urgency to get things done		Pression
I'm expected to be the best and nothing less is acceptable		Pression
The deadlines are tight and there's no room for error		Pression
I feel like I'm constantly in the spotlight		Pression
The workload is overwhelming		Pression
I'm being held accountable for everything, no matter how small		Pression
I feel like I'm constantly racing against the clock		Pression
I'm expected to perform at the highest level		Pression
There's a high level of scrutiny on my work		Pression
I feel like I'm constantly being tested		Pression
The bar is set high and I'm expected to meet it		Pression
I'm being asked to do more than I can handle		Pression
I feel like my actions are being constantly evaluated		Pression
The expectations are unreasonable and it's taking a toll on me		Pression
I'm being asked to take on more responsibility without proper support		Pression
I feel like I'm under a microscope, everything I do is being scrutinized.		Pression
I'm constantly bombarded with demands and expectations.		Pression
I'm always expected to perform at my best and it's overwhelming.		Pression
I feel like I'm running a marathon and can't stop to catch my breath.		Pression
I'm feeling the weight of deadlines and responsibilities.		Pression
I'm always expected to be on, and it's taking a toll.		Pression
I feel like I'm juggling too many tasks and it's never-ending.		Pression
I'm expected to deliver results, and it's putting me under stress.		Pression
I feel like I'm in a constant state of alert and it's draining.		Pression
I'm under constant scrutiny and it's causing me anxiety.		Pression
I feel like I'm always trying to keep up with the demands of my job.		Pression
I'm expected to meet high standards, and it's a constant challenge.		Pression
I feel like I'm in a pressure cooker, and it's boiling over.		Pression
I'm always expected to be at the top of my game, and it's tough.		Pression
I feel like I'm under a constant state of stress and it's affecting my health.		Pression
I'm expected to be always on top of my work, and it's a heavy burden.		Pression
I feel like I'm always trying to meet the expectations of others.		Pression
I'm expected to constantly perform, and it's draining me.		Pression
I feel like I'm in a race against time, and it's never-ending.		Pression
I'm expected to deliver, and it's putting me under a lot of stress.		Pression
I'm feeling overwhelmed by everything I have to do.		Pression
The stress of my job is getting to me.		Pression
I'm feeling the weight of responsibility on my shoulders.		Pression
It feels like there's too much on my plate.		Pression
The expectations are too high for me to handle.		Pression
I'm feeling the squeeze to perform.		Pression
The deadlines are approaching and I'm struggling to keep up.		Pression
It feels like there's not enough time in the day.		Pression
I'm feeling the burden of making a big decision.		Pression
I'm struggling to balance everything I need to do.		Pression
It's hard to find time for myself with all the demands.		Pression
I'm feeling the strain of trying to please everyone.		Pression
The expectations from my family are becoming too much.		Pression
I'm feeling the crush of financial stress.		Pression
I'm finding it hard to focus with everything going on.		Pression
The responsibilities at home and work are becoming too much.		Pression
I'm feeling the pinch of trying to maintain relationships.		Pression
I'm finding it hard to manage my emotions with everything else.		Pression
The pressure to succeed is taking a toll on me.		Pression
I'm feeling the anxiety of trying to make the right choice.		Pression
I feel like I'm constantly on edge.		Pression
I have a hard time relaxing.		Pression
There's a lot weighing on my mind lately.		Pression
I feel like I have a lot of responsibilities.		Pression
I'm always stressed out.		Pression
I feel like I'm being pulled in a million different directions.		Pression
I'm feeling overwhelmed.		Pression
I feel like I have a lot of pressure to succeed.		Pression
I'm constantly running around trying to get everything done.		Pression
I feel like I'm never caught up.		Pression
I feel like I'm always in a rush.		Pression
I feel like there's never enough time.		Pression
I feel like I have to be perfect.		Pression
I feel like I'm always under scrutiny.		Pression
I feel like I have a lot of expectations to meet.		Pression
I feel like I have a lot of duties to fulfill.		Pression
I feel like I'm constantly being tested.		Pression
I feel like there's always something I should be doing.		Pression
I feel like I'm never able to fully unwind.		Pression
I feel like I'm always under the gun.		Pression
I feel weighed down by a sense of urgency and responsibility.		Pression
I'm constantly battling a feeling of being overwhelmed.		Pression
I feel like I'm always running out of time.		Pression
The expectations placed upon me are becoming difficult to handle.		Pression
I feel like I have to do everything perfectly.		Pression
I have so many responsibilities and duties, it's hard to keep up.		Pression
I'm finding it harder to prioritize and manage my time effectively.		Pression
I'm struggling to balance work, family, and personal life.		Pression
The workload is becoming unbearable.		Pression
I feel like I'm being pulled in a million different directions.		Pression
I'm struggling to keep up with the pace and expectations.		Pression
I feel like I'm always behind and trying to catch up.		Pression
I'm feeling the burden of having too many commitments.		Pression
I'm having trouble dealing with the stress and anxiety.		Pression
I feel like I'm always trying to please everyone.		Pression
I have too many tasks and not enough time to complete them.		Pression
I'm feeling the strain of trying to meet everyone's needs and expectations.		Pression
The stress is starting to take a toll on my mental and physical health.		Pression
I feel like I'm constantly being pushed to do more and be more.		Pression
I'm feeling the pressure to constantly perform and succeed.		Pression
I feel overwhelmed by my responsibilities and tasks.		Pression
The stress is starting to affect my physical and mental health.		Pression
I find myself constantly worried about meeting expectations.		Pression
I'm struggling to keep up with the demands placed on me.		Pression
The weight of expectations is affecting my daily life.		Pression
I'm feeling the effects of burnout and fatigue.		Pression
The workload is becoming too much to handle.		Pression
I feel like I'm never able to take a break.		Pression
I'm constantly running out of time to complete my tasks.		Pression
I find myself making sacrifices in other areas of my life to meet the demands.		Pression
The stress is affecting my personal relationships.		Pression
I feel like I'm always behind and can never catch up.		Pression
I'm starting to experience anxiety and panic attacks.		Pression
The pressure to succeed is causing added stress.		Pression
I feel like I'm not able to live up to expectations.		Pression
I'm becoming increasingly stressed and exhausted.		Pression
The workload is taking a toll on my well-being.		Pression
I feel like I'm being pulled in too many directions.		Pression
The expectations placed on me are becoming unrealistic.		Pression
I'm struggling to find balance in my life due to the demands.		Pression
I feel like there's a weight on my shoulders.		Pression
It feels like I'm carrying a heavy burden.		Pression
It's like I have a constant nagging feeling.		Pression
I can't shake the sense of urgency.		Pression
I feel like I'm always in a rush.		Pression
It feels like the clock is ticking and I can't keep up.		Pression
I'm overwhelmed with a feeling of responsibility.		Pression
I feel like I have a lot of expectations to meet.		Pression
I'm always feeling like I need to do more.		Pression
I'm afraid I'll fall short of what's expected of me.		Pression
I feel like I have to be perfect in everything I do.		Pression
I'm always worried about making mistakes.		Pression
I'm constantly stressed about the outcome.		Pression
I have a sense of anxiety about what will happen.		Pression
I'm worried about failing and letting others down.		Pression
I feel like I have a lot of pressure to succeed.		Pression
I feel like I'm running out of time to achieve my goals.		Pression
I'm concerned about not meeting deadlines.		Pression
I feel like I'm always in a state of chaos and confusion.		Pression
I'm struggling to keep up with the demands of life.		Pression
I feel like I'm constantly juggling tasks and deadlines.		Pression
I feel like I'm running out of time to get everything done.		Pression
I'm struggling to keep up with the expectations of others.		Pression
I feel like I'm constantly under scrutiny and have to perform well.		Pression
I feel like I'm in over my head and drowning in responsibilities.		Pression
I feel like I'm constantly trying to please everyone and never succeeding.		Pression
I feel like I'm stretched too thin and can't focus on any one thing.		Pression
I feel like I'm constantly racing against the clock.		Pression
I feel like I'm facing a never-ending to-do list.		Pression
I feel like I have too many commitments and not enough time.		Pression
I feel like I'm constantly under stress and pressure to succeed.		Pression
I feel like I'm being pulled in too many directions at once.		Pression
I feel like I'm stuck in a cycle of work and stress, with no end in sight.		Pression
I feel like I'm facing an overwhelming amount of responsibilities.		Pression
I feel like I'm stuck in a state of constant anxiety and worry.		Pression
I feel like I have no control over the demands on my time and attention.		Pression
I feel like I'm in a state of constant burnout and can't keep up the pace.		Pression
I feel like I'm constantly being pushed to do more and be more.		Pression
I feel like I'm facing an impossible workload and no one understands.		Pression
I feel like I'm stuck in a state of anxiety and stress, with no way out.		Pression
I feel overwhelmed by the demands on my time.		Pression
The stress of deadlines is weighing on me.		Pression
I'm feeling the squeeze to perform at my best.		Pression
The expectations placed on me are intense.		Pression
I feel burdened by the responsibilities I have.		Pression
I'm finding it hard to balance everything on my plate.		Pression
The weight of my to-do list is crushing.		Pression
The expectations from others are high.		Pression
I feel like I'm constantly in a rush.		Pression
The constant demands on my energy are draining.		Pression
I feel like I'm always falling behind.		Pression
The workload is too much for me to handle.		Pression
I feel like I'm drowning in tasks.		Pression
The expectations I have for myself are sky-high.		Pression
I'm struggling to keep up with the pace of things.		Pression
I feel like I'm always on the edge of burnout.		Pression
The demands on my attention are overwhelming.		Pression
I feel like I have too many balls in the air.		Pression
The responsibilities I have are taking their toll.		Pression
The need to succeed is a constant source of stress.		Pression
I feel like I'm constantly on edge.		Pression
I'm always worrying about what others expect of me.		Pression
It feels like there are too many responsibilities on my plate.		Pression
I'm always racing against the clock.		Pression
I feel like I have to perform at a high level all the time.		Pression
I have so many obligations I can't keep up with them.		Pression
I'm afraid of falling short of others' expectations.		Pression
I feel like I'm always in a rush.		Pression
I'm stressed out and overwhelmed.		Pression
I have so many demands and not enough time to meet them.		Pression
I feel like I have to juggle too many tasks at once.		Pression
I'm under a lot of pressure to succeed.		Pression
I feel like I have to be perfect all the time.		Pression
I'm always worried about making mistakes.		Pression
I feel like I have to do more and more every day.		Pression
I'm struggling to keep up with everything on my plate.		Pression
I feel like there's no room for error.		Pression
I'm always worried about failing.		Pression
I feel like I have to do it all alone.		Pression
I feel like I'm constantly being pulled in different directions.		Pression
I feel overwhelmed with expectations.		Pression
There is a sense of urgency to perform.		Pression
The weight of responsibilities is heavy.		Pression
The expectations are high.		Pression
I'm feeling the need to excel.		Pression
The stakes are high.		Pression
I feel like I have to prove myself.		Pression
The responsibility is great.		Pression
There is a constant demand on my time.		Pression
I feel like I have to constantly perform.		Pression
There is a need to succeed.		Pression
The sense of obligation is strong.		Pression
I feel like I have to do everything perfectly.		Pression
There is a high level of expectation from others.		Pression
The desire to meet expectations is strong.		Pression
The feeling of having to measure up is present.		Pression
I feel like I have to meet the standards set for me.		Pression
The need to live up to my potential is there.		Pression
There is a pressure to make a good impression.		Pression
I feel like I have to be perfect in everything I do.		Pression
I feel like I'm constantly being pulled in multiple directions.		Pression
There's a sense of urgency to meet deadlines and expectations.		Pression
The weight of responsibility feels overwhelming at times.		Pression
I feel like I have to be perfect in everything I do.		Pression
There's a fear of failure that's always present.		Pression
The pressure to succeed is always present.		Pression
I feel like there's a lot riding on my shoulders.		Pression
The expectation to perform is always high.		Pression
I feel like I'm constantly being judged and evaluated.		Pression
The demands on my time and energy are intense.		Pression
I feel like I'm always running out of time.		Pression
The sense of responsibility to others is intense.		Pression
The expectations from others can be suffocating.		Pression
I feel like there's a never-ending to-do list.		Pression
The need to constantly be productive is always present.		Pression
I feel like there's a need to constantly prove myself.		Pression
The expectations of success can be overwhelming.		Pression
I feel like I have to constantly be pushing myself.		Pression
The fear of not being enough is always there.		Pression
The sense of obligation to meet expectations is always present.		Pression
I feel like I'm constantly under a heavy burden.		Pression
I find myself always rushing to meet deadlines.		Pression
I'm constantly feeling stressed and overwhelmed.		Pression
I feel like I'm constantly juggling multiple responsibilities.		Pression
I'm having trouble balancing my personal and professional life.		Pression
I'm feeling drained and exhausted most of the time.		Pression
I find it difficult to relax and unwind.		Pression
I'm struggling to keep up with the demands of my job.		Pression
I'm feeling pressure to perform at a high level.		Pression
I'm feeling like I'm not living up to expectations.		Pression
I'm feeling like I'm not meeting my own personal standards.		Pression
I'm feeling like I'm falling behind in my responsibilities.		Pression
I feel like I'm constantly running out of time.		Pression
I'm feeling like I'm not making progress in my goals.		Pression
I feel like I'm constantly making compromises in my life.		Pression
I'm feeling like I'm sacrificing my well-being for my job.		Pression
I'm feeling like I'm not getting the recognition I deserve.		Pression
I feel like I'm not getting enough support in my life.		Pression
I'm feeling like I'm not making a meaningful impact in my life.		Pression
I'm feeling like I'm not fulfilling my potential.		Pression
I'm feeling overwhelmed by all the responsibilities I have.		Pression
It seems like there are just too many expectations for me to meet.		Pression
I'm struggling to keep up with everything that's been asked of me.		Pression
I feel like I'm in a constant state of stress and anxiety.		Pression
I'm having trouble sleeping and eating because of all the tension I feel.		Pression
I'm feeling like I'm stuck in a cycle of always needing to do more.		Pression
I find myself always rushing to get things done and never having any downtime.		Pression
I'm starting to feel like I'm not living up to my own expectations.		Pression
I'm feeling like I'm running out of energy and motivation.		Pression
I feel like I'm losing control of my own life.		Pression
I find myself becoming easily frustrated and irritable.		Pression
I'm feeling like I'm not making any progress, no matter how hard I try.		Pression
I'm starting to feel physically and emotionally drained.		Pression
I feel like I'm constantly facing obstacles and challenges.		Pression
I find myself worrying about everything, all the time.		Pression
I'm feeling like I'm falling behind on everything that's important to me.		Pression
I'm feeling like I'm not able to fully enjoy life because of the stress.		Pression
I find myself becoming more and more negative and cynical.		Pression
I'm feeling like I'm just going through the motions and not really living.		Pression
I'm feeling like I'm not living up to my potential, and that's a constant source of stress for me.		Pression
I feel like there are too many expectations and responsibilities weighing down on me.		Pression
I am constantly struggling to keep up with all the tasks and deadlines.		Pression
I feel like I'm always in a rush, trying to catch up with everything.		Pression
There are just too many things to do and not enough time.		Pression
I can never seem to get a moment to relax or catch my breath.		Pression
I am constantly stressed about making mistakes or letting people down.		Pression
I feel like I have to be perfect in everything I do.		Pression
I am always worried about the future and what lies ahead.		Pression
I feel overwhelmed by all the decisions and choices I have to make.		Pression
There's just so much going on in my life right now.		Pression
I feel like I'm constantly trying to keep up with the pace of life.		Pression
I am always trying to balance work, family, and personal life.		Pression
I feel like there is always someone or something demanding my attention.		Pression
I am worried about not being able to meet everyone's expectations.		Pression
I feel like I'm always trying to juggle multiple balls at once.		Pression
I can never seem to get ahead, no matter how hard I try.		Pression
I am always trying to stay ahead of the curve and not fall behind.		Pression
I feel like I have too many commitments and not enough time.		Pression
I am constantly struggling to find a balance between what I want and what I need to do.		Pression
I feel like I'm always chasing after something, but never really catching up.		Pression
I'm feeling overwhelmed by my responsibilities		Pression
The workload is becoming too much to handle		Pression
I have too many tasks to complete		Pression
The deadlines are closing in		Pression
I'm feeling the stress of expectations		Pression
I feel like I'm not measuring up		Pression
I'm struggling to balance everything		Pression
The demands on me are increasing		Pression
I'm feeling the weight of my commitments		Pression
The expectations are getting higher		Pression
I'm feeling overwhelmed by my obligations		Pression
The stress is building up		Pression
I'm finding it hard to cope with the amount of work		Pression
The demands are exceeding my ability to meet them		Pression
I'm feeling the strain of my responsibilities		Pression
I feel like I'm falling behind		Pression
I'm feeling the tension of my commitments		Pression
The workload is becoming unmanageable		Pression
I'm feeling the pressure of my duties		Pression
I feel like I'm drowning in my to-do list.		Pression
I feel overwhelmed with responsibilities and tasks.		Pression
The demands on my time are becoming too much to handle.		Pression
I'm struggling to balance everything on my plate.		Pression
I feel like I'm constantly playing catch-up.		Pression
The weight of expectations is bearing down on me.		Pression
The stress of deadlines is starting to take its toll.		Pression
I feel like I'm not meeting my own standards.		Pression
The workload is becoming too much to manage.		Pression
I'm feeling the burnout from trying to do it all.		Pression
I feel like I'm always one step behind.		Pression
The expectations from others are starting to feel crushing.		Pression
The burden of expectations is starting to feel unbearable.		Pression
I feel like I'm constantly running out of time.		Pression
I'm struggling to keep up with everything.		Pression
I feel like I'm not measuring up to what is expected of me.		Pression
The responsibilities are starting to feel overwhelming.		Pression
I'm feeling the strain of trying to manage everything.		Pression
I feel like I'm constantly falling short.		Pression
The stress of multiple tasks is starting to take its toll.		Pression
I feel like I'm constantly being pulled in multiple directions.		Pression
I feel like I'm running out of time to meet my deadlines.		Pression
The weight of expectations is starting to take a toll on me.		Pression
I'm struggling to keep up with the demands of my job.		Pression
There's so much to do and not enough hours in the day.		Pression
I feel like I'm constantly being pulled in different directions.		Pression
The stress of the situation is making me feel overwhelmed.		Pression
I feel like I'm under a magnifying glass and every mistake is noticeable.		Pression
I'm worried about failing to meet everyone's expectations.		Pression
I feel like I'm in a race against the clock.		Pression
The amount of work I have to do is starting to feel insurmountable.		Pression
I feel like I'm constantly juggling responsibilities.		Pression
The burden of responsibility is starting to weigh heavy on my shoulders.		Pression
I'm starting to feel like I'm in over my head.		Pression
The tasks I need to complete are starting to seem never-ending.		Pression
I feel like I'm under a lot of scrutiny.		Pression
The deadlines are looming and I'm worried I won't meet them.		Pression
I feel like I'm constantly being tested.		Pression
The expectations are high and I'm worried I won't live up to them.		Pression
I'm starting to feel like I'm drowning in a sea of responsibilities.		Pression
The amount of work I need to do is starting to make me feel like I'm in over my head.		Pression
I feel weighed down by expectations.		Pression
The burden of responsibilities is overwhelming.		Pression
I feel like I'm constantly struggling to keep up.		Pression
I'm feeling the strain of having too many things on my plate.		Pression
The demands of work and life are starting to take a toll.		Pression
I feel like I can never seem to catch a break.		Pression
The expectations others have of me are crushing.		Pression
I feel like I'm drowning in stress.		Pression
The stress of making important decisions is intense.		Pression
I feel like I'm running out of time and energy.		Pression
I'm feeling the effects of too much pressure.		Pression
I feel like I can never fully relax.		Pression
The pressure to be perfect is exhausting.		Pression
I feel like I'm always being pushed to do more.		Pression
The anxiety of meeting deadlines is increasing.		Pression
I feel like I'm trapped in a never-ending cycle of stress.		Pression
The expectations I have for myself are suffocating.		Pression
I feel like I'm always rushing to get everything done.		Pression
The tension of uncertainty is palpable.		Pression
I feel like I'm constantly in overdrive.		Pression
I feel overwhelmed by expectations and responsibilities.		Pression
I feel like I have a heavy burden on my shoulders.		Pression
I'm feeling the weight of deadlines approaching.		Pression
The demands on my time are feeling intense.		Pression
I feel like I'm constantly being pulled in different directions.		Pression
I feel like I have too much on my plate.		Pression
I feel like I'm running out of time.		Pression
I feel like I'm constantly under scrutiny.		Pression
I feel like I have to be perfect in everything I do.		Pression
I feel like I can't take a break or let down my guard.		Pression
I feel like there's always something else I need to do.		Pression
I feel like I'm constantly juggling multiple tasks.		Pression
I feel like I'm being suffocated by expectations.		Pression
I feel like I have to meet impossible standards.		Pression
I feel like I'm always fighting against the clock.		Pression
I feel like I can never catch a breath.		Pression
I feel like I have too much responsibility for one person to handle.		Pression
I feel like I have to always be on top of my game.		Pression
I feel like I'm constantly being pushed to my limits.		Pression
I feel like I have to be constantly doing something productive.		Pression
I feel like I'm constantly being pulled in multiple directions.		Pression
There's a weight on my shoulders that never seems to go away.		Pression
I feel like I'm always racing against the clock.		Pression
I can never seem to catch a break.		Pression
I'm feeling overwhelmed and stressed.		Pression
I'm struggling to keep up with all of my responsibilities.		Pression
I'm feeling like I'm in over my head.		Pression
I'm worried that I'm not going to be able to handle everything that's expected of me.		Pression
I feel like I'm falling behind and I don't know how to catch up.		Pression
The expectations placed on me are becoming too much to handle.		Pression
I'm feeling stretched thin and I don't know how much more I can take.		Pression
I'm feeling burdened by all of the things I need to do.		Pression
I feel like I'm drowning in a sea of responsibilities.		Pression
The stress is becoming unbearable.		Pression
I feel like I'm being pulled in too many directions at once.		Pression
I'm finding it hard to keep up with everything that's happening.		Pression
I'm feeling like I'm at my limit and I don't know how much more I can handle.		Pression
The demands on my time and energy are too much.		Pression
I feel like I'm always running just to stay in place.		Pression
I'm feeling like I'm stuck and I don't know how to get out of this situation.		Pression
I feel like there are so many expectations on me.		Pression
It feels like I have a weight on my shoulders.		Pression
I feel like I'm constantly trying to meet deadlines.		Pression
It feels like everyone is counting on me.		Pression
I feel like I'm being pulled in so many directions.		Pression
It feels like I have to perform at a high level every day.		Pression
I feel like I have to be perfect all the time.		Pression
It feels like I have so many responsibilities.		Pression
I feel like I can never let anyone down.		Pression
It feels like I have to constantly push myself.		Pression
I feel like I'm always on the go.		Pression
It feels like I'm running out of time.		Pression
I feel like I have so much to do and so little time.		Pression
It feels like I'm constantly being judged.		Pression
I feel like I have to make so many tough decisions.		Pression
It feels like I have to constantly balance so many things.		Pression
I feel like I'm never able to relax.		Pression
It feels like I have to always be alert and ready.		Pression
I feel like I have to be prepared for anything.		Pression
It feels like I'm always under a microscope.		Pression
I'm feeling overwhelmed with everything on my plate.		Pression
I'm struggling to keep up with the demands of my job and personal life.		Pression
It feels like I'm constantly under the gun to perform.		Pression
I'm not sure how to manage all of my responsibilities.		Pression
The expectations for me are too high and I'm not sure if I can meet them.		Pression
I feel like I'm constantly running behind and trying to catch up.		Pression
I'm stressed out and feeling anxious about what's expected of me.		Pression
I'm finding it hard to balance my work and home life.		Pression
I feel like there's never enough time in the day to get everything done.		Pression
The demands of my daily life are too much for me to handle.		Pression
I'm feeling pushed to my limits and I'm not sure how much more I can take.		Pression
I feel like I'm drowning in responsibilities and don't know how to stay afloat.		Pression
I'm starting to feel burnt out and don't know how to relieve the pressure.		Pression
I'm feeling like I'm in over my head and don't know how to get out.		Pression
I'm having a hard time coping with the expectations placed on me.		Pression
I'm feeling like I'm being pulled in too many directions and can't focus.		Pression
The demands of my job are becoming too much for me to handle.		Pression
I'm finding it hard to prioritize my tasks and keep up with everything.		Pression
I'm feeling like I'm losing control of my life and can't keep up.		Pression
I'm feeling frustrated and like I'm not able to handle what's being asked of me.		Pression
I feel overwhelmed by all the responsibilities I have.		Pression
I sense a sense of urgency to complete this task.		Pression
I am feeling the weight of expectation on my shoulders.		Pression
I am finding it hard to balance everything I need to do.		Pression
I feel like I'm constantly running against time.		Pression
I have so many things on my mind, it's overwhelming.		Pression
I'm feeling the stress of this situation.		Pression
I feel like I have a lot to prove.		Pression
I can't seem to catch a break from the demands of life.		Pression
I'm feeling the heat to perform well.		Pression
I have a tight deadline that I need to meet.		Pression
I feel like I'm always under scrutiny.		Pression
I am struggling to keep up with all the demands.		Pression
I'm feeling the strain of this pressure.		Pression
I'm facing high expectations from others.		Pression
I am finding it difficult to manage all the pressure.		Pression
I feel like I'm always in a race against time.		Pression
I feel like there's a lot riding on me.		Pression
I'm feeling the stress of being held accountable.		Pression
I'm under a lot of pressure to succeed.		Pression
I feel a sense of urgency to meet deadlines.		Pression
It feels like there are too many expectations on me.		Pression
The weight of responsibility is heavy.		Pression
I'm feeling overwhelmed by the amount of tasks I have to do.		Pression
I'm struggling to balance my workload.		Pression
The expectations placed upon me are challenging.		Pression
I'm feeling a strong desire to succeed.		Pression
I feel like I'm running out of time.		Pression
I'm feeling pushed to my limits.		Pression
There's a sense of tension that comes with meeting expectations.		Pression
I'm feeling a need to prove myself.		Pression
The stress of performing well is palpable.		Pression
I'm feeling a sense of competition.		Pression
I feel like I have to work harder to meet the expectations placed upon me.		Pression
I feel like I'm constantly under the microscope.		Pression
The expectations I place on myself are high.		Pression
I feel like I'm in a race against time.		Pression
I feel like I have to do everything to the best of my ability.		Pression
I feel like I'm always being judged.		Pression
The stress of achieving success is real.		Pression
I feel like I have a lot on my plate.		Pression
It feels like there are high expectations for me to meet.		Pression
I'm starting to feel overwhelmed by all the tasks I need to complete.		Pression
I feel like I'm constantly running out of time.		Pression
It seems like there are a lot of demands being placed on me.		Pression
I'm feeling the weight of responsibility.		Pression
There are too many things I need to do and not enough time to do them.		Pression
I feel like I need to be perfect in everything I do.		Pression
There's a lot of stress and anxiety in my life right now.		Pression
It feels like I'm constantly being pulled in different directions.		Pression
I feel like I'm always racing against the clock.		Pression
There's a lot of pressure to perform well and succeed.		Pression
I'm starting to feel the burnout from working so hard.		Pression
I feel like I have to do everything on my own and there's no support.		Pression
There's a lot of uncertainty and unpredictability in my life.		Pression
I feel like I'm not meeting the standards I set for myself.		Pression
There's a lot of competition and pressure to keep up with others.		Pression
I feel like I'm constantly being judged and compared to others.		Pression
There's a lot of pressure to make the right choices and decisions.		Pression
I feel like I have to put up a strong front even though I'm struggling.		Pression
I feel overwhelmed by responsibilities.		Pression
I have too many tasks to handle.		Pression
I feel the weight of expectations.		Pression
There is a sense of urgency to meet deadlines.		Pression
The workload is excessive.		Pression
I feel burdened by the demands.		Pression
I have too much to handle.		Pression
I am struggling to keep up.		Pression
There's a lot on my plate.		Pression
I feel the stress of trying to balance everything.		Pression
The expectations are too high.		Pression
I feel a sense of urgency to complete everything.		Pression
I have too much to do and too little time.		Pression
I'm trying to handle everything, but it's difficult.		Pression
There is a burden to perform well.		Pression
The responsibilities feel crushing.		Pression
I feel like I'm drowning in tasks.		Pression
I'm trying to manage too many things at once.		Pression
The demands are taking a toll on me.		Pression
I feel like I have a lot to accomplish and very little support.		Pression
I feel like I'm constantly being asked to perform and deliver results.		Pression
There's an overwhelming sense of responsibility on my shoulders.		Pression
I'm always on edge, never feeling like I have a moment to relax.		Pression
The expectations and demands placed on me are taking a toll.		Pression
I feel like I'm constantly racing against the clock.		Pression
The weight of responsibility is always present.		Pression
It feels like I'm never doing enough, no matter how hard I try.		Pression
The constant push to succeed is exhausting.		Pression
I feel like I'm always under scrutiny and being judged.		Pression
There's a constant feeling of stress and anxiety.		Pression
The need to constantly be at my best is exhausting.		Pression
The expectations of others are weighing heavily on me.		Pression
It feels like I'm always being asked to give more of myself.		Pression
The constant pressure to perform is exhausting.		Pression
I feel like I'm never allowed to make a mistake.		Pression
The burden of expectations is always present.		Pression
The need to succeed and perform is always at the forefront of my mind.		Pression
I feel like I'm always being pushed to my limits.		Pression
The stress of always having to be on is taking its toll.		Pression
The feeling of constantly having to prove myself is exhausting.		Pression
Feeling overwhelmed with responsibilities		Pression
A sense of urgency to meet expectations		Pression
A heavy burden weighing on one's shoulders		Pression
A feeling of stress or tension		Pression
Constantly thinking about tasks that need to be done		Pression
A sense of time running out		Pression
Unwanted stress from deadlines		Pression
A feeling of being pulled in many directions		Pression
The need to be constantly productive		Pression
The fear of not meeting expectations		Pression
A feeling of burnout from doing too much		Pression
Constantly being busy and having no free time		Pression
An inability to take a break or relax		Pression
A feeling of dread or anxiety about upcoming events		Pression
A feeling of being trapped in a cycle of work		Pression
The need to do more with less resources		Pression
The fear of falling behind or failing		Pression
The feeling of being stretched too thin		Pression
Feeling like you are never caught up with tasks		Pression
A feeling of being overburdened with too many responsibilities		Pression
I feel like I'm constantly in a race against time.		Pression
There are so many expectations to live up to.		Pression
I'm afraid of letting people down.		Pression
The workload is becoming unbearable.		Pression
I feel like I'm constantly juggling tasks.		Pression
I have so many deadlines to meet.		Pression
The demands are never-ending.		Pression
I'm feeling overwhelmed.		Pression
I can't seem to catch a break.		Pression
The stress levels are at an all-time high.		Pression
I feel like I'm walking a tightrope.		Pression
I'm struggling to keep up with everything.		Pression
The responsibilities are mounting.		Pression
I'm feeling the heat to perform.		Pression
I'm drowning in expectations.		Pression
I'm at the point of burnout.		Pression
The demands are starting to take a toll on me.		Pression
I'm feeling the weight of the world on my shoulders.		Pression
I can't seem to catch my breath.		Pression
The anxiety is becoming overwhelming.		Pression
I feel like I'm under a tight deadline.		Pression
There's a weight on my shoulders.		Pression
I feel like I'm running out of time.		Pression
There's a sense of urgency.		Pression
I feel overwhelmed by the tasks at hand.		Pression
I'm starting to feel the squeeze.		Pression
I'm feeling the heat to get things done.		Pression
I'm trying to keep up with high expectations.		Pression
The demands are piling up.		Pression
I'm feeling stretched thin.		Pression
I'm feeling like I'm in a race against time.		Pression
The clock is ticking and I have a lot to do.		Pression
I feel like I'm in a tough spot.		Pression
I feel like I'm being pushed to my limits.		Pression
The expectations are high and I need to deliver.		Pression
I'm feeling the tension of needing to perform.		Pression
I'm under a lot of scrutiny to get results.		Pression
I'm feeling the stress of having a heavy workload.		Pression
I'm feeling the pressure of meeting deadlines.		Pression
I'm feeling the burden of being accountable for important tasks.		Pression
I feel like I'm constantly being pushed to do more.		Pression
There's a weight on my shoulders that never goes away.		Pression
I feel like I'm always running out of time.		Pression
The demands never stop piling up.		Pression
I feel like I'm constantly falling behind.		Pression
I'm struggling to keep up with everything.		Pression
The expectations are high and unrelenting.		Pression
I feel like I'm always one step behind.		Pression
I feel like I'm drowning in responsibilities.		Pression
There's a constant sense of urgency.		Pression
I feel like I'm always in a rush.		Pression
I'm having trouble balancing everything.		Pression
I feel like I'm always stressed.		Pression
I'm feeling overwhelmed by everything.		Pression
The sense of responsibility is suffocating.		Pression
I feel like I'm always under the microscope.		Pression
I'm struggling to maintain control.		Pression
The workload never lets up.		Pression
I feel like I'm constantly on edge.		Pression
I'm feeling drained by the constant demands.		Pression
I feel weighed down by expectations and demands.		Pression
It's like I have a constant sense of urgency.		Pression
I feel like I'm under a tight deadline.		Pression
I have so many responsibilities and it's overwhelming.		Pression
I feel like I have to always be on top of things.		Pression
I'm feeling the squeeze from all sides.		Pression
I feel like I have too much on my plate.		Pression
It seems like there's always something pressing I need to attend to.		Pression
The stress is palpable and I can't shake it.		Pression
I feel like I'm being pulled in a million different directions.		Pression
There's a constant sense of worry and anxiety.		Pression
I feel like I'm running out of time.		Pression
I feel like I can never catch a break.		Pression
I have a feeling of intense responsibility.		Pression
I feel like I'm stuck in a never-ending cycle of work.		Pression
I feel like there are too many expectations placed on me.		Pression
I'm feeling the heat to perform and deliver results.		Pression
I have a sense of dread that I can't shake.		Pression
I feel like I'm always under the microscope.		Pression
I feel like I'm constantly juggling multiple tasks.		Pression
I feel a weight on my shoulders.		Pression
It's like I have a lot of responsibility.		Pression
I'm feeling overwhelmed.		Pression
There's a lot I have to get done.		Pression
I can't seem to catch a break.		Pression
It feels like I have too many things on my plate.		Pression
I'm constantly battling stress.		Pression
It seems like there's always something I need to attend to.		Pression
I feel like I'm always rushing.		Pression
There's a lot of expectations on me.		Pression
I'm struggling to keep up with everything.		Pression
I feel like I'm constantly trying to juggle everything.		Pression
There's a lot of demand on my time.		Pression
I'm feeling the squeeze.		Pression
I'm struggling to stay on top of everything.		Pression
There's a lot of stress in my life.		Pression
I feel like I'm running a race that never ends.		Pression
It seems like there's always something else I have to do.		Pression
I'm feeling the weight of the world on my shoulders.		Pression
It feels like there's always something new to worry about.		Pression
I feel a heavy weight on my shoulders		Pression
There's a constant sense of urgency		Pression
I feel like I'm always running against the clock		Pression
I feel like I'm under a microscope		Pression
The demands just keep piling up		Pression
I feel like I'm stuck between a rock and a hard place		Pression
I feel like I'm constantly being pulled in different directions		Pression
I'm feeling overwhelmed by responsibilities		Pression
I feel like there's a weight on my chest		Pression
I feel like I'm on edge all the time		Pression
I feel like I'm carrying a burden		Pression
There's a constant feeling of stress		Pression
I feel like I'm constantly under attack		Pression
I feel like I'm drowning in tasks		Pression
I feel like I'm being stretched too thin		Pression
I feel like I'm being suffocated by expectations		Pression
I feel like I'm at my wit's end		Pression
I feel like I'm being consumed by demands		Pression
I feel like I'm losing control		Pression
I feel like I'm stuck in a never-ending cycle of stress		Pression
I feel like there's an immense weight on my shoulders.		Pression
There's a constant sense of urgency to get things done.		Pression
It feels like everything is moving too fast and I can't keep up.		Pression
I feel like I'm drowning in responsibilities.		Pression
I'm struggling to stay calm and focused.		Pression
There's a heavy burden that I just can't seem to shake.		Pression
I feel like I'm constantly battling against time.		Pression
The stress is starting to take a toll on me.		Pression
I can feel the tension building up inside me.		Pression
The expectations are so high, it's difficult to breathe.		Pression
I feel like I'm being pulled in a million different directions.		Pression
The weight of expectations is crushing.		Pression
I feel like I'm always on edge.		Pression
The stress is becoming overwhelming.		Pression
I feel like I'm being suffocated by my to-do list.		Pression
I'm struggling to keep my head above water.		Pression
I feel like I'm being pushed to the brink.		Pression
The constant need to perform is exhausting.		Pression
The demands on my time and energy are draining me.		Pression
I feel like I'm trapped in a never-ending cycle of stress and anxiety.		Pression
I'm feeling weighed down.		Pression
It feels like the weight of the world is on my shoulders.		Pression
I'm feeling overwhelmed.		Pression
I feel like I'm being suffocated.		Pression
I feel like I'm constantly in a state of stress.		Pression
It feels like I'm running a race without a finish line.		Pression
I feel like I'm juggling too many things at once.		Pression
It feels like I'm constantly being pulled in different directions.		Pression
I feel like I'm always under scrutiny.		Pression
It feels like I have a lot of expectations to meet.		Pression
I feel like I'm always trying to catch up.		Pression
It feels like I'm constantly being pushed to the limit.		Pression
I feel like I have too much responsibility.		Pression
It feels like I have too many commitments.		Pression
I feel like I'm constantly being tested.		Pression
It feels like there's always something I need to do.		Pression
I feel like I have too much on my plate.		Pression
It feels like I have a lot of pressure to perform.		Pression
I feel like I'm always being held to high standards.		Pression
It feels like I have a lot of stress and tension to deal with.		Pression
I feel like I'm constantly on edge.		Pression
The expectations are weighing heavily on me.		Pression
I feel like I'm walking on a tightrope.		Pression
The demand is relentless.		Pression
I'm feeling overwhelmed.		Pression
I feel like I'm being pulled in a million different directions.		Pression
I'm constantly under a heavy burden.		Pression
It feels like I'm being pushed to my limits.		Pression
I'm at my wit's end.		Pression
The responsibilities are suffocating me.		Pression
I'm struggling to keep up.		Pression
I feel like I'm constantly running against the clock.		Pression
The stress is becoming unbearable.		Pression
I feel like I'm drowning in work.		Pression
The expectations are too high.		Pression
I'm feeling the heat of deadlines.		Pression
I'm under immense strain.		Pression
I feel like I'm constantly fighting against the odds.		Pression
The work load is intense.		Pression
[truncated: 13,016 more rows]
