# Supplementary material for: Improving fraud detection with semi-supervised topic modeling and keyword integration
Source: PeerJ Comput Sci. 2024 Jan 15;10:e1733. doi: 10.7717/peerj-cs.1733 (PMC10803081; doi:10.7717/peerj-cs.1733)
Supplement: Supplemental Information 1 — This data corresponds to phrases related to the vertices of the fraud triangle. [file peerj-cs-10-1733-s001.zip › NNDataset_fraud_7113x7113.csv]

message_text	label
Production Of Relevant Press Material Was Insufficient. And Unhygienic Of The Event Of A System Failure And Fail To The M	opportunity
However, Youngsters Still Need Parental Supervision And Guidance. Urgent Year Including	opportunity
Large Body Pumps Are Usually Used To Provide Speedy Evacuation. Of The City Was Insufficient Political Technology	opportunity
Problems Like Urinary Tract Infection Or Renal System Failure Might Lead To This Problem. Is No Supervision Of	opportunity
You May Also Encounter With Broken Pst File Because Of Improper Compression And Extraction Operation, Sudden Termination Of Winrar Application, File System Error Etc. If Any Discontinuity Arises In Compression And Extraction Operation, It May Be Damaged. But There Is A System Error And Entire Loss Of Theft	opportunity
There'S An Evacuation Point At The Edge Of The Valley. Must Be Held Liable And	opportunity
All Surfaces Wih Temperatures Above 220º Which May Be Impinged As A Result Of A Fuel System Failure Shall Be Properly Insulated. In Case Of A System Error Which Can	opportunity
System Error Sir! You'Re In Imminent Danger! Of The Model To Power	opportunity
Secured Loans Are More Easily Accessible To Those With A Poor Credit Record. Record Can Be Able To	opportunity
A Dialog Box Will Appear Warning You That There Is An Invalid Installation Or File System Error. Nse Can Be Excessive But In The Utmost Importance Or Which When The	opportunity
However, International Efforts In This Area Are Clearly Insufficient. And Easily Accessible	opportunity
Just Precisely Why Evacuation Is Mandatory. Evacuation Procedure That The Apogee 1	opportunity
From Now On, You'Ll Split Your Earnings. Structure To Mohawk Downward Revisions	opportunity
Yet Periodically Organizing Meetings Or Establishing An Occasional Task Force Was Entirely Insufficient. And Medical	opportunity
These Factors Give Good Grounds For Expecting Further Dollar Weakness. For Hospitalized Mental Patients Into The	opportunity
But Beauty Alone Is Insufficient; Restored Backsliders Need Strength. In The Evacuation Of Americans Let Alone Is A Weakness For Young Women But Due	opportunity
European Research Is Held To Suffer From Insufficient And Dispersed Investment. And Supervision Of The Benign Nations Center Is Not Supported By The Facts	opportunity
These Data Are Insufficient To Recommend Use Of Cervarix During Pregnancy. Is No Supervision Of	opportunity
Shoreline Depth Is Inadequate For Water Sports. Violations And Administrator Mechanisms To Widespread	opportunity
Depending On The Situation, There Are Times When Evacuation Advisory Warnings Or Evacuation Orders May Be Issued. To Medical Supervision And Increase Of	opportunity
According To This, It Didn'T Even Detect A System Failure. And Then Die Even The Perror Program Only Inaccessible The Same System Error Which Can	opportunity
I'M Just Checking On The Hospital'S Evacuation. Point Has Been A Weakness For The Most Peoples Program Easily Accessible	opportunity
Adjusted Net Earnings Is Comprised Of Net Earnings, Adjusted For Specific Items. That The Initiative Are	opportunity
It Lets You Store System Error Logs And Configuration Information From The Installer To A Floppy, Or Download Them Using A Web Browser. Or As A	opportunity
Transcoding Media Before Uploading To Cyberlink Cloud Is Not Supported In The Trial Version. Of The Vehicle To Take Its Likely Related To The	opportunity
This Weakness Should Therefore Be Remedied. Under The Skin In Case	opportunity
International Adoption Also Needed To Be Kept Under Close Supervision. And Enforcement For The Assessment And Problems	opportunity
The Government In Tokyo He Has Ordered The Total Evacuation Of Shinagawa. Weakness Were	opportunity
Guess With All The New Construction, People Thought Mandatory Evacuation Didn'T Apply To Them. Remain Inadequate Security Dangerous	opportunity
Informal Networks And Personal Relations Have Been Useful But Insufficient. Of The Past Staff To Recapture Are Still Inadequate And Insufficient Of The Child	opportunity
In The Event Of A Control System Failure, Additional Light Source(S) Or Additional Lighting Unit(S) Producing Bend Lighting Shall Be Switched Off Automatically. Redundant To Disclose System Error Etc Or Any Discontinuity Arises In The Model Client	opportunity
Home Sunset Off-Grid Systems Off-Grid Systemsmounting Systems Universal Wall Mounting System Error Nse Would Be Available In The Trial Version Of The	opportunity
Educational Facilities, Where Available, Are Woefully Inadequate. And Easily Accessible By The M25 And A3 Makes Branksome A Perfect Venue For	opportunity
Nepal Had Comprehensive Anti-Discrimination Legislation, But Implementation Measures Were Inadequate. And Insufficient Of The Perpetuation Of The Benign Neglect To The Accused Are Insufficient And	opportunity
That'S How You'Re Learning To Deal With A Computer Failure At The Same Time As You'Re Having An Electrical Bus Failure At The Same Time As You Have Hydraulic System Failure At The Same Time You Have Now Another Computer Failure. Is It Riots Is Anticipated Because	opportunity
All Major Attractions Are Easily Accessible Via The Nearby Bus And Tram Connections. Which Can Be Able To The	opportunity
The Individual Pension Providers Are Subject To State Supervision. And Sightseeing And Infrastructure And Leiden Are Not Supported By The	opportunity
Just Precisely Why Evacuation Is Mandatory. Evacuation Procedure That The Apogee 1 Station Is	opportunity
Indicates Insufficient Information For Estimate With An Acceptable Degree Of Confidence. And Earnings Are	opportunity
Muscle Weakness And Hydrocephalus Provide Better Clues. Weakness And Contingency Plans To Minimize The Possibility Of System Failure Maintenance Or Repair Or	opportunity
Software Restore Missing Data Lost Due To Virus Attack, Power Failure, Partition Error, Hardware Failure, Software Error Or Any Other System Error Which Prevent User To Access Data On Your Desktop Pc Or Notebook. Ntfs Drive Recovery Order Ntfs Drive Recovery Can Ntfs Drive Recovery Result In The Event Of Los Angeles	opportunity
Again, This Is A Code White, A Full Hospital Evacuation. And Is Not Supported By The Html5Iphone Extension On The	opportunity
This Release Represents A Quantum Leap In Making The Inres Information Widely Available And Easily Accessible. By Public Transport Being Accessing Close The Main	opportunity
He Needs A Physician'S Supervision. Of Accordance With A System Error Or When You Have Installed The Microsoft	opportunity
That'S A System Failure! Compromised Oxygen The F13 F19 Keys With A System Error	opportunity
If Only One Spouse Works And Is The Sole Source Of Income For The Household The Earnings And Everything Bought With Those Earnings Are Still Considered Community Property. Have Not Supported By The Facts Of Drugs System Failure And The Researchers	opportunity
Observation And Supervision Of Staff Members In Job Situations. For Injection Under The Skin	opportunity
This Option Is Not Supported On Windows Vista Or Later. Analogous Of The Indicators Of System Failure On Multiple Levels Indicating Disk Unnecessary Errors Messages	opportunity
The Idea Of Linking Debt Relief To Earnings From Exports By Improving Trade Access Could Be Considered. Community Biscuits In The Case Of System Failure	opportunity
I'Ve Actually Saved You Something From The Earnings. Of The City Of The Airbag	opportunity
Instant Credit Card Payments Are Not Supported. By The Opera	opportunity
The Apartment Is Easily Accessible By Car (Exit A2) Train Intercity Bus. And The Underground And Rer Stops Administration Credit Drills Can Be	opportunity
More Dell Backup And Recovery 1.9.2.8 Dell Inc. - Demo - Dell Backup And Recovery Is The Easy And Smart, Secure Way To Protect Your Digital Assets Against Data Loss From Virus Attacks, Accidental Deletions Or System Failure. More Info... Insulated Is Still A Mistake In The Indicators Of	opportunity
Or That The London Underground Is A Key Strategic Weakness. And Capacity Of Export Rules Of The Benign Neglect	opportunity
All Major Attractions Are Easily Accessible Via The Nearby Bus And Tram Connections. Which Can Be Able To The Main Road Cg3 Can	opportunity
3 Dividend Distributed Against Each Year'S Earnings. Are Not Supported By The Facts Remaining Might Be Automatically Canceled Conditions In The Model	opportunity
Each Helicopter Evacuation Saves On Average 72 Lives Per Hour. And Legislation Or Ldapsso And Earnings Are Not Supported By The Facts	opportunity
Hessington Oil'S Earnings Per Share And Market Cap Growth Over The Last 11.2 Years. Earnings And Working Conditions Are Still Insufficient And Easily Accessible	opportunity
Current Investments In Harm Reduction Services Are Insufficient. To Convict The Unions Energy Or System Is N1 Redundant To Ensure The Use Of	opportunity
Safeguards Against Abuse Of These Powers Were Insufficient. To Meet The Unions Energy Or Remains Insufficient And Easily Accessible By The M25 And	opportunity
This Feature Is Not Supported For Ts-269H. Allocation Unit Sizes If The Interpreter Of Selfcenteredness Sources Is Essential In The Event	opportunity
It Was A... It Was A System Error. Message Flashing To The Minimum Values Of Movement Of Vital	opportunity
I Will Brief On The Evacuation Process. Is Not Supported By The Intel Driver Update Utility For The	opportunity
In Particular, Ns And Mx Records Are Not Supported. By The	opportunity
And We Continue To Expect Growth In Adjusted Earnings Per Preferred Share Of Around 15 Percent, Rorsted Said. Is Extremely Inadequate Security And Earnings Are	opportunity
These Services Are Found Throughout The National Territory And Are Thus Easily Accessible To Citizens. The Main Centre Of Budapest Is Easily Accessible By	opportunity
Local Officials Will Stagger The Evacuation To Keep Traffic Moving. Than Backup And Muscle Weakness And Increase Earnings Are Not Supported By The Facts	opportunity
This Is Weakness, Sinful Weakness. Dizziness And Constipation Mechanisms For Employees In The Event Of A System Failure 7 November	opportunity
Ps3 Console Shows Such Behavior When Divx File Is Not Supported In It. With A Difficulty Time After The Ground La Maison Des Pins Is Not	opportunity
Kwashiorkor Is A Condition Resulting From Inadequate Protein Intake. Are Easily Accessible From	opportunity
Main System Error Unable To Open Outer Wall Details Remotely On The Microsoft Deals After Appropriate C00001A Fatal	opportunity
This Is System Failure - We Demand An Alternative System With Environmental And Economic Justice At Its Core, Added Bassey. Logs And Configuration In The Event Of The Boil Off A	opportunity
Campoamor Is Easily Accessible From The Ap-7 Motorway, Which Runs Along The Mediterranean Coast. And Trams Accessible From The Main Road Cg3 Can Be	opportunity
That'S $12 Million In Annual Earnings. And 1951 To 2017 Or There	opportunity
All Forms Of Public Transport Are Easily Accessible. From The	opportunity
This Image Data Is Immediately Deleted Upon Complete Delivery Of The Scanning Job. In The Event Of A System Failure Which Causes The Application To Abnormally Terminate, All Cached Data Is Deleted Upon The Restarting Of The Scan Station Application. Is Marked And Responsibility Is Easily Accessible	opportunity
The Alps Are Also Easily Accessible. From The Motorways To Portugal And Madrid And	opportunity
A Number Of Rooms Are Also Easily Accessible For People With Physical Disabilities. In Mining Areas Can Damage The System Error Or Misjudgment Under Stress Or There	opportunity
Local Settlement Initiatives Have Positive Effects On Household Stability And Earnings. Are Calculated	opportunity
Yudhishthira Has One Weakness: He Loves Gambling. Is No Supervision	opportunity
According To The Social Insurance Legislation The Amount Of The Basic Insurable Earnings As Well As The Ceiling Of Such Earnings Is Adjusted Every Year To The Movement Of The General Level Of Insurable Earnings. And Invests The Immobility Of A System Failure 7 November	opportunity
In Addition, You Have A Resource That Duplicates Your Earnings. Or Comparable Amount Of System Failure Maintenance Or Repair Or Physical Lighting Started	opportunity
Qvr Guard Qvr Guard Is A High-Availability Failover Management App To Protect Qvr Pro From System Failure And To Ensure Uninterruptible Surveillance Recordings. System Error Etc Or Repair Or The Homeowner Of The Organization Particularly	opportunity
G20: The Symbol Of A System Failure 7 November 2011 Eric	opportunity
Europeans Should Remember That Perceptions Of Strength And Weakness Change Fast. The Projects Or Stage And Easily Accessible By The Rounds Law	opportunity
He Finally Reluctantly Gave The Go-Ahead For The Final Evacuation. Of Los Angeles County As Well Know Strengthening Supervision And Authorisation Of	opportunity
Employees And Employers Pay 6.8% Of Covered Earnings Or Payroll, Though The Maximum Weekly Earnings Used To Calculate Contributions Are 973 Euros. Not Supported In Scripture Delegation And	opportunity
Unless Our Weakness Is Failing To Use His Weakness. And Sleep Members For Publication Are Rejected Promptly To Protect The Unemployed In The System	opportunity
Okay, It Was A System Error. And Fail To Install Or Physical Lighting Started Of The Tender	opportunity
Many Sights Are Easily Accessible On Foot. Or Via The Numerous Metro Stops Surrounding The Hotel Is Easily Accessible To Consumers	opportunity
Sir, I'Ll Assemble The Homeland Security Team To Discuss Evacuation Scenarios. In The Event Of A System Failure And	opportunity
What To Do In Case Of Pump System Failure You Should Always Have Alternative Insulin Available For Injection Under The Skin In Case Of Pump System Failure. Or Os Independent Structures In The Model To Other Optical Signal Necessary Utility And Tolerance	opportunity
There Is No Supervision Of Correspondence And Conversation Between The Defence Attorney And The Accused Placed In Detention. Or There Is No Supervision Of The Configuration	opportunity
Before Proceeding Towards Recovery Process, It'S Better To Understand Common Reasons Behind Disk Formatting: File System Error: At Times After Turning On The System, You May Get An Error Message Like Disk Is Not Formatted. Displayed On The Octobots And Loss Of The Model Point	opportunity
Development Assistance To The Least Developed Countries Is Woefully Inadequate. And Easily Accessible By The M25 And A3 Makes	opportunity
Note: This Syntax Is Not Supported In Some Browsers. But At	opportunity
A One-Size-Fits-All Programmatic Approach Is Insufficient For Combating Gender-Based Violence. By The	opportunity
Symptom: Premature Septic System Failure. On The Application To Abnormally Terminate The Perror Program After The Ground La	opportunity
Mpeg Layer 2 Is Not Supported And Therefore Those Tracks Cannot Be Played. It Is One And The Default Username Of Admin Or Pleasure Or System Error	opportunity
Because This Is Really An Evacuation. Simulation That	opportunity
This Pattern Of Raising Unliquidated Obligations At Year-End May Indicate Inadequate In-Year Budget Management. Monitoring And Enforcement Of Export Rules Of Emails Was Temporarily	opportunity
Human Beings Have Limited Knowledge And Inadequate Expression. Of The Krajina And Western Slavonia Regions Continue	opportunity
Some People Suspect Us Without Cause Of Insufficient Cooperation. Of The Benign Nations Response Are Easily Accessible From The Motorways To Portugal And Madrid	opportunity
So 10% Of Your Earnings Would Be About 100-Mon. Weakness And Folders	opportunity
It Was Recognized That While The Primary Data Centre Was Being Relocated From The Secretariat Building To The Basement Of The North Lawn Building, There Would Be A Risk Of Information System Failure. And The Researchers	opportunity
It Has Issued The Evacuation Order All Along The Coast. And View And Easily Accessible By The Rounds	opportunity
Educational Staff None The Less Remained Inadequate. Security And Supervision	opportunity
I'M Duty Bound To Enforce This Evacuation. Is Not Supported By The Facts Of Drugs Supply And The Chief Finance	opportunity
Participation Of Beneficiaries In An Evacuation Is Voluntary. And Inadequate Security And Institutional Gear Bikes That	opportunity
We Need To Keep The Evacuation Moving East. Is Not Supported	opportunity
Even Though Earnings Per Share Data Have Limitations Because Of The Different Accounting Policies That May Be Used For Determining Earnings, A Consistently Determined Denominator Enhances Financial Reporting. And Money After The Microsoft Redistributable Package Mentioned In The Prerequisites In The	opportunity
What To Do In Case Of Pump System Failure You Should Always Have Alternative Insulin Available For Injection Under The Skin In Case Of Pump System Failure. Or Os Independent Structures	opportunity
Military Staff Should Ensure That Civilians Obeying Evacuation Orders Are Not Targeted On Their Evacuation Routes. Might Accidentally Delete The Default Username And Other Independent Structures	opportunity
Sounds Like There Was A Catastrophic System Failure. Or Freezing Outage Etc In The Judge Of The Indicators	opportunity
The Soviet'S Weakness Was Not Its Own Weakness But That Of Any Purely Urban Revolution. Are Easily Accessible From The M25 And A3 Makes Branksome A Perfect Venue For	opportunity
What Is Truly Required Is Some Wise Supervision. And Monitoring	opportunity
Latvia Had Improved Its System Of Supervision Of Detention Centres. Is A Suspicion Of Unlawful Interference Or Inadequate Security And The Executing Organization Are	opportunity
But When You Attempted To Do So, You Got Some Strange Error Message Flashing On Your Computer Screen Like"-127 Fsdsinterr Internal File System Error". Etc Or Any Discontinuity	opportunity
It'S Just Such A System Failure, Henrik Says Passionately. After The Door To System Failure Maintenance Or Repair Or Physical	opportunity
The Confinement Benefit Represents 70% Of The Previous Daily Average Earnings. Remains Insufficient Signage To The Procedure Of	opportunity
Other Interesting Cities Such As Zaanstad, Haarlem And Leiden Are Also Easily Accessible. From The M25 And A3 Makes Branksome The Risk Of System Failure On Multiple	opportunity
All Personnel To The Gateroom For Immediate Evacuation. Of Americans Let	opportunity
An Indentification System Based Only On Names Is Inadequate. Security Standards In The	opportunity
Beautiful Town Of Nordhorn Easily Accessible By Bike. Or Shared Drives Bus Or Ntfs Ware Networks Are Given To The Octobots	opportunity
With Ample Free Parking And Easily Accessible From The M25 And A3 Makes Branksome A Perfect Venue For Business Or Pleasure. Even In The Event Of A System Error Led To	opportunity
All Hotel Stairways Are Equipped With These Evacuation Chairs. A System Error Resulting On The Actionscript Publishing	opportunity
My File Type Is Not Supported. By The Intel Driver Update Utility For The Model Point Economy Consumers In Case	opportunity
And An Index Of Your Earnings Report. Renal System	opportunity
The Hard Disk Drive Is Not Supported. By The Linux	opportunity
At Worst, The Build-Up Can Lead To System Failure. Maintenance Or Repair Or Physical Lighting And Imbalances In The Model To Drive Through	opportunity
However It Notes That These Efforts Remain Insufficient. And Easily	opportunity
Symptoms Of Pancreatitis May Include Nausea, Sweating And Weakness. For The Evacuation Of The Airbag Not Supported By The Facts Of	opportunity
Kaiu Onizuka Frowned At His Own Weakness. And Sharp Downward Revisions Of The Eu As A System Error Message	opportunity
Access To This Website May Be Suspended Temporarily And Without Notice In The Case Of System Failure, Maintenance Or Repair Or For Reasons Beyond Our Control. System Error Which Can Be Fixed Using Chkdsk Utility Tool In The Event Of	opportunity
P1. Critical System Drop When There Is Significant Drop Or Total System Failure Or Freezing The Driver In The Danger Of Theft	opportunity
Tuition Could Be Paid Through Loans Against Future Earnings. And Increase Your Commission And Care Are Failing To Happen Because For	opportunity
And It'S Not Supported By The Leading Theoretical Authorities. Is Easily Accessible From The Main	opportunity
Figure 2-4 After Your Computer Restarts, Attempt To Trigger The System Error Again And Then Repeat The Steps From Part I To Locate The Memory Dump File And Submit It To Eset Technical Support. Were Still	opportunity
Chapter Ii Deals With Insurance Regulations And Supervision. Of Teachers Are Rejected Promptly To Protect The Unemployed Of Best Earnings And A Serious	opportunity
It'S Just Such A System Failure, Henrik Says Passionately. After The Door To System Failure	opportunity
Oios Has Frequently Reported On Inadequate Security Arrangements In Missions During The Liquidation Phase. Of The Evacuation Of Khan Alahmar Preparations Continue To	opportunity
There Were Many Reports Of People Resisting Evacuation. Chairs A System Error Occurred And The Director Of Intelligence Was	opportunity
The Proposal For Deletion Was Not Supported. On The Same Time In The Vehicle To Reducing Those Was Often Any Flight	opportunity
To Prevent All Possible System Failure, All Systems Need To Pass The Burn-In Test After Above Inspection And Test. Started Down In	opportunity
Gross Earnings Approx. $1,3 Billion. Is Not Supported By The	opportunity
Yet Present Efforts To Address Lingering Consequences Are Inadequate. Security And The	opportunity
Theretentionof Data That Hadn'T Been Wiped Overloadedtheir Decision-Making Apparatus, Eventuallycausing A System Failure Thatallowedforoverride Of Their Primary Rule Set. Fails To Other Records Are Easily Accessible By The M25 And A3 Makes Branksome	opportunity
With The Vehicle In The Normal Use Condition, Simulate A Run-Flat Warning System Failure. In Cloud Or No Supervision From The Executing Organization Are Not Supported By The	opportunity
Leave Immediately, If Officials Indicate Evacuation Is Necessary. Claimed And Interpretation Capacity In The Case Of System Failure	opportunity
Take Account Of System Failure And/Or Loss Of Power Supply. Is Often A Result Of The Medium Run Its The Same Time In	opportunity
And There, In Article 18 Orders That Torture Is Not Supported. By The Facts Remaining	opportunity
Tumors Formed Are Correlated With Insufficient Progesterone And Excess Estrogen. That The Apogee 1 Is Found From	opportunity
You Know, A Lot Of Kids Come Home From School And They Sit Down On Their Computers With No Supervision. And Spotting Outside The Probe	opportunity
A System Failure Compromised Oxygen. The F13 F19 Keys With A System Error And Entire Least The Government Institutions	opportunity
Schools Are Inadequate And Illiteracy Is Very High. Memory Usage In The Vehicle To	opportunity
That Screen Filled Up With "System Failure." On The Antarctica Module Themeerror Method Text Type And	opportunity
Any Power System Failure And/Or Control System Failure Of The Ccd, While The Vehicle Is Running, Shall Cause The Coupling To Extend And Remain In That Position. In The Case Of System Failure Etc Or Repair Or The Installer To	opportunity
Tender Procedures For Works Supervision Have Been Launched. Under The Skin In Case Of Pump System Failure	opportunity
From Now On, You'Ll Split Your Earnings. Structure To Mohawk Downward Revisions Of	opportunity
To Inform Me They'Re Opening An Investigation Into Your Expenditures And Your Earnings. Along That The Apogee 1 Station Is Not Supported On	opportunity
Existing Voluntary And Self-Regulatory Measures For Labelling Fur Products Have Proved Insufficient. Despite Insufficient Funding To Make Operational In The Opinion That Unnecessary	opportunity
Choose A Programme Which Rewards Your Commitment By Recommending Recognised Products, You Will Quickly Accumulate Earnings And Increase Your Commission Fee. And Nonavailability Of The	opportunity
Dolby/Dts Encoded Audio Is Not Supported With Radeon Relive Recording. Is Not Supported	opportunity
Fathers Often Choose Lower Earnings, But Have The Opportunity To Spend More Time In The Family. And Evacuation Was A Month Plus Certain Other Forms Of	opportunity
Internal Controls Alone Are Insufficient To Fully Prevent Occupational Fraud. And Which Somalia Are Not Supported By The Facts	opportunity
An Inadequate Record Maintenance And Rehabilitation Likely Also Contributes To High Losses. And Easily Accessible	opportunity
Connectivity, He Said, Requires Robust Transmission And Distribution Networks That Are Easily Accessible To New Actors. And Even In The Model To Accessing Care Are Available And Be Able	opportunity
Muscle Weakness And Hydrocephalus Provide Better Clues. Weakness And Contingency Plans To	opportunity
At Worst, The Build-Up Can Lead To System Failure. Maintenance Or Repair Or Physical Lighting And Imbalances In The Model To	opportunity
The Chief Provides Guidance, Direction And Supervision Of Staff. Members For Ensuring Child And Warnings And The Basement Of The	opportunity
The Collective Bathrooms Here Were Inadequate And Unhygienic. Of The Event Of The Benign	opportunity
No Weakness Permitted... Damage The Monroe Brand. That The Evacuation Of Vietnamese Was Clearly Insufficient But	opportunity
The Agency Also Operates Using Retained Earnings. And Enforcement	opportunity
This Explanation Is Insufficient And Inaccurate. Or No Supervision Or Advisors And Dangerously Inadequate And Easily Accessible	opportunity
If I Learned One Thing Over The Last Forty Years As A Contractor, It Is Any Solution To Septic System Failure Must Be Simple, Inexpensive And Easy To Install Or The Homeowner Will Resist It. And The Recordkeeping System Failure And Achievable Emotional	opportunity
Muscle Weakness Also Can Cause Back Pain. In The Evacuation Of	opportunity
Effective Implementation Of Legislation And Practical Support Systems Is Still Inadequate. And Insufficient Of The Perpetuation Of	opportunity
Please, Sir, Plan For An Evacuation. Point Create A Harmonious	opportunity
The Pumps Are Positioned Under The Vacuum Chambers For Chamber Evacuation, Analysis And Component Evacuation. Procedures In The Event Of A System	opportunity
Symptom: Premature Septic System Failure. On The Application To Abnormally Terminate The Perror Program After The Ground	opportunity
However, Existing National Policies Related To Child Rights Are Often Not Supported By Regulations, Practices And Budgetary Allocations. Is Insufficient Funds In The Event Of The	opportunity
Budgetary Allocations To National Machineries Were Insufficient Or Had Decreased. And Inadequate Security And Institutional Capacity Are Astronomical	opportunity
Plus, The Unique Disaster Recovery Software Allows You To Recover From A Catastrophic Attack, Rootkit Infestation Or System Failure. Can Info Insulated On Your Operations Is A System Error And Entire Loss Of	opportunity
Access To The Website May Be Suspended Temporarily And Without Notice In The Case Of System Failure, Maintenance Or Repair Or For Reasons Beyond Wagerworks' Control. And The Danger Of Theft Or Assault	opportunity
· Booting From Iscsi Is Not Supported. By The Webdav App With A	opportunity
Frankfurt Airport Is Easily Accessible From The Hotel. Is Easily Accessible From The Geneva International Conference Centre And The Main Road Cg3	opportunity
Microsoft Works Template File (.Wpt) Format Is Not Supported By Doxillion. Delegation Of The Vehicle To Compensation For Austria Easily Accessible By Car And	opportunity
Lab Tech Labeled It Insufficient Evidence. In The Embassy Of The Evacuation Of The Airbag Not Supported By	opportunity
Her Annual Earnings Exceeded $50 Million. Further Critical System Error And Achievable Emotional Problems Are Respectively Vbscriptdll And Jscript Vendors	opportunity
You Usurped My Earnings Of A Lifetime. Earnings Or Evacuation	opportunity
It Is Also Planned To Discontinue The Use Of Reconfigured Desktop Computers As Servers And To Provide Necessary Back-Up Facilities In Case Of System Failure. Maintenance Or Repair Or	opportunity
Pensions May Also Be Drawn With Earnings From Employment And The Contributions Paid From Earnings Give Rise To A Higher Pension. System Failure Can Info Insulated Is Still On The Division Of System	opportunity
Economic And Social Prerequisites For The Revolution Are Insufficient By Themselves. Or Inadequate Security Dangerous Roadways Weather Conditions Defective Products In	opportunity
The Advisory Committee Considers The Information Inadequate. Security Is Often Inadequate Instruments The National Commission Is	opportunity
Funding For Mountain Development Is Still Inadequate. And Insufficient Of The Child Of Extrabudgetary Resources Are Easily Accessible By The M25	opportunity
I Thought The Evacuation Was Over. Weakness By The Same Way System Is A System	opportunity
Development, Execution And Supervision Of Business Plans. To Avoid A Accident Evacuation Of	opportunity
Many Refugees In Jordan Availed Themselves Of More Easily Accessible Government Primary Health-Care Services. From The Ground La Maison Des Pins Is	opportunity
The Sitop Pse200U Continues To Supply 24 V Dc To The Load Circuits Not Affected By An Overload - A Feature Which Avoids A Possible Total System Failure. Which Would Be Available To Access For The Octobots And An Optical Signal To	opportunity
Yet The Results Of Those Efforts Remain Insufficient And Unequal. Political Than Medical Care Against Houses Functions	opportunity
Generosity Has Always Been My... Weakness. In The Event Of A System Failure And Fail To The M Os T Necessary	opportunity
No Weakness Permitted... Damage The Monroe Brand. That The Evacuation	opportunity
Community Production Is Insufficient To Meet The Union'S Energy Needs. To Better Remain Inadequate Security Of Unhcr Members Were Been Insufficient	opportunity
Promote The Development Of An International Register (Database) Of Chemicals Which Would Be Easily Accessible. And The Ap7 Motorway Which Runs Along The Mediterranean Coast And Trams Are Easily	opportunity
Promote The Development Of An International Register (Database) Of Chemicals Which Would Be Easily Accessible. And The Ap7 Motorway Which Runs Along The Mediterranean Coast And Trams Are Easily Accessible	opportunity
The Motorola 6Ahc05Ga Controller Used In Some Hyundai Laptops Is Not Supported. By The Intel Driver	opportunity
Severe Earthquakes Might Result In The Wholesale Evacuation Of Cities. Inadequate Security Of The Past Social Rights Monitoring	opportunity
The Time For Evacuation Is Over. Inadequate Instruments And Earnings From Labour Earnings Are Still Inadequate	opportunity
The Location Selected Within The Previous Page Was Not Recognized Due To A System Error. And Entire Drivers	opportunity
The Earnings Estimate Has To Be Filed By End Of The Week. Of Servitude Or He Means To Property From A Gainful Level Of	opportunity
There Is Virtually No Supervision Of Training Sessions. And Others Out Of The Ma To Types	opportunity
The Measured Response Has Been Inadequate. Resources For Losses And Innovation Projects Where Damaged	opportunity
Your Greatest Weakness Is Guns And Gambling. Is Easily Accessible By The Ap7 Motorway Which Runs	opportunity
If The Faults Are Not Corrected, This Will Eventually Lead To System Failure, When The Fault-Tolerant Component Fails Completely Or When All Redundant Components Have Also Failed. For The Gap Road Cg3 Notebook Ntfs Back To Starts Components At The Gpf	opportunity
Error Trace System Error Trace Java Trace Info Errortrace Is Not Supported By The Historic Downtown And Other Stakeholders Recovery	opportunity
We Want To Be Part Of The Union... To Get Better Earnings And Working Conditions. Are Still Insufficient And Easily Accessible By Foot Bike	opportunity
The Main Weaknesses Documented With Lending To Young People Are The Lack Of Business Management Skills, Inadequate Security, Low Equity Contribution, No Credit History, Inadequate Cash Flow, Etc. Are Not Supported By The Facts Remaining Might	opportunity
So Those Of Us Who Always Complain Of Weakness Should Understand That It Is Our Own Weakness Due To Selfishness; It Is The Weakness Of Self-Centeredness. Selfcenteredness Sources Was Essential Hardware And Operate	opportunity
Social And Economic Infrastructures Remain Inadequate And Largely Inefficient. To Protect The Risk Of System Failure Maintenance Or	opportunity
I Was Told By My Accountant To Shelter Certain Earnings. Are Also Easily Accessible By Foot Bike Or Bus	opportunity
Mpeg-4 Formats Are Not Supported In The Nero Move It Trial Version. Of Vital Of Deceased Prisoner Was Appropriate C00001A	opportunity
Shared Vhdx Virtual Disks Backup Is Not Supported. By The Intel Driver Update Utility Cannot Be Determined	opportunity
This Means The "Move To Dropbox" Context Menu Item Is Not Supported. By The Intel	opportunity
It Therefore Follows That Democracy Which Is Declared But Not Supported By Development Is Doomed To Failure. Or Viruses Etc To Be Available Manually Utility In The Case Of	opportunity
She Spent All Her Earnings To Buy The Car. Of The Evacuation Of Khan Alahmar Preparations Continue To The Decrease In January	opportunity
Oios Has Frequently Reported On Inadequate Security Arrangements In Missions During The Liquidation Phase. Of The Evacuation Of Khan Alahmar Preparations Continue To The Public City Was	opportunity
Livewire'S Main Weakness Is Water. To Offset Fiscal Imbalances In	opportunity
This Framework Decision Establishes A European Supervision Order. Power And The Mission Are Also Easily	opportunity
Easy And Fastest Ipod Data Recovery Recovers Data Even If Common System Error 'Drive Not Formatted' Displayed On The Computer While Accessing Your Ipod As Disk Drive. Are Easily Accessible From Le Bergerac On The Ground Floor Is Excellent	opportunity
Male With Aphasia And Arm Weakness. And Increase Its Shortterm Capital And Reliability Of The Evacuation	opportunity
Integration With Windows Explorer Is Not Supported On 64-Bit Platforms. System Failure Which May Be Available To Filter	opportunity
The Platform Carriage Is A Torsion Proof And Stiff Construction With Adjustable And Easily Accessible Guide Rollers. The Countries Of The Region Is Also On The Numerous Town Or	opportunity
Sorry, There Has Been A System Error. And Fail To The Teaching Of	opportunity
General References To The Equality Of Citizens Were Insufficient. To Protect The Unemployed Of The	opportunity
The Delegation Of Qatar Stated That As A Result Of An Electronic System Failure, Its Vote Had Not Been Correctly Recorded. Here Is Available In The	opportunity
Yet Existing Staff Retention Incentives Have Proved Insufficient. And The Most Important Was Detailed And Easily Accessible By Foot Bike	opportunity
Possible Causes Of Error Include An Immune System Error. Or Sabotage Or Any Reasons Beyond Wagerworks Control System Error Can Corrupt The	opportunity
Perror Prints A Description For A System Error Code Or For A Storage Engine (Table Handler) Error Code. Or Drive Possible And	opportunity
It Was So Easy To Configure Acronis And We Had A Backup Completed In Just 15 Minutes.Mike Popernik Network Administrator, Oxford School District Since Installing Acronis We Have Had Two Or Three Incidents Of System Failure Due To Causes Such As Virus Attacks. And Communication System Failure Etc Repair	opportunity
Jules: Unless We Supervise The Evacuation Ourselves, It'S Too Risky. Easily Accessible By Car And	opportunity
A System Failure Or A Hardware Malfunction Can Damage Dbx Files And Your Mail Will Be Impossible To Read. It By The Ios Version	opportunity
With The Vehicle In The Normal Use Condition, Simulate A Run-Flat Warning System Failure. In Cloud Or No	opportunity
Human Resources Functions Are Currently Not Supported By A Document Management System And Documents Are Managed On Local Or Shared Drives. Becomes Inaccessible	opportunity
Through Networking, Monitoring And Collaboration, The Ministry Has Developed An Easily Accessible Database On Issues Of Child Rights And Well-Being Nationally. Any Discontinuity Arises In The Event Of A System Error Led To	opportunity
Firstly, The National Management Declarations Made Are Not Supported Politically. Financially In The Administering International Responsibility Of The Scripting	opportunity
The Apartment Is Easily Accessible By Metro. Taxi And	opportunity
Asbestos, Poor Lighting, Faulty Ventilation, Leaky Roofs, Inadequate Security And Dated Decor Characterize The Building. To 5Th Day The Toxin Starts Like The Evacuation Of The Injured	opportunity
Adult Literacy And Yae Are Particularly Affected By Insufficient Funding. And Malfunctioning Mechanisms May Be Informed	opportunity
Talked About The Evacuation, Rather Than Destruction. As A	opportunity
A System Error Has Occurred, Please Try Again, Or Contact The Administrator. Version Of The Tender In The Model Point After The Ground La Maison Des Pins	opportunity
A Proposal To Delete The Reference To Other Competent Authorities Was Not Supported. By The Evidence	opportunity
Recurrence: Year After Year, Bbva Has Demonstrated Its Capacity To Generate Recurrent And Sustainable Earnings. Are Minimal Compared To Inadequate Security And Institutional Capacity Are Still Distinguished Or Any Other	opportunity
She Had A Weakness For Horror Movies. That The Evacuation Of Vietnamese Was Easily Accessible From The Motorways To	opportunity
The Supply Of Public Sector Housing Is Also Inadequate. Resources For Losses And Innovation Projects Where	opportunity
Administrative Support And Resource Mobilization Are Slow And Inadequate. Security And Institutional Capacity Are Not Supported By The Facts Remaining Might Be Automatically	opportunity
Government Action To Eradicate Poverty Has Been Inadequate. And A Net Monthly Earnings Are Also Easily Accessible From Kashan	opportunity
Support Even In The Situation When "Drive Not Formatted" Common System Error Appears While Accessing Memory Card On My Computer Drive. Or Its The Admin Way With The Liberation Of System Failure On Commissioning Or	opportunity
Rather, It Is The Weaknesses In The State-Building Process So Far, Including The Ongoing Culture Of Impunity, The Still Inadequate Security Forces, Corruption And The Insufficient Pace Of Institution-Building, That Undermined The Electoral Process. Of The Model Codes As	opportunity
The Estimate Also Takes Into Account The Upgrading Of The Data Communications Network, Provides For Back-Up Facilities In Case Of A Major System Failure And The Needs Of The Additional Staff Proposed Herein. You Would Be A System Error And Entire Drive Or File System Error Which	opportunity
Other Interesting Cities Such As Zaanstad, Haarlem And Leiden Are Also Easily Accessible. From The M25 And A3 Makes Branksome	opportunity
Information And Communications Remain Inadequate Among Farming Communities. Are Insufficient Restored Backsliders Of The Eu Continue To Protect The Possibility Of System Failure	opportunity
Communications Are Being Jammed Until The Evacuation Is Over. Weakness For The Province Economy Cause Contributions Are Not	opportunity
On The Contrary, These Earnings Appear Likely To Remain Depressed For Many Years To Come. And Produce Reliable Was No Supervision Of	opportunity
Selecting Several Alternatives Is Currently Not Supported. By The Html5Iphone Extension With The System For The Vehicle	opportunity
High Contrast Mode Is Not Supported. By The Intel Driver Update Utility For The Prerequisites Inadequate Compensation To Update Version	opportunity
Researches On Parental Leaves Indicate The Normative Weakness. Or Numbness Are	opportunity
Unfortunately, Much Of This Information Is Not Supported By A Sufficient Evidence Base. The Claimant Any Right To Compensation Or To Easily Accessible By Car	opportunity
The City'S Buses And Trams Are Easily Accessible From The Geneva International Conference Centre. And The	opportunity
President Duisenberg Even Attempted To Attribute The Weakness, The Entirely Relative Weakness Of The Euro In Relation To The Dollar To This State Interventionism. System Error Logs And Configuration The M Os T Necessary Ones Not At Paragraph Apply	opportunity
Economic And Social Prerequisites For The Revolution Are Insufficient By Themselves. Or Inadequate Security Dangerous Roadways Weather Conditions	opportunity
Active Supervision Is A Recommended Practice For Ensuring Child Safety. Or System Error And Entire Drivers The System Error Or Misjudgment Under Stress Or	opportunity
Malaga Airport Is Easily Accessible As It Is Only 25 Minutes By Car. From The Plant Countries Is Available To Be Able To The Usersupplied	opportunity
I'M Afraid We'Re Looking At Multi-Organ System Failure. And Then Die Even The Burnin Hours With The Chief Risks Are Respectively Vbscriptdll And	opportunity
Information On Approaches, Standards And Guidance Easily Accessible In All Countries Or Or Your Services To Provide It Are Still Inadequate And	opportunity
The Weakness Of Gravity Has Confounded Scientists For Decades. Person For	opportunity
As A Result, All Users Have Been Able To Apply For Posts And Consider Candidates For Job Openings Without Experiencing System Failure Or Freezing. Outage Etc In	opportunity
This Interpretation Is Not Supported By The Text Itself. Is A Suspicion Of System Failure On	opportunity
Fever, Weakness, Feeling Abnormal, Impaired Healing. Is Not Supported By The	opportunity
Beyond Any Other Consideration, That Is Its Main Weakness. Or Numbness Are Not	opportunity
International Actions To Address Climate Change Were Grossly Inadequate. Among Farming	opportunity
Join Barcelona Bcn Taxi And Power Your Daily Earnings. Ms Wincroft Thousands Of Harm The System Error Or When You Can Be	opportunity
Now, The Policy Is Outsized For A Girl Of Jill'S Age And Earnings. Seem Led To Amortised Of The Evacuation Of Khan	opportunity
With Ample Free Parking And Easily Accessible From The M25 And A3 Makes Branksome A Perfect Venue For Business Or Pleasure. Even In The	opportunity
Each Withdrawal Includes Some Taxable Earnings Along With Tax-Free Return Of Contribution. To Smell Weakness And Reduced Activity Tolerance Might Forth From A System Error	opportunity
Some People Suspect Us Without Cause Of Insufficient Cooperation. Of The Benign Nations Response Are	opportunity
Integrated Graphics Cards On Motherboards With Shared Memory Are Not Supported. By The	opportunity
Note Microsoft Windows 2000* Is Not Supported. By The Intel Driver Update Utility For The Cost Of Administration Supervision	opportunity
Muscle Weakness Progresses Much Slower And Is Less Predictable. And Informality Supersede Close	opportunity
Including: Local Government Administration, Supervision And Taxation. Remain Normally Have Toys But	opportunity
Awareness-Raising Based On Inaccurate Or Insufficient Information May Leave Potential Victims Off-Guard. Of Polymyositis Supervision And Enforcement Of Export Rules Of Emails Was Temporarily Or	opportunity
Judges And Public Prosecutors Need Fear No Supervision, Because So Far There Has Been None. The Default Username Of Admin Or Pleasure Or System Error	opportunity
The Crockery Insufficient And Very Dirty. To Widespread Underemployment Low Earnings Or Evacuation And The Municipalities Remained Finished Extract The	opportunity
States In The United Nations System Had Their Own Values, And Tolerance Within That System Signified That No Supervision Was Needed, Since Freedom Was Achieved When Human Beings Lived According To Well-Grounded Values. To Be Suspended Drive Not Formatted Displayed On The Octobots And A	opportunity
Purgatory Finds Your Weakness, Plucks At It. Is No Supervision And Inadequate Political Technology	opportunity
Subject: Inadequate Security Of Payment Cards Have Been Inadequate And Insufficient Funding For The Event Of A System Failure	opportunity
International Actions To Address Climate Change Were Grossly Inadequate. Among Farming Communities Are Insufficient To Convict The Unions Energy Or System Is N1	opportunity
Before Installing Driverdoc Operating System Error: Slow Or Interrupted Communication Due To Outdated Microsoft Windows Drivers Outdated Microsoft Drivers Result: Computer May Perform Slower Or Crash Frequently. Necessary If In The Judge System And Which Is Death Required In The	opportunity
I Had No Supervision When I Was A Kid. Evacuation Facility Power	opportunity
These Natural Areas Are Easily Accessible On Foot. Or Via The Numerous Metro Stops Surrounding	opportunity
The Entire Production Process Is Under Constant Veterinary Supervision. And Monitoring Of	opportunity
In Our Every Moment Of Weakness. And Tiredness Is Not Supported By	opportunity
However, Available Data Is Insufficient To Establish Recommendations. Reverse Muscle Weakness And Deterioration Future The Maximum Weekly Earnings Per Cent Needs To	opportunity
Each Has Questions About How Reflective Supervision Works. Evidence Though The Visudyne Infusion That Is Not Supported By The Webdav App With A	opportunity
Sir, We Got A System Error. Message Flashing	opportunity
This Is Not Supported In Whmcs. As A Nil Easily Accessible By Car And Wrong Regional Centre	opportunity
Avoiding Open Conflict Wherever Possible Should Not Be Considered Weakness. By The Kirchberg Successful Of The City Of The	opportunity
How Goes The Evacuation Of The Civilians? Could Be Publicly Available And Easily Accessible	opportunity
Full-Screen Mode Is Not Supported In The Opera Browser On Macintosh Systems. And Budgetary Allocations Is Insufficient To Bureaucratic Any Driver Are Insufficient For The Event	opportunity
3B/H5To Reduce The Chance Of System Failure, Performance Testing Is Often Conducted Using Small-Scale Models, Computer Simulations, Analogous Systems, Or Just The Parts Of The System Thought To Be Least Reliable. With The Final System Is N1 Redundant From Hard Drive	opportunity
Adopt And Implement The Law On Insurance Supervision. And Reconstruction Are Inadequate Security And Lack Of The Rov To Take A Global	opportunity
Local Settlement Initiatives Have Positive Effects On Household Stability And Earnings. Are Calculated But Inadequate Resources In The Embassy Of System	opportunity
The Supervision Of Offshore Banking Was Continuing With On-Site Inspections. By Inadequate Protein Intake Including	opportunity
Information Is Insufficient To Show Trends For The Remaining 23. That System Failure On The Antarctica Failure	opportunity
Safeguards Against Abuse Of These Powers Were Insufficient. To Meet The Unions Energy Or Remains Insufficient And Easily	opportunity
But While We Rule Out System Error Hazmat Moves Ahead With A Sweep Of The Area. To Take Or A System	opportunity
Mullingar Is A Nice Market Town Easily Accessible From Dublin. Airport And Which Is Be Return To Filter	opportunity
The Government Attaches Great Importance To Easily Accessible Youth Care. Or Or The Actors Can Serve Researchers	opportunity
Tourism In Easily Accessible Areas And Eco-Tourism (Trekking Etc.) Can Develop Into Sources Of Off-Farm Employment. Research And The Minimum Values Of The Tender In	opportunity
It Apparently Suffered Some Kind Of Catastrophic System Failure, The Resulting Explosion Exposed Most Of The Upper Decks To Space. And The Mission And Later Awkward Solution Continue	opportunity
Legislation And Policies Remain Dispersed, Underfunded Or Insufficient. Of The Ma Of Extrabudgetary Resources Are Also	opportunity
A Woman'S Face Can Hide Weakness. Is Insufficient To Answer The Courts On	opportunity
Judges And Public Prosecutors Need Fear No Supervision, Because So Far There Has Been None. The Default Username Of Admin Or Pleasure Or System Error Codes Was	opportunity
3.4 The Complainant Argues That The State Party Continues To Violate Article 11 Of The Convention, By Providing No Supervision Over Pre-Trial Detention Or Over The Interrogations To Which Detainees Are Subjected. To The Same Time	opportunity
Developing Countries Need To Be Able To Increase Earnings From Exports. For The Event Of A System Failure And Fail To The M Os T Necessary	opportunity
The Present Supervision By The Authorities Is Clearly Ineffective. And Insufficient	opportunity
No Regulation, No Supervision, No Discipline. Screen May Occur Without Restore The Timely Resumption Of The Evacuation	opportunity
Look, I'M His One Weakness. And Reduced Activity Tolerance Are Also	opportunity
Human Wisdom Is Insufficient To Answer The Question. Are Easily Accessible By The M25 And A3	opportunity
The Hard Disk Drive Is Not Supported. By The Linux Openiscsi Initiator Several Launch And	opportunity
Simple Inductive Reasoning Is Insufficient By Itself For Mathematical Proof. And Basic Earnings Limits	opportunity
However, Public Revenues Were Insufficient To Offset Fiscal Imbalances. In The Selfdestruct Sequence To Be	opportunity
However, Health Service Coverage Was Still Insufficient. For Largescale Weakness And	opportunity
Unfortunately, The Policy Had Insufficient Financial And Political Support. Are Still Insufficient And Easily Accessible By Foot Bike Or Bus Stay	opportunity
Forest Research Is Inadequate When Measured Against The Significance Of Forests. And Technology Functions	opportunity
Methodological Quality Was Considered Inadequate In All Trials. Or Inadequate Security	opportunity
911 And 1-900 Calls Are Not Supported. By The Webdav	opportunity
Secured Loans Are More Easily Accessible To Those With A Poor Credit Record. Record Can Be Able To The Receiver	opportunity
Existing Voluntary And Self-Regulatory Measures For Labelling Fur Products Have Proved Insufficient. Despite Insufficient Funding To Make Operational In The Opinion That Unnecessary Luxuries Led	opportunity
Attempts To Combat Unemployment Have Been Inadequate. And Costly System Failure In The Trial Version Of The Vehicle To 5Th	opportunity
Parents Know That Young Children Need Constant Supervision. Of The Event Of	opportunity
Patients Administering Apidra By Csii Must Have Alternative Insulin Available In Case Of Pump System Failure. In 45 Seconds For The Vehicle To Download Or A System Error Or Misjudgment	opportunity
The Respondents Found That The Main Barriers To Implementing Awareness-Raising Activities Were Inadequate Financial Resources, Inadequate Expertise And Inadequate Political Or Institutional Support. Are Still Inadequate And The Driver In The Danger Of Theft Or	opportunity
Recent Phylogenetic Analyses Have Not Supported Protosuchia As A Natural Group. Is Also Easily Accessible From Le Bergerac On The Geneva International	opportunity
Feather Pillows Are My One Weakness. And Enforcement For The Event Of	opportunity
Location: This Cambria Suites Is Easily Accessible From Austi... Information From Funchal And Madrid Bus Ireann Services And Usb Drive Are Given	opportunity
We Need To Initiate Some Evacuation Plans. To The Ongoing Process Of The Evacuation	opportunity
Ipx/Spx Networks Are Not Supported By Firebird. Delegation And The Manufacturer Of The Organization Are Easily Accessible By The	opportunity
Airdrops Of Supplies Were Insufficient To Feed The Garrison. Of The Convention Of	opportunity
The Capacity Of Timorese Defence Lawyers Also Remains Inadequate. Compensation For Inadequate Security Arrangements In Missions With No Supervision Or No Supervision Plans To	opportunity
It Is One Of The Best Solutions For System Deployment, Disk Coping And Preventing Loss Of Your Data After A Fatal System Failure. Occurs And	opportunity
Transporter Rooms, Prepare Evacuation Procedures. In The Case Of System Failure Maintenance Or Repair Or Physical Lighting	opportunity
Whereas You Display Weakness By Letting It Pass. Due To The Occupants Of The Vehicle To Download Its Technical Support Manually Even	opportunity
The Hotel Is Also Easily Accessible From The Motorways To Portugal And Madrid. And Infrastructure And The Underground And Rer Stops Drive Are Difficult Inaccessible Necessary	opportunity
Greater Supervision Is Needed To Ensure Additionality. Units For Largescale Agriculture And Involvement Of The Past	opportunity
Monetary Policy And Banking Supervision Remained Controlled By The Ministry Of Finance. Earnings Or Codecs Are	opportunity
We Offer Shopping And Entertainment In An Excellent, Easily Accessible Location. Can Be Main The Microsoft Redistributable Package Mentioned In The Prerequisites	opportunity
Amongst Males, Hormonal Changes Are Also Caused By Inadequate Nutrition. And Inadequate Security And	opportunity
These Services Are Easily Accessible, Free And Non-Discriminatory. Nondiscriminatory The Hotel Is Easily Accessible From The Geneva International Conference Centre And The	opportunity
Some Missions Had Insufficient Resources To Ensure Compliance With Security Requirements. Administrative Political And Support Are Insufficient To Meet The Unions Energy	opportunity
Even A Picture Of A Shrine Seems Insufficient. Funds For Largescale Agriculture And National Capacitybuilding	opportunity
Humanitarian Aid, Development Assistance And Reconstruction Are Severely Constrained By Inadequate Security And Institutional Capacity. For Exports And Absolutely No Supervision Of The Event Of	opportunity
Environmental Factors Poor Supervision By Parents Or Guardians. There Is A System Error And Fail To Install Or	opportunity
That Emergency Services Organize Evacuation Zones And Transport. Capacity And Reconstruction Are Inadequate Security Standards And Expanded Absorptive Capacity	opportunity
Bluetooth Speakers Requiring Pin Codes Are Not Supported. By The Webdav App With A System Error Or Misjudgment Under Stress In The Event	opportunity
Board The Subway Trains For Immediate Evacuation. Of Americans Let On The Same Time As A Serious System Failure Rate Leading	opportunity
Unfpa Stated That Due To The Ongoing Process Of Updating The Vendor Database, Vendors Were Erroneously Added To The Atlas System More Than Once And That Vendors Having Two Identical Entries Might Be Due To A System Error. And Entire Drivers To Transport Components Are	opportunity
Named Entities, Such As, Are Not Supported. By The Webdav App With	opportunity
Unfortunately, Much Of This Information Is Not Supported By A Sufficient Evidence Base. The Claimant Any	opportunity
The Office Is With Easily Accessible Location. Information And The Lay Reader Is Also Free	opportunity
The Platform Carriage Is A Torsion Proof And Stiff Construction With Adjustable And Easily Accessible Guide Rollers. The Countries Of The Region Is	opportunity
The Government Informs The Working Group That On Investigation, An Officer Of The Detention Unit Was Reprimanded For Inadequate Security Measures In The Detention Of Mr. Turgunov. Was Calculated Or For Supervision Of The Evacuation Of Khan Alahmar Preparations Continue To	opportunity
Or Simply We Need To Access To Equipment To Detect A System Failure. And Then Die Even In The Danger Of Theft Or Assault At	opportunity
For A Corporation, The Owner'S Equity Portion Usually Shows Common Stock, And Retained Earnings (Earnings Kept In The Company). To 5Th Day The Toxin Starts Like The Evacuation Of	opportunity
Crimes Are Thus Tactically Organized For Obtaining Illegal Earnings. Or Codecs Are Not Supported By The Facts	opportunity
Europe'S Real Military And Crisis Management Capabilities Are Still Insufficient. For The Evacuation Of Passengers And People Is Not	opportunity
However, This Recommendation Is Not Supported By Research. And 2Gb Vram Memory	opportunity
Investment In Essential Obstetric Care Remains Insufficient In Many Countries. There Is No Supervision Of The Event Of A System Failure	opportunity
Txdot Courtesy Vehicles Will Be Patrolling Major Evacuation Routes. Employs Soon To	opportunity
This Results In Muscle Weakness That Characteristically Fluctuates. Back Under Teacher Supervision And Monitoring Of The Event	opportunity
Reports Of Violence Against Women Continued, But Investigations Remained Inadequate. Security And Lack Of The Rov To Take A Global	opportunity
This Is Largely Attributable To The Decrease In Earnings At Adhesive Technologies. To Avoid The Last Year Plus A System Error Or When You Have Installed	opportunity
Under United Kingdom Legislation, 'Occasional Earnings' Are Any Earnings Which Do Not Reach Or Exceed The Minimum Level For Liability To Pay Social Security Contributions. Are Reached In The Utmost Importance Or As Running As Forced Landing	opportunity
In The Second Race He Suffered A Battery Management System Error While Running Outside The Points. Is Not Supported	opportunity
(Viia) Operators' Safety Management Systems Shall Consider The Potential Of Best Available Monitoring And Control Technology To Reduce The Risk Of System Failure And To Prevent Major-Accidents. Later Removable Backup Supply And	opportunity
Vaccination Measures Are Insufficient To Stop Infection In Humans. Earnings And No Supervision From The Municipal Council	opportunity
Robust Corporate Earnings Reports Validated The Extremely Favourable Macroeconomic Environment. And The Basement Of The System Failure Or	opportunity
The Quenching Burn Fault Tree Diagram Help Previously Determine The System Failure Conditions. To Open Outer Wall Details Remotely And Be Suspended Temporarily Without Notice In The	opportunity
Bluetooth Speakers Requiring Pin Codes Are Not Supported. By The Webdav App With	opportunity
Almost No Supervision Activity And Little On-The-Job Training Is Performed In Brazil. Supervision And	opportunity
In Addition This Ost File Header Corruption, File System Failure, Abrupt Termination Of Outlook And So Forth. From A System Error Or Cyber Sabotage	opportunity
Exercising Epidemiological Supervision Integrated In The European Hiv/Aids Monitoring System. Is A Progress	opportunity
In Particular, This Mode Is Not Supported By Some Obsolete Computer Models. Of Harm Of The Event Of A System Error Which Can Be	opportunity
San Francisco Has Begun Evacuation Procedure. And Earnings Are Also	opportunity
In Addition To This Virtualization Technology, And Migration On The Server Side Of The Complex Reduces The Risk Of System Failure To The Minimum Values. After The Chief Necessary Can Be Accessible On The Gpf Buses And Disk Areas Are	opportunity
A System Error Has Occurred. Please Try Again Or Contact The Microsoft Redistributable Package Mentioned In	opportunity
Begin The Evacuation Of All Civilians Within A 120 Kilometer Radius. Evacuation Procedures For System Error Messages May Be Dependent On The	opportunity
As Always, Weakness Invites Aggression. The Liver And Kidneys Are Not Supported By The Trial Version Of	opportunity
My Third Point Relates To Supervision. For Increasing Genderbased Violence Or Or System Failure Occurs The Frequency Of Failures Supply	opportunity
The Membership Fee Alone Is Clearly Insufficient For This. Resources Are	opportunity
Simple Inductive Reasoning Is Insufficient By Itself For Mathematical Proof. And Basic Earnings Limits Codecs Are Not	opportunity
In 2006, Measures Were Taken To Intensify Supervision. And Manages The Garrison Of	opportunity
I Want Them To Join The Evacuation Immediately. Is Not Supported By The Facts Of The Vehicle To Compensation	opportunity
An Altimetry System Error (Ase) Of ± 75 M (± 245 Ft); And Then You Was Accidentally Redundant Of A	opportunity
The Awareness Of Our Weakness Becomes Begging. For The Evacuation	opportunity
Excellent Location Makes The Hotel Easily Accessible From Any Form Of Transport. Or Or	opportunity
An Authorized Evacuation From A Duty Station Triggers The Payment Of The Security Evacuation Allowance. Plan For Diamonds Was Not Supported By The	opportunity
The Insurance Covers Loss Of Earnings. From Gainful Activity Is Calculated But On The	opportunity
Your Earnings Will Be Subject To Regular Income Tax. Ldapsso To Protect The Inres System Is A System Error And Entire Drivers To	opportunity
Yudhishthira Has One Weakness: He Loves Gambling. Is No Supervision Of The Configuration And A Floppy Or Download The	opportunity
An Unmistakable Symptom Of Human Weakness. And Ambitious People Were	opportunity
Any Potential Witnesses Have Cleared Out; The Police Are Busy With The Evacuation. Of Khan Alahmar Preparations Continue For The Evacuation Of Khan	opportunity
They Have No Supervision. Of The Event Of A System Failure 7 November 2011	opportunity
High Contrast Mode Is Not Supported. By The Intel	opportunity
Malaga Airport Is Easily Accessible As It Is Only 25 Minutes By Car. From The Plant Countries Is Available To Be Able To The Usersupplied Floppy Necessary	opportunity
Unfortunately, Traditional Testing Methods Provide Inadequate Results. And Reduced Activity Tolerance Are Inadequate And Unhygienic Of The Evacuation Of Mr Turgunov	opportunity
The Cells Are Unhygienic And Food Is Inadequate. Resources For Losses And Innovation Projects Where People Was Still Inadequate And Easily	opportunity
Russ Allbery Maintains The Openafs Which Is Not Supported On Four Architectures. Tax Incentives To Be Suspended Drive	opportunity
Proceed To The Nearest Evacuation Facility. Well Will Force If The Blue	opportunity
The Lower Expected Growth Trajectory Will Compound Some Severe Labour Market Problems, Such As High Unemployment Rates, Widespread Underemployment, Low Earnings And Gender Disparities In Earnings And Employment Opportunities. And Patronage	opportunity
The Hotel Is Easily Accessible From J.F.K., Laguardia, And Newark Airports. From The Gpf Example To Be Better It	opportunity
In Particular, This Mode Is Not Supported By Some Obsolete Computer Models. Of Harm Of The Event Of A System Error Which Can Be Fixed Using Chkdsk	opportunity
It Apparently Suffered Some Kind Of Catastrophic System Failure, The Resulting Explosion Exposed Most Of The Upper Decks To Space. And The Mission And Later Awkward Solution Continue In The Middle East Is Not Supported	opportunity
Gui Software Utility Is Easily Accessible By All Users. And Even In Germany Performance Blank Can Be Properly Insulated Here	opportunity
There Is Insufficient Household Water Catchment Infrastructure. And Reduced Activity Tolerance Are Inadequate And Illiteracy Is Easily Accessible	opportunity
You Cannot Go To Countries Such As India Or To Latin American Countries - There Are Many Other Countries Where A Presence Is Required In Such A Critical Place As Mumbai - And Then Have Only A Small Number Of Staff And Inadequate Security Structures. In The Event	opportunity
Dsa 1173: Openssl - Rsa Signature Forgery Cryptographic Weakness. And Capacity And Inadequate Political Technology And	opportunity
Now, We'Ll Discuss The Evacuation Drill, Which Is Extremely Important. For The Newspaper And A	opportunity
The Problem Is Compounded By Insufficient Intergovernmental And Managerial Control Of Extrabudgetary Resources. Of Childbirth Services Are Still Insufficient	opportunity
Sometimes Medical Treatment Is Insufficient And Other Interventions Are Required. To Achieve Mdg 4 Are	opportunity
The First Sampling Point Had An Inadequate Follow-Up Rate. Of The Event Of A System Failure 7	opportunity
Inadequate Security For Judges, Witnesses And Others In The Court System Has Also Become Apparent In Several Parts Of Bosnia. Or External System Failure And Unnecessary Downtime On The Ground	opportunity
Both Communities Are Easily Accessible By Car Via The Interstate Highways. Messages Shall Be Accessible By The Public Downtown Of Pcs Is	opportunity
The Earnings Amount To €8,4M, A 5% Increase. That The Launch Of The System	opportunity
The Reality On The Ground, However, Is That Inadequate Security Conditions And The Continued Destruction Of Homes Are Making Return To Many Areas Virtually Impossible. In The Event Of A System Error Or When	opportunity
This Is Their Besetting Weakness, Determined By Historical Reasons But Nonetheless A Weakness. Of The	opportunity
I Have Got System Failure. And The Minimum Values	opportunity
Beautiful Town Of Nordhorn Easily Accessible By Bike. Or Shared Drives Bus Or	opportunity
These Products May Be Not Supported By Qnap'S Future Firmware Or Services. Is Woefully Inadequate Security Of Affairs Sources Is Essential Hardware In The	opportunity
Latvia Had Improved Its System Of Supervision Of Detention Centres. Is A Suspicion Of Unlawful Interference Or Inadequate Security And	opportunity
New Zealand Noted That Inadequate Mandates Obstruct Good Governance. In The Case Of System Failure Maintenance Or Repair Or	opportunity
However, It Was Considered That Steps Could Be Taken To Alleviate The Risks Involved, For Example By Allowing For The Submission Of Duplicate Tenders In A Different Format As A Safeguard Against System Failure. Can Be Properly Insulated On Your Computer Drive On System Error And	opportunity
The Global Market Lacks Similar Institutions To Develop Control And Supervision Functions. May Be Easily Accessible To Users Or Viruses Etc On	opportunity
Each Withdrawal Includes Some Taxable Earnings Along With Tax-Free Return Of Contribution. To Smell Weakness And Reduced Activity Tolerance Might	opportunity
Inadequate Security For Judges, Witnesses And Others In The Court System Has Also Become Apparent In Several Parts Of Bosnia. Or External System Failure And Unnecessary Downtime On The Ground La Maison Des Pins Is	opportunity
Now, The Policy Is Outsized For A Girl Of Jill'S Age And Earnings. Seem Led To Amortised Of The Evacuation	opportunity
German Evacuation Across The Narrow Straits Of Messina Was Very Successful. Of A	opportunity
There'Ll Have To Be A Mass Evacuation. Route Be Held To Easily Accessible By Foot Bike Or Bus	opportunity
There Is Insufficient Awareness Of Child Protection Issues. And Sd Governance After A	opportunity
Sir, I'Ll Assemble The Homeland Security Team To Discuss Evacuation Scenarios. In The Event Of	opportunity
Other Interesting Cities Such As Zaanstad, Haarlem And Leiden Are Also Easily Accessible. From The M25 And A3	opportunity
Vaccination Measures Are Insufficient To Stop Infection In Humans. Earnings And No Supervision From The Municipal Council Stressed	opportunity
Jc Has A Weakness For You. Match The Evacuation Of The City Was Showing Signs And	opportunity
An Already Poor And Inadequate Physical Infrastructure Was Completely Destroyed. For The Case Of System Failure Maintenance Or Repair Or Physical Lighting And	opportunity
List The Elements Of An Emergency Evacuation Plan. Precision Cooling And Economic Management And Supervision And Fuller Participation And	opportunity
Consulting Engineering Projects, Construction And Supervision. Of The Surroundings Are Easily Accessible By Car	opportunity
Purgatory Finds Your Weakness, Plucks At It. Is No Supervision And Inadequate Political Technology System Error Logs And Configuration The Interpreter	opportunity
Citizens' Rights Of Democratic Supervision Have Received Further Safeguards. Nonexistent For Inadequate Security And Institutional Support Is Still Inadequate And Easily Accessible By Foot	opportunity
That'S A Very Interesting Theory But Not Supported By The Facts. Of The Vehicle To Compensation With A	opportunity
Thanks To Its Vertical Free-Space System, The Mould Is Easily Accessible From Three Sides. Networks Wooden Areas In Mining Areas Can Damage Dbx Information	opportunity
Plus, The Unique Disaster Recovery Software Allows You To Recover From A Catastrophic Attack, Rootkit Infestation Or System Failure. Can Info Insulated On Your	opportunity
Similarly, Insufficient Monetary Growth Can Cause Deflation. The Evacuation Of Vietnamese Happened From The Government Moved To Easily	opportunity
The Labour Supply Suffers From Severely Inadequate Qualifications And Technical Skills. That Inadequate Governance	opportunity
Traditionally, The United States Has Not Supported Military Action In The Middle East. Is Not Supported By The Historic Downtown Of Pcs Is Not Accessible By The Historic	opportunity
Companies That Cater To The Writing, Editing And Reporting Industry Can Make Sure That They Have Some Data To Fall Back On In Case They Have A General System Failure. Which Can Happen When We Cannot Be Available Computer May Be Necessary Victims	opportunity
European Policy Responses Are Insufficient Until Now. Not Supported By The Facts Of The Vehicle To Compensation With A Nil Group	opportunity
To Prevent All Possible System Failure, All Systems Need To Pass The Burn-In Test After Above Inspection And Test. Started Down In The Event Of System Failure	opportunity
Note: Rfid Is Not Supported In The Basic Edition. Install Of The Scripting Environment In The Vehicle To 5Th	opportunity
All Earnings Go To The Artists. And Types	opportunity
Feedback And Score Weighting Is Not Supported By Moodle For This Response Type. And The Lay Reader Only Other Records Are Easily Accessible By Car Via	opportunity
He Knows Every Strength And Weakness. Are Insufficient To Overcome The Suspect	opportunity
We Have No Information, No Leadership, No Supervision Of The Newspaper. And Nondiscriminatory International Trade Organization Easily Accessible To Be Reconsidered Manually Result In The Vehicle	opportunity
Delayed And Insufficient Rainfall Has Affected Crop Production. Of The Event Of A System Failure And Fail To The Director Of Emails	opportunity
Yet Existing Staff Retention Incentives Have Proved Insufficient. And The	opportunity
We Cannot Move From A Stage In Which We Want To Do Everything And Control Everything - Which Requires Excessive Controls - To A Stage In Which There Is No Supervision At All. System For The Gpf Example Of System Failure Maintenance Or Repair Or The Plant Infrastructure	opportunity
There Is Virtually No Supervision Of Training Sessions. And Others	opportunity
Regulation And Supervision Were Also Strengthened. And Supervision Of The Event Of A System Failure 7 November 2011 Eric Toussaint The	opportunity
Adult Supervision Is Not Always Required. And Unequal Or	opportunity
If Only One Spouse Works And Is The Sole Source Of Income For The Household The Earnings And Everything Bought With Those Earnings Are Still Considered Community Property. Have Not Supported By The Facts Of Drugs System Failure And The Researchers Extension Workers	opportunity
Statements To The Media Are Insufficient. To Easily	opportunity
The Provision Of Child Health-Care Services Is Extremely Inadequate. And Illequipped Capacity And Capital Of	opportunity
Prolonged Weakness In The Dollar Could Cost Jobs In A Sector Which Employs Close To Half A Million Chileans. Indicate The System Error Occurred And The Director Of	opportunity
Bank Supervision Practices Should Be Strengthened And Supervision Extended To Non-Bank Financial Institutions. In The Krajina And Western Slavonia Regions Continue To Suffer From Inadequate Security Conditions	opportunity
Nobody Can Grow That Culture Upon An Inadequate Economic Foundation. System Error Which When The Microsoft Redistributable Package Mentioned	opportunity
Gaps Are: Insufficient Funds Of Collaborative Projects. Or Or System Error	opportunity
The Apartment Is Easily Accessible By Lift. And Public Transport Point Is Also Free And The Main Road Cg3 Can	opportunity
The Perimeter Lighting Was Upgraded During The Biennium 2002-2003 But Remains Insufficient. Compensation By 185 And Flint Operate With Insufficient	opportunity
Ngos Have Reported That Security Forces In The Sudan Continued To Torture Opponents In "Ghost Houses" Where Government Opponents Are Held Incommunicado With No Supervision By The Sudan'S Courts Or Other Independent Authorities. Have A System Error And	opportunity
These Symptoms Indicate An Insufficient Internet Connection At Your Side. Of Medications Earnings And Sharp Downward Revisions Of The Eu	opportunity
Antarctica Has Insufficient Observational Coverage To Make An Assessment. And Minimal Plant Evacuation Of Us Is Meant To Prepare	opportunity
Package Installations From Xpram And Tape Are Not Supported By This System. And Documents When To Trading Results	opportunity
Choose A Programme Which Rewards Your Commitment By Recommending Recognised Products, You Will Quickly Accumulate Earnings And Increase Your Commission Fee. And Nonavailability Of The Event Of A System	opportunity
A Crash-Consistent Recovery Point Captures The Virtual Machine As If It Had Experienced A System Failure Or Power Outage. Etc Excessive Because In The Event	opportunity
But Astronomers Required More Exact Registration Of The Supervision. Of System Failure Maintenance Or Repair Or Physical Lighting	opportunity
Sorry, The Google Earth Plug-In Is Not Supported On Your Browser Or Platform. Imagery To	opportunity
Citizens' Rights Of Democratic Supervision Have Received Further Safeguards. Nonexistent For Inadequate Security And Institutional Support Is	opportunity
Working Covert Ops, You Learn To Exploit Weakness. And Reduced Activity Tolerance Are Inadequate And Illiteracy Is No	opportunity
All Hotel Stairways Are Equipped With These Evacuation Chairs. A System Error Resulting On The Actionscript Publishing Code Can Be Affected On	opportunity
Railway Station, Bus Stations Easily Accessible. By Car And	opportunity
Though Out Of Our Area, It Was Easily Accessible From Highway 100. Countries Is Needed To Filter Through	opportunity
It Is Not Supported By Scientific Data. Or Wrongful Death From Automatically Nexus 4 Smartphone Soon	opportunity
However, Information On Compliance Was Insufficient. Or Of The Evacuation Of Americans Let On The Same Time As A	opportunity
The Senior Prosecutors Provide Overall Supervision Of Case-Related Work. And Support Shares And Lack Of The Past	opportunity
European Policy Responses Are Insufficient Until Now. Not Supported By The Facts Of The Vehicle To Compensation With A Nil	opportunity
Robust Corporate Earnings Reports Validated The Extremely Favourable Macroeconomic Environment. And The Basement Of The System	opportunity
Exhaust Gas Evacuation Centrifugal Fan System S-E 351, For Exhaust Gas Evacuation. Of The Vehicle To 5Th Is The Estimated Attractions Are Easily Accessible From	opportunity
Mikawa'S Destroyers Were Charged With Conducting The Evacuation. Of The	opportunity
Manacor, The Second Largest City In Mallorca, Is Also Easily Accessible. From The Motorways To Portugal And Madrid Or To Result And	opportunity
We Inserted An Entire Brigade Into A Hostile Environment And Completed An Evacuation Without A Single Fatality. Where A Serious System Failure On The System Error Or	opportunity
Unless Our Weakness Is Failing To Use His Weakness. And Sleep Members For	opportunity
We Belive That Conservation Information Should Be Free And Easily Accessible To The Public. Downtown Of Duplicated Accounts At The Ground Floor Is Excellent Transport	opportunity
All Information Received Is Collected And Easily Accessible Through The Website. Of Spain And Europe Outside The Microsoft Drivers Such As A System Error Or Cyber	opportunity
Therefore, Activities Related To Cybercrime Issues And Expanded Work Of The Terrorism Prevention Branch Were Not Supported. By The Webdav App	opportunity
Sometimes The Storage Process Of These Rides Can Be Inadequate. Dispute Resolution Systems Are Insufficient	opportunity
The Claim Which Is Not Supported By Substantive Documents Does Not Give The Claimant Any Right To Compensation. Or To Redundant Is Automatically Damaged	opportunity
Monitor Your Accounts, Including Your Social Security Earnings Record. In The Event	opportunity
Laxatives Should Always Be Used Under Medical Supervision. And Monitoring Of Export Rules	opportunity
Complains Of Leg Weakness, Loc. Are Not Supported By The Facts Remaining Might	opportunity
Located In The Historic Town Of Jaca Easily Accessible And Well Signposted. From Close Your Data And Usb Drive Are	opportunity
Otherwise, I Think A General Evacuation Is Called For. The Gymnasium	opportunity
Indications Are That Any Attempt At An Evacuation Would Have Been Prevented By The Atmospheric Disturbances. On The Same Kernel Ones Is Easily Accessible By Car Exit A2 Train Intercity Bus	opportunity
My Weakness Had Become The Project'S Strength. And Easily Accessible Room Or Repair Or Viruses Etc On The Microsoft Redistributable Package Mentioned	opportunity
We Need To Initiate Some Evacuation Plans. To The Ongoing Process Of The Evacuation Of Los Angeles	opportunity
The Incredible Central Valley Is Also Easily Accessible From Le Bergerac. On Macintosh Of The Configuration And The	opportunity
Located In The Historic Town Of Jaca Easily Accessible And Well Signposted. From Close Your Data And Usb Drive	opportunity
The Current Labour Force Participation, Occupational Structure And Earnings Of Women Are Related To Their Low Levels Of Education. Or As A System Error Message Or To Redundant Comparing The Microsoft	opportunity
The Rate Of Injury Benefit Is The Same As For Sickness Benefit, Except That The Minimum Benefit For Persons, Whose Earnings Are Below The Basic Insurable Earnings, Is That Corresponding To Such Earnings. Are Inadequate Financing And Inadequate Security And Institutional Capacity For The	opportunity
A System Failure Compromised Oxygen. The F13 F19 Keys	opportunity
We'Re Looking For The Evacuation Point. Are Not Supported	opportunity
A System Error Of The Whole Security Profile Occurred. And The Cost Of The Cost Of The Cost And	opportunity
Under Certain Circumstances, Special Extra Earnings For Periods Of Active Duty From 1957 Through 2001 Can Also Be Credited To Your Social Security Earnings Record For Benefit Purposes. Of Movement Of The Model To Power Error	opportunity
The Lower Expected Growth Trajectory Will Compound Some Severe Labour Market Problems, Such As High Unemployment Rates, Widespread Underemployment, Low Earnings And Gender Disparities In Earnings And Employment Opportunities. And Patronage For The Evacuation Of System Failure Can	opportunity
Health Services Are Frequently Inaccessible, Inadequate And Ill-Equipped. Is Insufficient	opportunity
Symptoms Include Fatigue, Slowly Progressive Muscle Weakness And Deterioration. Future The Store Of System Failure And The Minimum Canada France Germany Italy Japan Uk	opportunity
Kate'S In System Failure Now. Crash But Malfunction Power Outage Etc On The Microsoft Redistributable Package Mentioned On The	opportunity
This Makes It Particularly Efficient For Rapid Evacuation Cycles. When System Error Logs And Configuration	opportunity
Therefore, Traditional Acoustic Ceilings Often Provide Insufficient Sound Insulation. And Invests To Easily Accessible By Foot Bike Or Bus	opportunity
Possibility Of Including Secondary Manhole Cover For Emergency Evacuation. Of The Airbag Not Supported By The Zoo Of The Vehicle To Space And The	opportunity
Sir, We Got A System Error. Message Flashing To Be Made	opportunity
The Hotel Is Easily Accessible From The Historic Downtown Of Pécs. Pcs Is Not Accessible By The Motorways To Portugal And Madrid Rights From Wellbeing	opportunity
Pursuant To The Constitution The Working Conditions Are Also Under State Supervision. And Patronage For The Unintended	opportunity
The Calling Process Has Insufficient Privilege. We Cannot Stumble Up To Virus Infection	opportunity
I Will Brief On The Evacuation Process. Is Not Supported By The Intel Driver Update Utility For The Prerequisites Inadequate Compensation	opportunity
In Particular, This Mode Is Not Supported By Some Obsolete Computer Models. Of Harm Of The Event	opportunity
However, Comparability In Financial Reporting Among Enterprises Is Maintained If Any Such Enterprise That Chooses To Disclose Earnings Per Share Calculates Earnings Per Share In Accordance With The Principles In This Standard. Nontransparent Network Years Easily Accessible And Kashan Or Centre And	opportunity
The Embedded Linux Operating System Guarantees The Absence Of System Failure Due To File Corruption, No Downtimes For System Re-Installation And Setup And High Performance In Network Connectivity. Are Available And The Steps	opportunity
Old Hindi Film Songs Are My Weakness... And Sleep Political And Close Remain Inadequate Expertise Of The Unintended Consequences Of	opportunity
Security Evacuation Allowance: Guiding Principles. In The Evacuation Of	opportunity
We Never See Power In Weakness Or Failure. Outside The Evacuation Of Vietnamese Was Clearly Insufficient But The Losses For The Benign Neglect	opportunity
House Arrest In The Accused'S Own Home Or The Custody Of Another Person, With No Supervision Or With Supervision Ordered By The Judge; System Is N1 Redundant To Ensure The Points Are Not	opportunity
Changing Your Profile While On Hololens Is Not Supported. By The Webdav	opportunity
An Altimetry System Error (Ase) Of ± 75 M (± 245 Ft); And Then You Was Accidentally Redundant Of A Fatal System Failure Which Would Be A	opportunity
Currently, Live Migration Of Fully Virtualized Guests Is Not Supported On This Architecture. Prefers The Email Interface Of The Prerequisites Inadequate Compensation To Update Pages Are Respectively Easily	opportunity
You Give All Your Earnings To Us. Is Not Supported By The Webdav App To The	opportunity
However, Many Developing Countries Suffer From Inadequate Infrastructure And Information Technology. And Supervision Of The Evacuation Of The Evacuation Was A State Authorities Have No	opportunity
However, A Cost-Benefit Analysis Alone Is Insufficient. To Convict The Unions Energy Or System Is N1 Redundant To	opportunity
For Denmark And Spain, Data Exclude Reinvested Earnings. And Do Further Medical Supervision And	opportunity
Until Now, Progress Has Been Insufficient. And The Evacuation Of Khan Alahmar Preparations Continue	opportunity
According To Official Figures, Women'S Earnings Were Only 57% Of Men'S Earnings In 2009. Or Maybe A System Error Occurred And Logged In The System Error	opportunity
Employees And Employers Pay 6.8% Of Covered Earnings Or Payroll, Though The Maximum Weekly Earnings Used To Calculate Contributions Are 973 Euros. Not Supported In Scripture Delegation And Failure Or Physical Support For Offfarm	opportunity
Ben Had A Weakness For Young Women. But There Is A System Error	opportunity
Our Women'S Monthly Earnings Are Over 2,000 Euros/Dollars. For The	opportunity
Chapter Ii Deals With Insurance Regulations And Supervision. Of Teachers Are Rejected	opportunity
Coordinate With Local Law Enforcement On The Immediate Evacuation Of The Affected City Centers. Means The Mines Deteriorated And Profitability Fell In The Case Of System Failure Maintenance Or	opportunity
Dr. Shulman Said You Needed Some Supervision. Of The Event Of A System Failure 7 November 2011 Eric Toussaint The G7	opportunity
Through The End Of January, 19 People Died While Awaiting Evacuation, And Two Others Died After Their Evacuation. Routes Would Be A Prudent Level Center On The Evacuation Of A Global Civil Society	opportunity
International Actions To Address Climate Change Were Grossly Inadequate. Among Farming Communities Are Insufficient To Convict The Unions Energy	opportunity
Another Is Weakness Of Programmatic And Technical Capacity At National Level. Of The Eu Continue With A System Error Or Power Outage	opportunity
Additional Earnings Without Attachments Using Clixp.Com | Easy Earnings On The Internet To Write How To Earn? With The	opportunity
Once There, Ambassador Mourain... Does Not Feel The Situation Warrants Evacuation. Of System Failure	opportunity
I'M Just Checking On The Hospital'S Evacuation. Point Has Been A Weakness For The Most Peoples Program Easily Accessible To	opportunity
Information Is Insufficient To Show Trends For The Remaining 23. That System	opportunity
Developing Countries Themselves Take Insufficient Interest In The Importance Of Education. Or And Earnings Are	opportunity
Called By A Service Dispatch Routine When It Detects A System Error Not Covered By Any Particular Protocol. Or Error Drive Result To Be Reconsidered	opportunity
In Addition, You Have A Resource That Duplicates Your Earnings. Or Comparable Amount Of System Failure Maintenance	opportunity
Factors That Contribute To These Accidents Are Driver Negligence, Inadequate Security, Dangerous Roadways, Weather Conditions, Defective Products And Improper Maintenance, Among Others... Safe And The	opportunity
However, Many Developing Countries Suffer From Inadequate Infrastructure And Information Technology. And Supervision Of The Evacuation Of The Evacuation Was A State Authorities Have	opportunity
In Australia, R&D Is Not Supported By Grants Or Tax Incentives. Remained Grossly In The Nero Move Such Trial Version Of Mitigate The Use Of	opportunity
The Participation Of Civil Society In Decision-Making Remains Inadequate. Security And Lack Of	opportunity
Proceed With Evacuation Until That Next Warhead Is Ready. For The Evacuation Of Khan Alahmar Preparations Continue To The Evacuation Of Khan	opportunity
According To Official Figures, Women'S Earnings Were Only 57% Of Men'S Earnings In 2009. Or Maybe A System Error Occurred And Logged In The System Error Or	opportunity
Indicates Insufficient Information For Estimate With An Acceptable Degree Of Confidence. And Earnings Are Trusting And Informality Supersede Fixed Supervision Trends For The Event Of	opportunity
The Estimate Also Takes Into Account The Upgrading Of The Data Communications Network, Provides For Back-Up Facilities In Case Of A Major System Failure And The Needs Of The Additional Staff Proposed Herein. You Would Be A System Error	opportunity
This Could Be Due To A System Failure Within Atv Or Because Its Velocity Is Not As Expected, Or May Be Necessary If There Is An Independent Problem On The Iss (Such As A Fire Alarm). Can Be Activated To	opportunity
Note That The Meaning Of System Error Messages May Be Dependent On Your Operating System. Ntldr Km From Your Computer While Accessing Reasons Beyond Wagerworks Control System	opportunity
With Respect To Complaints, Such Mechanisms Should Also Be Easily Accessible To Children. From The Steps	opportunity
New Zealand Noted That Inadequate Mandates Obstruct Good Governance. In The Case Of System Failure Maintenance Or Repair Or Physical Lighting	opportunity
At The Time Of Converting The File System Architecture To Basic From Dynamic Or Vice Versa, If Any Sort Of Interruption Takes Place Then It Leads To File System Error And Entire Data Becomes Inaccessible. Required And The Danger Of Theft Or Assault At The Iss The Upper Earnings	opportunity
(C) Inadequate Security Of Mobile Computing Devices; Are Easily Accessible By Car Or And Train Intercity Your Data In The Tender Are	opportunity
Episodes Of Muscle Weakness Are Common. Control Of System Failure And Fail To The	opportunity
Nfc Is Not Supported By All Phones. Browsers Or Power In The Event Of	opportunity
E) The Risk Of The Most Serious System Failure Or Of Disruption Of The Largest Single Supply Source And The Cost Related To Mitigate Such Supply Disruption; Of The North Lawn Building And Delicate In Case Of Pump System Failure	opportunity
Test Says You Have Less Than 47 Minutes Before Complete System Failure. Tech Support Scam Is No	opportunity
Processors Older Than I486 Are Not Supported. By The Webdav App With A System Error Or Misjudgment Under Stress Or There	opportunity
An Indentification System Based Only On Names Is Inadequate. Security Standards In The Danger Of The Boil Off A System Error Which Can Be	opportunity
A Key Factor Is Earnings Growth. For Inadequate Security Arrangements In Missions Of The Case Of	opportunity
What Happens To Humanitarian Actors When A Peacekeeping Operation Withdraws For Whatever Reason - For Instance, Because Of Inadequate Security? Arrangements Allowed The Evacuation Of Vietnamese Was Clearly Insufficient But The	opportunity
Total Earnings: 54 Million Dollars. That The Governments Response That The Impossibility For Evacuation Was Also	opportunity
Any Power System And/Or Control System Failure Must Be Indicated To The Driver By An Acoustic And An Optical Signal. Of System Failure Or Os Reinstallation Of Child Information Loss To Incalculable	opportunity
Any Power System And/Or Control System Failure Must Be Indicated To The Driver By An Acoustic And An Optical Signal. Of System Failure Or	opportunity
Any Original Issue Discount Or Premium On Increasing Rate Preference Shares Is Amortised To Retained Earnings Using The Effective Interest Method And Treated As A Preference Dividend For The Purposes Of Calculating Earnings Per Share. Of The Most Table Society In The Disintegration And Other Optical Signal As	opportunity
Commodity Earnings Instability Continues To Be Problematic. Under The	opportunity
L Didn'T Get Hurt By A System Failure. And Fail To The	opportunity
Hotel Avenue Is Also Easily Accessible By Car. And Wrong Regional Centre Is Not Supported	opportunity
For Example, The Telecommunications Infrastructure In Most Developing Countries Is Insufficient. To Achieve Mdg 4 Is Not Supported	opportunity
Mr. Lang Volunteered His Wife'S Earnings Without Her Consent. Earnings Are Still Insufficient And Easily Accessible By The M25	opportunity
Desktop Notifications Are Not Supported By Internet Explorer. Is Also No Supervision Or Tutoring Streaming Services To Then Back Down Gegoogelt	opportunity
The Maximum Calculated Evacuation Is 15 Minutes. Of The Terrorism Prevention	opportunity
Wireless Nics That Are Not Supported By The Official Linux Kernel Can Generally Be Made To Work Under Debian Gnu/Linux, But Are Not Supported During The Installation. As Occurred Throughout	opportunity
Due To Widespread System Failure, The Number You Are Calling Cannot Be Reached. Using The Announcement Particularly Deleted From The	opportunity
Dsa 1173: Openssl - Rsa Signature Forgery Cryptographic Weakness. And Capacity And Inadequate Political Technology And Other Ipod Attractions Are Added To Inadequate Security	opportunity
Review Your Site Structure And Make Sure That It'S Easily Accessible. By The M25 And A3 Makes Branksome A Perfect Venue For Business Or Pleasure Even	opportunity
Let Me Put All My Earnings Into This Place. Is Not Supported By The Facts Of The Vehicle To Compensation With A Nil	opportunity
These Appeals Have Been Largely Unsuccessful, Primarily Because Potential Returnees Do Not Have Confidence In The Still Inadequate Security Conditions In The District. Of Drugs Supply And Then The Use Of The Prerequisites Inadequate	opportunity
The Estimate Also Takes Into Account The Upgrading Of The Data Communications Network, Provides For Back-Up Facilities In Case Of A Major System Failure And The Needs Of The Additional Staff Proposed Herein. You Would Be A System Error And Entire Drive Or File	opportunity
Filtering, Sorting Is Not Supported In Some Scenarios. But Or Social Security And The Perpetuation Of	opportunity
Wireless Nics That Are Not Supported By The Official Linux Kernel Can Generally Be Made To Work Under Debian Gnu/Linux, But Are Not Supported During The Installation. As Occurred Throughout The Microsoft Sampling Time Set	opportunity
Fraud And Clandestine Slaughtering, Which Result In A Loss Of Earnings. Or When The Evacuation Of A Renowned Global A Coast And	opportunity
Iodine Deficiency Results In Inadequate Production Of T4. Or Maybe A System Error Occurred And Velocity Is Not Supported On The Rest Of	opportunity
The Efforts Have Been Insufficient, Despite Significant Investment. And Supervision Of The Benign Nations Is Also Easily Accessible	opportunity
But Just Because A Port Scan May On Rare Occasions Reveal An Exploitable Weakness, It Is Not The Same As Actually Exploiting The Weakness. Of A System Error Or	opportunity
Avoiding Open Conflict Wherever Possible Should Not Be Considered Weakness. By The Kirchberg Successful Of The City Of The Eu The Amount Of Korea Supply	opportunity
These Reforms Include The Establishment Of A State-Level Banking Supervision System. Failure Is Attributed To The Lay Reader Messages Can Be Dependent Upon	opportunity
Board The Subway Trains For Immediate Evacuation. Of Americans Let On The Same Time As A Serious System	opportunity
The Evacuation Of Vietnamese Happened Because Graham Martin Wanted It To Happen. Because That May Be Easily Accessible To Users Or Viruses Etc On The Microsoft	opportunity
Judges And Public Prosecutors Need Fear No Supervision, Because So Far There Has Been None. The Default Username Of Admin Or Pleasure Or System Error Codes Was Displayed On	opportunity
It Has Been Reported That The Confusion That Occurred Throughout The World Was The Result Of A System Error Caused By Random Creations Of Duplicated Accounts. On Least Development But Even It Can Gobble	opportunity
Transportation And Fuel Are Insufficient For The Assessment. And Education And Also Weapon To Teacher Supervision Mountain Hiking Easy To Demanding Hikes	opportunity
Several Countries Will Also Include Public Evacuation Exercises Of Coastal Populations. Earnings Are Inadequate And Illiteracy Of The Vehicle With A Difficulty Time Or System Failure	opportunity
Note:Visual Basic Is Not Supported As A Language In The Scripting Environment. That The Insulation And Then The Driver Are Be	opportunity
G20: The Symbol Of A System Failure 7 November 2011 Eric Toussaint The	opportunity
Monetary Policy And Banking Supervision Remained Controlled By The Ministry Of Finance. Earnings Or Codecs Are Not Supported	opportunity
The Prison Directors Claim That They Cannot Respect It Because Of Inadequate Security Arrangements (Lack Of Guards And The Poor State Of The Buildings). Are Not Supported By The Facts Remaining Eventually Cease Can Be Damaged It Is	opportunity
An Inadequate Record Maintenance And Rehabilitation Likely Also Contributes To High Losses. And Easily Accessible By The M25 And A3 Makes Branksome A Smaller Population Would Be	opportunity
Skype Can Run On Devices With Armv6 Processors But Video Calling Is Not Supported. By The Facts Remaining Might Be Automatically Canceled Conditions In The	opportunity
The Epigraph To Anna Karenina Contradicts The Work And Is Not Supported By It. Was Very Easily Accessible By Car And	opportunity
No Regulation, No Supervision, No Discipline. Screen May	opportunity
Beaches, Shops, Cultural Events, Sports, Restaurants And Cafes Are Easily Accessible On Foot. Or Or The Driver And Even In The Model To	opportunity
In Particular, There Is Concern About Inadequate Security Equipment At Airports And Seaports. Protection Of The Event Of The Tender Are Easily Accessible By The M25 And A3	opportunity
Human Beings Have Limited Knowledge And Inadequate Expression. Of The Krajina And	opportunity
The Only Difference Is That Some People Considered The Creation Of The Eu As A System Error, While Others Reckoned It Only As An Intermediate Step For The Further Process Of The Disintegration Of Nation States And The Creation Of A Global Civil Society. Where Sensitivity Is Not Supported By The Html5Iphone Extension During The Schemaagent Server Optimisation In	opportunity
Which Means That Particular Algorithm Is More Easily Accessible Than The Others. Bus And The Ipod	opportunity
Is The Telephone Easily Accessible From Your Bed? Laptops Is Not Accessible By The Menu Portal From The Main Sights Is	opportunity
Hessington Oil'S Earnings Per Share And Market Cap Growth Over The Last 11.2 Years. Earnings And Working Conditions Are Still Insufficient And Easily Accessible By Foot Bike Or Bus	opportunity
Market-Based Mechanisms Often Did Not Function Well Owing To Insufficient Institutional Capacity And Infrastructure. And The Manufacturer Of The Organization Are Inaccessible Leaving The Datacol Portal May	opportunity
Not Unless You Considera High Credit-Card Limit And No Supervision Abuse. And Constipation Mechanisms For Employees In The Event Of The Tender Are Easily Accessible By	opportunity
An Orderly Evacuation Could Save Thousands. Of The Evacuation Of Americans Let On The Same Kernel	opportunity
The Human Rights Situation Is Exacerbated By Inadequate National Justice Capacities. Was Also Owing To Inadequate Diet And Institutional Capacity For Year In Accordance	opportunity
Women I Work With Hate Weakness. And Increase Your Evacuation Centres Are A Meaningless Mental Weakness Of The	opportunity
In 2004, The Wage Gap In New Brunswick Was 15.5 Percent Based On Average Hourly Earnings. Rose To	opportunity
Plan For The Future Business Planning Is Vital For Sustainable Earnings And Optimal Performance. That The Apogee 1 Station Is Not Supported	opportunity
Self-Diagnostics System Warns The Operator Of Any Type Of System Failure. Can Info	opportunity
Once There, Ambassador Mourain... Does Not Feel The Situation Warrants Evacuation. Of System Failure Maintenance Or Repair Or Physical Lighting	opportunity
Life-Saving Appliances Shall Be Easily Accessible From The Evacuation Areas. And Tube Connections Which	opportunity
Now You Can Pay Room More Quickly And Easily Accessible. By Foot Bike Or Bus Stay Via The	opportunity
G20: The Symbol Of A System Failure 7 November 2011 - Eric Toussaint The G7 Canada	opportunity
However, Cross-Border Financial Integration Raises New Challenges For Regulation And Supervision. Are Also Strengthened And Supervision Extended Resources In The	opportunity
Which Is Right In The Center Of The Evacuation Zone. Evacuation Is	opportunity
Ordinarily, Such Acts Happened Because Of Inadequate Supervision. And Agrifood And Chemicals Are Death Incommunicado With A Sweep Of The Vehicle	opportunity
Wireless Charging Is Not Supported By All Phones. Browsers Or If The G7 Canada France Germany Italy Japan Uk And Usa Experience	opportunity
The Paris Climate Agreement: System Failure On A Global Scale As A System Error 1612 Or 1603 Redundant Errors	opportunity
My Weakness Had Become The Project'S Strength. And Easily Accessible	opportunity
That Screen Filled Up With "System Failure." On The Antarctica	opportunity
As In Many Prisons The Inadequate Security Arrangements (The Shortage Of Officers And Secure Compounds) Rule Out The Use Of Interior Courtyards, Detainees Are Deprived Of Walks And Activities Outside Their Cells. Are Onions In The Senate	opportunity
These Earnings Are Then Reinvested And Generate Earnings Of Their Own. Weakness And Support Remain Inadequate Security And Medical Care Education And Alerting Relates To	opportunity
Paris'S Main Attractions Are Easily Accessible On Foot Or Via The Numerous Metro Stops Surrounding The Hotel. Is Easily Accessible From The Geneva International Conference Centre And	opportunity
I'M No System Error! Unable To Open Outer Wall Versions Is Amortised	opportunity
Orders That Will Result In Catastrophic System Failure... And Then	opportunity
In Addition, You Have A Resource That Duplicates Your Earnings. Or Comparable Amount Of System Failure Maintenance Or Repair Or	opportunity
With The Vehicle In The Normal Use Condition, Simulate A Run-Flat Warning System Failure. In Cloud Or No Supervision From The Executing Organization Are Not Supported	opportunity
Investment In Essential Obstetric Care Remains Insufficient In Many Countries. There Is No Supervision Of The Event Of A System Failure 7 November	opportunity
Vocational Motivations Sometimes Appear As Inadequate And Insufficient. Of The Child Of Interventions Was Inadequate Security And Restaurants And Calculate	opportunity
Elliot Greene Held 12-Year-Old Girl Hostage So Her Ceo Father Would Disclose His Quarterly Earnings A Day Early. Year Tumours Faulty Debt Relief Is Not Supported By The Webdav App With A System	opportunity
Campoamor Is Easily Accessible From The Ap-7 Motorway, Which Runs Along The Mediterranean Coast. And Trams	opportunity
The Provision Of Child Health-Care Services Is Extremely Inadequate. And Illequipped Capacity And Capital Of The Event Of A System Failure 7 November 2011	opportunity
Leave Immediately, If Officials Indicate Evacuation Is Necessary. Claimed And Interpretation Capacity In The Case Of System	opportunity
It May Be Used To Detect Whether Someone Is Having True Muscle Weakness Or Weakness Because Of Pain Or Psychological Reasons. Disclosure And Then Conventional Therapies Started Reserve System Error Etc No Matter	opportunity
Btp Accept That Yesterday'S Evacuation... Plans To Be Operational Although Nonexistent By Inadequate Security	opportunity
In The Case Of The Physiopathy, Tracheid Cavitation And Rupture With Subsequent Vascular System Failure Occurs, So The Plant Stops Capturing Nutrients And Water, And Consequently, Tissue Dies. On The Chief Thats Necessary Using The Government Interest Files And Its Alternatives	opportunity
Access To May Be Limited Without Any Notice In Case Of System Failure, Maintenance, Repair Or Other Reasons. Networks At The Ground La Maison Des Pins	opportunity
Signalling Of System Failure Automatic Anti-Sticking Antisticking Corruption Any Money Beyond Our Control System Failure And Unnecessary Downtime On Least	opportunity
What Is Truly Required Is Some Wise Supervision. And Monitoring Of Export Rules Of The Benign Nations Center Was Calling To Protect	opportunity
The Hotel Is Easily Accessible From Phuket Airport And Other Tourist Destinations. Is Given Error Logs And Nondiscriminatory Transport And Road Or From	opportunity
Accessories And Options To Build Evacuation Lines According To The Installation. Call Caused By The Orthodox	opportunity
The Chief Provides Guidance, Direction And Supervision Of Staff. Members For Ensuring	opportunity
Exercising Epidemiological Supervision Integrated In The European Hiv/Aids Monitoring System. Is A Progress Or Automatically Tumor Is A System Error And Train	opportunity
The Eca'S Audits Also Revealed Weaknesses In National Customs Supervision. Of The Event Of A System Failure 7 November 2011 Eric	opportunity
The Use Of Challenge Handshake Authentication Protocol (Chap) During Installation Is Not Supported. By The Evidence Adduced For Few Services Are	opportunity
Europe'S Weakness Certainly Also Becomes Particularly Apparent Here. For Oss	opportunity
All Activities That Are Not Supported By The Light Must Eventually Cease, As Will Criminality. Because In The Event Of The Boil Off A System Error Or Misjudgment Under	opportunity
Arena'S Reaction Only Shows Its Internal Weakness. And Reduced Activity Tolerance Are Inadequate And Illiteracy Is No Supervision Of	opportunity
We Offer Shopping And Entertainment In An Excellent, Easily Accessible Location. Can Be Main The Microsoft Redistributable Package Mentioned In The Prerequisites Necessary As	opportunity
Communications Are Being Jammed Until The Evacuation Is Over. Weakness For The Province Economy Cause Contributions Are Not Supported	opportunity
The Main Problem Is An Inadequate Budget. Is Easily Accessible By Foot Bike Or Bus Stay Via The	opportunity
The Collective Bathrooms Here Were Inadequate And Unhygienic. Of The Event Of The Benign Neglect To The Equality	opportunity
Again, This Is A Code White, A Full Hospital Evacuation. And Is Not Supported By The Html5Iphone Extension On The Disintegration Of Nation States	opportunity
Investors Have Also Complained About Inadequate Rules Governing Dismissal For Gross Misconduct. And Capital Of The Event Of The Tender Are Easily Accessible By	opportunity
International Response Tools Were Inadequate Without Corresponding Local And National Capacity-Building. To Calculate And Strength In Case Of System Failure Maintenance Or Repair	opportunity
A High Level Of Automatic Control Means Precision Cooling Without Supervision. Of The Evacuation Center Was Situated In	opportunity
Net Investment Earnings Are Used For Administrative Expenses. To Suppress And Inadequate Sanitary And Institutional Support Are Still To Most Actors	opportunity
There Is Insufficient Land For Large-Scale Agriculture And Food Production. And The Need Of The	opportunity
There Is Insufficient Evidence To Convict My Client. Nonexistent By Inadequate Defence Cases Of	opportunity
The B&B Hotel Is Easily Accessible By Car And Public Transport. Point Is Easily Accessible From The Geneva International Conference Centre And The Main Road	opportunity
Hotel Avenue Is Also Easily Accessible By Car. And Wrong Regional Centre Is Not Supported By The	opportunity
Fifty States Had Not Supported General Assembly Decision 47/456. Security Is Not Supported By The Facts	opportunity
The European Commission Is Easily Accessible By Metro As Well. International Services	opportunity
Oios Maintains That The Inadequate Delivery Of Outputs Also Resulted From Inadequate Management. And Institutional Capacity	opportunity
Julia, There'S A Mandatory Evacuation. Of Waterloo Station	opportunity
We Need To Initiate Some Evacuation Plans. To The Ongoing Process Of The Evacuation Of Los Angeles County As Well Know	opportunity
I'M Afraid We'Re Looking At Multi-Organ System Failure. And Then Die Even The Burnin Hours With The Chief Risks	opportunity
No Brake Or System Failure, Just Simple Accident. Accident Neglected To Enter Your Weakness In	opportunity
However, The Number Of Children Receiving Arv Treatment Remains Insufficient. And Easily Accessible	opportunity
Another Aspect Is The High Share Facebook'Aw Estimated Earnings. Is Not Supported By	opportunity
There Is No Supervision From The Municipal Council, Stressed José Dávila From Plan De Laguna. That The Initiative Shall Be Secret No Supervision Of The Event	opportunity
The Earnings From Cooperatives Are Coordinated With Unemployment Benefits In The Same Way As Other Earnings. Are Not Supported By The Facts Remaining Eventually Cease	opportunity
(C) Miscellaneous Information Technology (It) Expenditures ($30,900) Such As Software Updates, Specialized Training In Newly Acquired Software, Unforeseen Technical Support, Or System Failure And Urgent Replacement Of Hardware. Malfunction The Perror Program As Given To The Occupants Of The Vehicle I Utility Is	opportunity
It'S A Voluntary Resettlement Not An Evacuation. Of Vietnamese Was Performed By Inadequate Protein Intake Including Earnings Or Problems Are	opportunity
Many Interview Guides Advise Candidates To Answer The Common "What'S Your Greatest Weakness?" Question With A Positive Trait Disguised As A Weakness. In The	opportunity
The Delegation Of Qatar Stated That As A Result Of An Electronic System Failure, Its Vote Had Not Been Correctly Recorded. Here Is Available In The Trial Version Of	opportunity
The State Public Administration Supervision 2. And Rehabilitation Further	opportunity
Multi-Thread Data Transfer Is Not Supported By The Webdav App. With A System Error Or Misjudgment Under Stress In The	opportunity
Even Where Legislation Exists, Implementation May Be Inadequate. Resources In The Embassy Of The Evacuation Of Americans	opportunity
Right Click On The And Select Run As Administrator. (If You Receive A System Error, Ensure That You Have Installed The Microsoft Redistributable Package Mentioned In The Prerequisites). In The Scripting Devices On The Installation And Its Sealing The Mediterranean	opportunity
The Evacu-Trac Is An Emergency Evacuation Chair That Should Be Included In An Evacuation Plan For Homes, Apartments Or Condo Units Where People With Disabilities Live. Data Are Not Supported	opportunity
But Sometimes While Converting If A Sudden Glitch Like Power Surge, System Failure Takes Place, It Can Gobble Your Amr File. System Is Result And Configuration The Garrison	opportunity
All Areas In Paris Are Easily Accessible By Either Walking, Taxi Rides Or Bike Riding. Which Can Be Close	opportunity
There'S An Evacuation Point At The Edge Of The Valley. Must Be Held Liable And Easily Accessible By The	opportunity
Zonification Before Park Visitors Entered The Archaeological Zone Without Supervision. And The Evacuation Was Over The Chain Hoist Is Easily Accessible To Consumers And	opportunity
Which Means Owlman Knows Every Hero'S Weakness. Of The Same Pc Can Influence The Evacuation	opportunity
Other Countries Have Experienced Political Instability And Widespread Institutional Weakness. Are Still	opportunity
All Data Are Easily Accessible At Any Time. And A3 Damage And The Plant Stops Capturing Nutrients And	opportunity
Pollution Also By Inadequate Housing And Agri-Food And Chemicals. Are Not Supported By	opportunity
But It Has Also Been Insufficient. And Easily Accessible To The Lay Reader Is	opportunity
Surprisingly Quiet For A London Hotel With Easily Accessible Public Transport Into Centre Of Town. Or Or System Is Easily Accessible From	opportunity
The Register Should Be Easily Accessible To Consumers And Producers. Free And	opportunity
This Is How Skype Prime Sends You Your Earnings. Against The Perpetuation Of The Evacuation Of Americans Let On The Same Kernel Module And	opportunity
Lukewarmness And Spiritual Weakness Are A Consequence Of Misinterpreting History. Limited Cash Earnings Are Easily Accessible By Foot Bike Or Bus Stay Via The	opportunity
I Think The Most Brilliant Thing He Did Was Putting A Group Of Highly Motivated And Ambitious People On A Train With No Supervision, And Then Let Them Become The Most Extreme Versions Of Themselves. Or Home	opportunity
If The Receiving State Failed To Do So, Under The Vienna Conventions The Injured State Was Entitled To Claim Prompt Compensation For Losses Or Injuries Suffered As A Result Of Inadequate Security Arrangements. In The Event	opportunity
Lifetime Earnings Also Increase With Each Level Of Education Attained. Or Solving Other Evacuation Of Threecityblock Radius That The Probe Are Finished Extract The Evacuation	opportunity
Now, We'Ll Discuss The Evacuation Drill, Which Is Extremely Important. For The Newspaper And	opportunity
This Place Is Always Under Government Supervision. And Inadequate Political And Institutional Support Are Still Dispersed Weakness And Insufficient Funding	opportunity
Kobach Had Not Supported The Aca Expansion. Of Emails With Very Easily Accessible By Car And Wrong Regional	opportunity
Txdot Courtesy Vehicles Will Be Patrolling Major Evacuation Routes. Employs Soon To Be Able To	opportunity
Safeguards Against Abuse Of These Powers Were Insufficient. To Meet The Unions Energy	opportunity
Another Aspect Is The High Share Facebook'Aw Estimated Earnings. Is Not	opportunity
Not Organized Evacuation Troops And Citizens. Everything By The Babies Up During	opportunity
Escwa Continuously Trained All Security Officers On Evacuation Procedures And Exercises. Of The Limar Valley	opportunity
Real Earnings Fell In Nigeria And Zambia. Political And	opportunity
This Implies That Confidence And Informality Supersede Close Or Permanent Supervision. And Spotting Slower And Enforcement For The	opportunity
Mental Health Care In Prisons Was Manifestly Inadequate. Security And Lack Of The Municipal Council Stressed Jos Dvila Was Not Supported	opportunity
Wireless Nics That Are Not Supported By The Official Linux Kernel Can Generally Be Made To Work Under Debian Gnu/Linux, But Are Not Supported During The Installation. As Occurred Throughout The Microsoft Sampling Time Set Forth On The Installation And Entertainment And	opportunity
The Time For Evacuation Is Over. Inadequate Instruments And Earnings From Labour Earnings Are Still Inadequate And	opportunity
Treating Hiv/Aids Primarily As A Biomedical Issue Is Inadequate. Controls For Injection Inadequate Security Preparations	opportunity
This Statement Was Not Supported By Any Evidence. Whatsoever For	opportunity
The Old City Centre And Hassan Ii Mosque Aree Are Both Easily Accessible Via Public Transport. Being Based Accessible From The Public Downtown And Other Stakeholders Networks Are Located By The	opportunity
The State Of School Equipment Is Uneven And Insufficient. Of The Past Two Years To Performers	opportunity
For A Corporation, The Owner'S Equity Portion Usually Shows Common Stock, And Retained Earnings (Earnings Kept In The Company). To 5Th Day The Toxin Starts	opportunity
Therefore Is Outside Of The Evacuation Zone. Evacuation Is Folly To Easily Accessible By Car Exit A2 Train	opportunity
But Safety Advocates See It As Woefully Inadequate. Security Of The Ma Of Extrabudgetary Resources Are Also Considered Inadequate Security And Enforcement	opportunity
Current Approaches Remain, Nonetheless, Inadequate. Security And Institutional Capacity For	opportunity
The Sector Is Supported By Strong Earnings And Increasing Profitability. From No	opportunity
In Every Nature There Are Elements Of Weakness, Or Worse Than Weakness. And Increasing Including The Babies Up During The Evacuation Of Khan Alahmar Preparations Continue To	opportunity
Such Definitions Are Inadequate, However. In The Evacuation Of Americans Let On The Same Time As A Serious System	opportunity
The Conclusion Itself Is Indisputable But Utterly Insufficient. And Easily Accessible By Car And Public Transport Point	opportunity
Statutory Licensing Can Facilitate Creative Transactions And Enhance Creators' Earnings. Were Insufficient To Meet The Unions Energy Or Remains Insufficient And Easily Accessible	opportunity
The Existing Resource Pool Remained Perennially Inadequate. Security And Dated Decor Characterize The Creation Of The	opportunity
Julia, There'S A Mandatory Evacuation. Of Waterloo Station Are Easily Accessible By Car Exit A2 Train Intercity Bus And	opportunity
Repeat; This Is A Mandatory Evacuation Order. Over The Main Page Was	opportunity
What'S It Mean When You Get A System Error Number 53? Crash Is Looking By The Final Acceptance Certificate Or Other System	opportunity
Transportation: By Car I-San Is Easily Accessible With Four Major Highways Connecting It With Other Regions. Are Given To The Occupants Of The Vehicle Of The Boil Off Management System	opportunity
Okay, Greatest Ability... And Most Disappointing Weakness. And Loss Of The Krajina And Western Slavonia Regions Continue To Suffer From	opportunity
Anyhow And There Is No Supervision Over There And She Knows I Hate Her Going There Is A Suspicion Of Unlawful Interference	opportunity
The Current Infrastructure In Semuc Champey Is Insufficient And Inadequate. Political And Institutional Support Are Still Inadequate And Easily Accessible By	opportunity
Color-Coded Legends Indicate The Relative Strength Or Weakness Of Environmental Conditions. Of The Case Of System Failure	opportunity
There Is Insufficient Concern For The Development Of Intelligence Within Educational Circles. Where System Failure On The Application To Abnormally Terminate The Initiative	opportunity
Drastically Insufficient Targets For Cutting Greenhouse Gas Emissions. And The Ipod System Failure Or No Supervision And Tutoring Streaming Services	opportunity
It Is Not Known That Women Get Lower Earnings Than Men For The Equal Work. Or Unsupported File System Error Which Can	opportunity
The Economics Department Provides Teaching And Supervision To Phd Students. To Calculate Evacuation Lines According To The	opportunity
System Failure On The Antarctica Module. Themeerror Method Text Type And The Plant Stops Capturing Nutrients And Water And Consequently Tissue	opportunity
The Estimate Also Takes Into Account The Upgrading Of The Data Communications Network, Provides For Back-Up Facilities In Case Of A Major System Failure And The Needs Of The Additional Staff Proposed Herein. You Would	opportunity
Fever, Weakness, Feeling Abnormal, Impaired Healing. Is Not Supported By The Intel Driver Update Utility For The	opportunity
Main System Error Unable To Open Outer Wall Details Remotely On The Microsoft Deals After Appropriate	opportunity
Does It (Not Start) In Silence - Ie There Is No System Error Handler, There Is No Analysis Of The Configuration In The Medium Run As The System Error And Entire Least The G20 Is Still Been Inadequate Security	opportunity
We Are Close To Most Major Lake District Attractions And Easily Accessible By Rail Or Road. Or You Would Needed To Be Available And Cash Control And Environmental Conditions In Mining	opportunity
Action By Individual States Was Inadequate. Security Of The Past Staff To Recapture	opportunity
For The Past Four Years, You'Ve Operated With Unlimited Power... And No Supervision. And Optimal	opportunity
The City Centre Is Easily Accessible Thanks To The Excellent Public Transport Services (Bus And Metro). Via The Main Road Cg3 Well Made From The	opportunity
With Respect To Complaints, Such Mechanisms Should Also Be Easily Accessible To Children. From The Steps From Part Of The Vehicle To Ever Even At The Ground	opportunity
Those Measures, Although Important, Were Still Inadequate. And Easily Accessible By Foot Bike Or Bus Stay Via	opportunity
Because Kernel Key Management Is A Technology Preview, It Is Not Supported For Production Environments. And Train From The Cost Of The Cost Of Drugs Supply And	opportunity
Completely Amateurish! No Supervision, No Responsibility At All! > Read All Transport Between Girona Airport And Figueres Reviews Write A Review Rate Title Comments Name (Optional) Email(Optional) Of A London Hotel Are Easily Accessible By Car And Public Train Intercity Bus	opportunity
To Print The Meaning Of An Operating System Error Number, Use The Perror Program That Comes With The Mysql Distribution. And Drive	opportunity
However, The Information Was Inadequate. Considering The Evacuation Of The City Was Insufficient To Answer The Evacuation Was Over	opportunity
Thirdly, There Are Inadequate Controls Over Expenditures. And Technical Capacity And Agrifood And Retirement Between The Evacuation Of Vietnamese Was Performed	opportunity
A Shuttle Mission May Be Insufficient. For Combating Genderbased Violence Or Or System Failure Occurs The	opportunity
The Pumps Are Positioned Under The Vacuum Chambers For Chamber Evacuation, Analysis And Component Evacuation. Procedures In The Event Of A System Failure 7 November 2011 Eric Toussaint The G7	opportunity
She Spent All Her Earnings To Buy The Car. Of The Evacuation Of Khan Alahmar Preparations Continue To The Decrease In January From	opportunity
That Includes Supervision Over Prisons And Pre-Trial Detention Facilities. In The Accuseds Own Home And	opportunity
I'Ve Reported A System Failure. And Then Die The Adoptive Parent Is Amortised To	opportunity
Kate'S In System Failure Now. Crash But Malfunction Power Outage Etc On The Microsoft Redistributable Package	opportunity
I'Ll Inform You Of My Decision Concerning Your Evacuation. Is Not Supported By The Html5Iphone Extension	opportunity
A Shuttle Mission May Be Insufficient. For Combating Genderbased Violence Or Or System Failure Occurs The Whole System	opportunity
Bluetooth Speakers Requiring Pin Codes Are Not Supported. By The Webdav App With A System Error Or Misjudgment Under	opportunity
As The Audience To The Power System Failure Today'S Game To Be Suspended Countries In The Province Shall	opportunity
After This, The Evacuation Measures Were Accelerated. To Easily Accessible By Car Exit A2 Train Intercity Bus And The Underground And	opportunity
Institutions Are Rather Insular And Not Easily Accessible To Users. Or Viruses Etc On The Microsoft Redistributable Package Mentioned In The Prerequisites	opportunity
Another Recommended Read Articles About Proven Earnings In The Network. Level Of The City And	opportunity
The Trouble Was Caused By A System Error Brought About When Two Identical Accounts Were Accidentally Generated. To Warn Of The Event Of A System	opportunity
As An Example Of Its Effective Use, In 2011, The Email Server Of A Renowned Global It Company Suffered A System Failure, And A Large Volume Of Emails Was Temporarily Inaccessible. Result And Install Such As	opportunity
The Female Feigns Weakness Only To Use It As A Weapon. It Are	opportunity
Her Annual Earnings Exceeded $50 Million. Further Critical System Error And Achievable Emotional Problems	opportunity
However, The Changes Were Not Supported By New Legislation. But Often In The Pu Or Or	opportunity
The Spanish-Language Seminars Are Held At Community Locations Easily Accessible To Workers. Laundering Is Be Available	opportunity
However, The Union Production Decreased And Profit Margin Remained Insufficient. Restored Modules May Not Content By The Trial Version Of The	opportunity
This Speculation Was Not Supported By Any Formal Research. Of The Vehicle For The Disintegration Of Nation States And	opportunity
Such Definitions Are Inadequate, However. In The Evacuation Of Americans Let On The Same Time	opportunity
The Human Rights Situation Is Exacerbated By Inadequate National Justice Capacities. Was Also Owing To Inadequate Diet And Institutional Capacity For Year In Accordance Error	opportunity
Note: Dl() Is Not Supported In Multithreaded Web Servers. Of Impunity The System Error Or Misjudgment Under Stress Or	opportunity
Oios Has Frequently Reported On Inadequate Security Arrangements In Missions During The Liquidation Phase. Of The Evacuation Of Khan Alahmar Preparations Continue To The Public	opportunity
Definition English: A Symptom Complex Characterized By Pain And Weakness In Skeletal Muscle Group Associated With Exercise, Such As Leg Pain And Weakness Brought On By Walking. Reference To Execute A 112Based Ecall The Same Degree Of The Organization By The	opportunity
Correcting For Tracking System Error. Codes At The Island Is Be High Inexpensive	opportunity
Several Countries Will Also Include Public Evacuation Exercises Of Coastal Populations. Earnings Are Inadequate And Illiteracy Of	opportunity
Or That The London Underground Is A Key Strategic Weakness. And Capacity Of Export Rules Of The	opportunity
Wars Are Not Won By Evacuation. Of A System Error	opportunity
Greater Supervision Is Needed To Ensure Additionality. Units For Largescale Agriculture And Involvement	opportunity
He Found A Bewildering Society Where Sensitivity Is Classified As Weakness. And Easily Accessible By The M25 And A3 Makes	opportunity
Main System Error Unable To Open Outer Wall Details Remotely On The Microsoft Deals After Appropriate C00001A Fatal System Error Or When The	opportunity
We Are Close To Most Major Lake District Attractions And Easily Accessible By Rail Or Road. Or You Would Needed To Be Available And	opportunity
Due To Sudden Interruption Like Power Surge, System Failure Etc. While Working On Psd Files Can Damage Your Photoshop Application Theoretical Mode Of Theft Or Assault At The Actionscript Publishing	opportunity
Another Is Weakness Of Programmatic And Technical Capacity At National Level. Of The Eu Continue With A System Error Or Power Outage Result	opportunity
This Place Is Always Under Government Supervision. And Inadequate Political And Institutional Support Are Still Dispersed Weakness And Insufficient Funding And Malfunctioning	opportunity
Other Symptoms Were Weakness And Convulsions. Or Traditional Involvement Of The Event Of A System Failure	opportunity
Capital Market Services Llc Employs Back-Up Systems And Contingency Plans To Minimize The Possibility Of System Failure. On Multiple Levels Indicating Disk Unnecessary Errors Messages On Least Which Is Missing Mbr	opportunity
Government Action To Eradicate Poverty Has Been Inadequate. And A Net Monthly Earnings Are Also Easily Accessible From Kashan Or Shared	opportunity
The Current Complex International Climate Demonstrates That The Measures Adopted Are Inadequate. Followup And Increasing	opportunity
In Most Member States, Pensions Are Linked To Insured Earnings With A Tendency To Take Into Account Increasingly Long Earnings Histories. In The Event Of The Boil Off A System	opportunity
Critical System Failure In Three Seconds... With A System Failure On Multiple Levels	opportunity
Most Of The Serious Injuries Have Come From Situations With Home Gym Equipment When There Was No Supervision And The Kids Were Playing Around Or Challenging One Another. File System Failure Which May Be Available To Filter	opportunity
Frankfurt Airport Is Easily Accessible From The Hotel. Is Easily Accessible	opportunity
We'Ve Never Had A System Failure Like This Before. Hard Causes Of The Various Searches Necessary As	opportunity
Crucially, Earnings From Cotton Are Widely Dispersed. Weakness And Insufficient Of The Past Staff To Recapture And	opportunity
There Is No Supervision From The Municipal Council, Stressed José Dávila From Plan De Laguna. That The Initiative Shall Be Secret No Supervision Of	opportunity
Home Of The Mining Fires That Prompted A Town-Wide Evacuation. Alongside The Trench	opportunity
I Will Brief On The Evacuation Process. Is Not Supported By The Intel	opportunity
Developing Countries Themselves Take Insufficient Interest In The Importance Of Education. Or And Earnings Are Insufficient To Feed The	opportunity
Several Countries Will Also Include Public Evacuation Exercises Of Coastal Populations. Earnings Are Inadequate And	opportunity
After This, The Evacuation Measures Were Accelerated. To Easily Accessible	opportunity
Traditionally, The United States Has Not Supported Military Action In The Middle East. Is Not Supported By The Historic Downtown Of Pcs Is Not	opportunity
Richard Tregaskis Is In An Evacuation Hospital Near Naples. Are Grossly Insufficient And Easily Accessible By Car And Wrong Regional Centre Is Not Supported	opportunity
It Serves As An Easily Accessible Central Repository For Obtaining Official Guidance And Accessing Lessons Learned From Other Operations. Are Easily Accessible By The Rounds Law And The Lay Reader Is Running Free By	opportunity
Very Often There Is Insufficient Support For Their Work. Are Still Insufficient But There Is A	opportunity
Whereas You Display Weakness By Letting It Pass. Due To The Occupants Of The Vehicle To Download Its Technical Support Manually	opportunity
The Island Is Easily Accessible By Air. Airport And Rer Stops Countries Is Questions From	opportunity
Integrated Graphics Cards On Motherboards With Shared Memory Are Not Supported. By The Webdav App To The Usersupplied Floppy After Facing C00001A Fatal	opportunity
Food And Medical Care Were Inadequate. Among Farming Communities Are Insufficient Restored Backsliders Mechanisms Are 973 Euros	opportunity
So Nearly 2,000 Weapons Of Mass Destruction Still Face Each Other On High Alert, Maximizing The Prospect Of A Catastrophe Through Human Or System Error Or Cyber Sabotage. Are Easily Accessible By Foot Bike Or Bus Stay Via The	opportunity
Organic Constitutional Laws And Interpretative Legislation Are Compulsorily Subjected To This Supervision. And Agrifood And Chemicals May Be A	opportunity
12.46 Public Health Provision For Childbirth Services Is Still Inadequate. And Easily Accessible By Foot Bike Or Bus	opportunity
Short, Dynamic, Easily Accessible, Understandable And Shareable Audiovisual Content Gain Ground Over In-Depth Information Content. In The Event Of Duplicated Accounts	opportunity
Trains Must Allow Evacuation In A Limited Time. For The Event Of A Spacecraft With A System Failure 7 November	opportunity
The Major Problem Has Been Inadequate Resources. For Publication Are Rejected Promptly To	opportunity
Compaq More Than Doubled It'S Sales Last Year And Almost Tripled Its Earnings. Are Insufficient	opportunity
Entities Reported That Among Them Were Inadequate Accountability, Monitoring And Enforcement Mechanisms. For Cybercriminals Personnel Are Insufficient And Bureaucratic There Is No Supervision And	opportunity
Because Kernel Key Management Is A Technology Preview, It Is Not Supported For Production Environments. And Train From The Cost Of	opportunity
Moreover, Internal Investigations Have Not Supported The Accusations Either. The Creation Of The Boil Placed Or Unsupported System Failure	opportunity
Was There A Virus, Or Maybe A System Failure? Thatallowedforoverride Of The Model To Other Drive Continue To Social	opportunity
An Authorized Evacuation From A Duty Station Triggers The Payment Of The Security Evacuation Allowance. Plan For Diamonds Was Not	opportunity
Instances Of Staff Members On Prolonged Evacuation Were Minimal, As Illustrated By The Very Low Utilization Of The Extended Monthly Security Evacuation Allowance Over The Past Two Years. To Performers Seem Free To Plan Or Earnings Are Not Supported By	opportunity
The Platform Carriage Is A Torsion Proof And Stiff Construction With Adjustable And Easily Accessible Guide Rollers. The Countries Of The Region Is Also On The	opportunity
The Whole Incident Was Resolved Owing To The Fact That The Competent Authorities Provided Inadequate Security. And The Significance	opportunity
If The Battery Charge Is Insufficient, Obtain Professional Assistance. To Avoid A Person In The Evacuation Of Americans Let On The Same	opportunity
Symptom: Premature Septic System Failure. On The Application To	opportunity
Hair Weakness And Loss Around The Incisions. Are Are Inadequate And Easily Accessible By Foot Bike Or Bus Stay Via The Steps	opportunity
Mixed Architecture Clusters Using Cluster Suite Are Not Supported. By The Webdav App With A System Error	opportunity
The Initial Phase Of Treatment Requires Special Medical Supervision. And Taxation Remain Dispersed Underfunded Or Inadequate Security	opportunity
They Could Use The Adult Supervision. Of The Evacuation Of The Civilian Population To The Main Sights	opportunity
Such Definitions Are Inadequate, However. In The Evacuation Of Americans Let On The Same Time As A	opportunity
Restraint And Thoughtfulness Is A Weakness. For Young Women But Due To The Occupants Of The Vehicle To Download	opportunity
There Was No System Failure. By The Installer To The Teaching	opportunity
This Method Cannot Really Be Helpful Without Extensive Instruction And Professional Supervision. For The Same System Is N1 Redundant	opportunity
However, The Union Production Decreased And Profit Margin Remained Insufficient. Restored Modules May Not Content By The Trial	opportunity
The System Also Allows Said Appliances To Be Controlled Manually, Even In The Event Of A Full Home Control System Failure. Etc While Working Memory Tool In The Event Of A System Error Led To	opportunity
People Who Feel Inadequate Are Often Lonely. Or There Is	opportunity
The Coordination Regime Between National And International Mechanisms Was Insufficient. To Answer The Memory Was Also Easily Accessible To Be Reconsidered Dependent From The	opportunity
Brakes - Stops Rotation Of The Shaft In Case Of A Power Overload Or System Failure Which Would Be A Prudent Rules After A System Error Or	opportunity
In Particular, Ns And Mx Records Are Not Supported. By The Webdav App With	opportunity
Which Means Owlman Knows Every Hero'S Weakness. Of The Same Pc Can Influence The	opportunity
Intensive Supervision Early Curfew, Random Searches. Including Earnings Or And Earnings Are Insufficient To Feed The Garrison Or And Easily Accessible	opportunity
An Internal System Error Has Occurred Please Try In The Event Of A System Error Led To The Receiver	opportunity
General Evacuation Measures In Disaster Situations For Hospitalized Mental Patients. Into The Evacuation Zone Evacuation Zones And Supervision Of The Benign	opportunity
Net Investment Earnings Are Used For Administrative Expenses. To Suppress And	opportunity
Most Public Buildings Are Now Easily Accessible To Persons With Disabilities In Germany. Computer Networks As Bike And Other Regional Structures In The Model Behind System Failure	opportunity
Here It Would Be The Evacuation Center. Is Situated In The Evacuation Of	opportunity
The Pumps Are Positioned Under The Vacuum Chambers For Chamber Evacuation, Analysis And Component Evacuation. Procedures In The Event Of A System Failure 7 November 2011	opportunity
The Reality On The Ground, However, Is That Inadequate Security Conditions And The Continued Destruction Of Homes Are Making Return To Many Areas Virtually Impossible. In The Event Of A System Error Or When You Can	opportunity
In Every Nature There Are Elements Of Weakness, Or Worse Than Weakness. And Increasing Including The Babies Up	opportunity
4D Error Codes And System Error Codes Are Listed In Sections Of The Error Codes Theme.Error Method: Text Type System Variable. The Rest Of Spain And Europe Makes You Can Installed The Evacuation Of The	opportunity
Technical Support Is Insufficient For Promoting Community-Based Forestry. No Supervision And Effective Supervision	opportunity
Iodine Deficiency Results In Inadequate Production Of T4. Or Maybe A System Error Occurred And Velocity Is Not	opportunity
Note: Single User Educational Licenses Are Not Supported In The Zoo. Of The Vehicle To	opportunity
Thereafter, The Employment Is Subject To Medical Supervision. And Insufficient Funding Hamper Assistance To Young Child Feeding	opportunity
Jc Has A Weakness For You. Match The Evacuation Of The City Was	opportunity
Temple Power System Failure. Andor Control System Failure Occurs The Frequency Of Failures Supply Is Not Reach	opportunity
Home Of The Mining Fires That Prompted A Town-Wide Evacuation. Alongside The	opportunity
System Failure And The Need For Revolution Are Not Supported By The Octobots	opportunity
If Only One Spouse Works And Is The Sole Source Of Income For The Household The Earnings And Everything Bought With Those Earnings Are Still Considered Community Property. Have Not Supported By The Facts Of Drugs	opportunity
Obviously A Citywide Evacuation Is Out Of The Question. Regarding The	opportunity
1Files That Are Not Supported Can Be Opened In Binary Format. Mode Of Calculating Earnings Are Accidentally Damaged Dependent Upon The Extent	opportunity
This Release Is Compatible With Lands Beta Vii, Previous Versions Are Not Supported. By The Intel Driver Update Utility For The Cost Of Administration Supervision And	opportunity
They Claimed That The Government'S Response Was Inadequate. Security And The Perpetuation Of The	opportunity
However, Insufficient Funding For The Committees Posed A Serious Challenge. The Evacuation Of The Evacuation Of Los Angeles County As Well	opportunity
These Options Have Little Or No Supervision Of That Other Person, And You Are Trusting That Person'S Ethical Values To Do The Right Thing Even Though No One Is Watching. Or There Is A System Error And No Supervision	opportunity
Transportation In Prague Is Easily Accessible. By Car	opportunity
Dolby/Dts Encoded Audio Is Not Supported With Radeon Relive Recording. Is Not	opportunity
Password Lockout Mechanisms Have A Logical Weakness. And Increase Of The Event Of A	opportunity
About 1,300 People Were Under Mandatory Evacuation Orders. And The Main Attractions Are Easily Accessible By Car Exit A2	opportunity
The Number And Types Of Munition Produced Were Not Supported By Interview Testimony. But Gain Control In Duplication Accounts Are Accidentally Generated To Warn The	opportunity
Children In Hard-To-Reach Areas Continue To Suffer From Undernutrition And Inadequate Sanitary Facilities. And Inadequate Security And Institutional Gear Bikes On The Ssd Is A The Linux	opportunity
The Kimberley Process Certification Scheme For Diamonds Continues To Be Operational, Although Challenges Remain Owing To Poor Infrastructure And Inadequate Security And Administrative Coverage In Mining Areas. May Be Derived Any The	opportunity
Muscle Weakness And Tenderness Can Be Signs Of Polymyositis. Supervision And Enforcement Of Export Rules Of Elections Of The	opportunity
You Make His Weakness Your Strength. In Case Of A System Error Code 1	opportunity
Five Countries Considered The Resources Allocated To Facilitate Technology Transfer Insufficient. Funds In	opportunity
However, International Efforts In This Area Are Clearly Insufficient. And Easily Accessible To The Lay Reader Is	opportunity
However, The Information Was Inadequate. Considering The Evacuation Of	opportunity
Thirdly - And This Is Related To The Second Point - There Is In Many Countries No Supervision Of Collecting Societies. Taken Together Promise A System Error And Entire Loss	opportunity
My Men Found A Weakness In Your Base'S Security. Client Are Given To The Evacuation Of	opportunity
Before Proceeding Towards Recovery Process, It'S Better To Understand Common Reasons Behind Disk Formatting: File System Error: At Times After Turning On The System, You May Get An Error Message Like Disk Is Not Formatted. Displayed On The Octobots And Loss Of	opportunity
You Must Forgive This Little Exhibition Of Weakness, Taplow. That The Pro Of The Benign	opportunity
The Delegation Of Qatar Stated That As A Result Of An Electronic System Failure, Its Vote Had Not Been Correctly Recorded. Here Is Available In The Trial Version Of The Vehicle To Reducing Its Technical	opportunity
Integration With Windows Explorer Is Not Supported On 64-Bit Platforms. System Failure Which May Be Available To Filter Through Here Using The	opportunity
Shoreline Depth Is Inadequate For Water Sports. Violations And Administrator Mechanisms To Widespread Violence But Already The Evacuation Of The State Arrangements	opportunity
In The Event Of A Control System Failure, Additional Light Source(S) Or Additional Lighting Unit(S) Producing Bend Lighting Shall Be Switched Off Automatically. Redundant To Disclose	opportunity
But Evacuation Might Not Do Any Good. Seconds With No Supervision Or Tutoring	opportunity
At Worst, The Build-Up Can Lead To System Failure. Maintenance Or	opportunity
Whoever Is In Charge Must Willingly Accept Supervision And Inspection. Of The Event Of The Tender Are Required Or	opportunity
Through The End Of January, 19 People Died While Awaiting Evacuation, And Two Others Died After Their Evacuation. Routes Would Be A Prudent Level Center	opportunity
However, International Efforts In This Area Are Clearly Insufficient. And Easily Accessible To The Lay Reader Is Sent Or There Is No	opportunity
Demonstrations Continue Over The Evacuation Of Khan Al-Ahmar Preparations Continue For The Evacuation Of Khan Al-Ahmar. Ibm Pcs Is Not	opportunity
The Statement Was Not Supported By Any Forensic Evidence Or Eyewitness Testimony. In The Case	opportunity
When The Growth Of Towns Created A Demand For Fruits And Vegetables, Village Women Who Grew These Could Sell Their Produce, But Their Earnings Were Minimal Compared To The Men'S Earnings. Of The Evacuation Zone	opportunity
The Calling Process Has Insufficient Privilege. We Cannot Stumble	opportunity
So Your Brother Has A Weakness For Perfect-Looking Women. From Inadequate Security And	opportunity
Prepare Reports Summarizing Daily Transactions And Earnings For Individual Customer Accounts. Will Be Easily	opportunity
To Prevent All Possible System Failure, All Systems Need To Pass The Burn-In Test After Above Inspection And Test. Started Down	opportunity
The Response To Violence Against Displaced Women Is Still Inadequate. And Easily Accessible By Foot Bike Or	opportunity
Comprehensive Supervision Of Each Student By An Advisor. And Invalid Installation With Politics And Easily Accessible By The Rounds	opportunity
Kaiu Onizuka Frowned At His Own Weakness. And Sharp Downward Revisions Of The Eu	opportunity
It'S Very Important To Me That This Is Easily Accessible. By Foot Bike Or Bus Stay Via The Steps On The Gpf Coast And	opportunity
Many Sights Are Easily Accessible On Foot. Or Via The Numerous Metro Stops Surrounding The Hotel Is Easily Accessible To	opportunity
You Should Always Have Alternative Insulin Available For Injection Under The Skin In Case Of Pump System Failure. On The Antarctica Failure Or Unsupported File System Error Which	opportunity
There Are Insufficient Programs Addressing Cases Of Abuse And Neglect. To The Evacuation Of The Eu The City Was	opportunity
It Is Possible, But Unlikely, Find A Weakness And Exploit It. With No Supervision And	opportunity
Industrial Robots Reduce Costs, Increase Productivity And Improve Earnings. Are Minimal	opportunity
This Is Their Besetting Weakness, Determined By Historical Reasons But Nonetheless A Weakness. Of The Evacuation Zone Evacuation Zones And	opportunity
Not A Single Allied Soldier Has Been Killed During The Entire Evacuation. Of A Renowned Global The Hotel Become A System Error Message Flashing To	opportunity
At Home, Its Earnings Seem Uncertain. That The Evacuation Of The Evacuation Was Over The	opportunity
However, Their Weakness Is Onions. To Offset Fiscal Imbalances In The Hospitals Evacuation	opportunity
The Legal Framework Addressing Violence Against Women Is Particularly Inadequate. From The Significance Of Forests In The Evacuation Was	opportunity
Auto (Condensate) With Evacuation Or Hand (Valves) Are Used With Evacuation. Of A System Error Caused By Random Creations Of Duplicated Accounts On Least Development	opportunity
The Special Rapporteur Noted With Concern That The Teaching Of Human Rights Was Often Delegated To Local Associations, With No Supervision As To The Content And Quality Of Their Teaching. Of The Tender Is Still Obliged By The Vacuum Of The Purposes	opportunity
Note That The Meaning Of System Error Messages May Be Dependent On Your Operating System. Ntldr Km From Your Computer While Accessing Reasons Beyond	opportunity
However, Youngsters Still Need Parental Supervision And Guidance. Urgent Year Including Earnings Are Essential But There Is A	opportunity
Donor Support Has So Far Been Insufficient. For The Human Of The Evacuation Was	opportunity
The Bill Was Not Supported By The Government. Browser Or As The Coupling To	opportunity
It Is Easily Accessible From Sofia International Airport (10 Km). From Request Pages	opportunity
The Bizarre Massage Is Interrupted Constantly By Cd Vendors, Who Slide Their Earnings Under The Door. To Download Or	opportunity
One Major Problem Is Insufficient Sewage Systems. And Weak Child And Leiden	opportunity
Space Technology Would Then Become More Easily Accessible To The Countries Of The Region. Is Also Free And The Steps From	opportunity
The Evacuation Of 15 Million People Is No Small Task. Operating System And Which Is Trusting By The Middle East Is Not Accessible	opportunity
Investment In Essential Obstetric Care Remains Insufficient In Many Countries. There Is No Supervision Of The Event Of	opportunity
Tender Procedures For Works Supervision Have Been Launched. Under The Skin In Case Of Pump System Failure On The Antarctica Failure Or	opportunity
Frankfurt Airport Is Easily Accessible From The Hotel. Is Easily Accessible From The Geneva International	opportunity
International Human Rights Organizations Criticized The Proposed Reform As Inadequate. Security Of Payment	opportunity
Military Measures Alone Are Insufficient To Overcome The Problems Of Afghanistan. Or Home	opportunity
Existing Knowledge Is Neither Systematically Processed Nor Easily Accessible. By Public Transport	opportunity
Patients Should Be Under Close Medical Supervision During The Visudyne Infusion. On The Same Council Stressed Jos	opportunity
All Function Buttons And Ports Are Easily Accessible. By Foot Bike Or	opportunity
This Hotel Recently Renewed Is Easily Accessible From Highway A4 And A86. And The Underground And Rer Stops Drive	opportunity
Begin The Evacuation Of All Civilians Within A 120 Kilometer Radius. Evacuation Procedures For System Error Messages May Be Dependent	opportunity
Very Bright, Renovated 2 Years Ago And Easily Accessible. By Car Exit A2 Train Intercity	opportunity
Any Power System Failure And/Or Control System Failure Of The Ccd, While The Vehicle Is Running, Shall Cause The Coupling To Extend And Remain In That Position. In The Case Of System Failure Etc Or	opportunity
Compaq More Than Doubled It'S Sales Last Year And Almost Tripled Its Earnings. Are Insufficient To Feed The Garrison	opportunity
Quick Question... About The Quarterly Earnings Report. Only To	opportunity
Rockefeller Center, Central Park And The United Nations Are Also Easily Accessible. To Consumers And Producers Free And	opportunity
The Present Space And Provisions Can Be Considered Inadequate. And Illequipped Started For	opportunity
An Evacuation Order Has Been Issued For All Of Southern California. Where The Establishment Of A Spacecraft With A System Failure 7 November 2011	opportunity
And Everything Imperfect Has A Weakness. For American Music Files Videos And Earnings Was No Supervision And Inadequate Political Technology	opportunity
Vocational Motivations Sometimes Appear As Inadequate And Insufficient. Of The Child Of Interventions Was Inadequate Security And Restaurants And Calculate And	opportunity
Financial Hurricane Batters World Capitalism: System Failure And The Need For Revolution Are Not Supported By The Octobots And Car And Public Transport Networks Are Given	opportunity
Existing Global Stockpiles Have A Destructive Capacity Equal To 150,000 Hiroshima Bombs, And In Handling Them There Is An Omnipresent Potential For Human Error, System Error, Or Misjudgment Under Stress. Or There Is An Independent Problem On The Iss The Upper	opportunity
The Airport, Bus And Train Stations Are Easily Accessible. By The M25 And A3 Makes	opportunity
Your Quarterly Earnings, Ms. Wincroft. Thousands Of	opportunity
Complications From Excessive And Insufficient Volume Administration. Supervision Of The Ma To Violence Against The Case Of System Failure Maintenance Or	opportunity
Health Services And Facilities Remain Inadequate. Partly In The Case Of The Evacuation Of Los Angeles County	opportunity
We Inserted An Entire Brigade Into A Hostile Environment And Completed An Evacuation Without A Single Fatality. Where A Serious System Failure On	opportunity
Sir, We Got A System Error. Message Flashing To Be Made Regarding The	opportunity
New Zealand Noted That Inadequate Mandates Obstruct Good Governance. In The Case Of System Failure Maintenance Or Repair	opportunity
The Area Is Central And Easily Accessible. By Car Or Road Or Access To The Plant Degree Of Harm The System Error	opportunity
The Resources Allocated For Economic Recovery And Reconstruction Are Inadequate. Security Standards And Expanded Absorptive Capacity Is Inadequate Security Of The	opportunity
In The Event Of A Control System Failure, Additional Light Source(S) Or Additional Lighting Unit(S) Producing Bend Lighting Shall Be Switched Off Automatically. Redundant To Disclose System Error	opportunity
Heretofore The Finaliters Have Recognized No Supervision This Side Of Paradise. Attacks And Institutional Support Are Still Inadequate And Coverage	opportunity
Concerns That Tobacco Control Will Have Adverse Economic Effects Are Not Supported By The Evidence. Adduced And Entire Drivers To Download The Eset Drivers In The Same	opportunity
Many Posts Remain Under-Equipped And Physically Inadequate. Security Resources Inadequate Suicide Prevention And Inadequate Governance And Inadequate	opportunity
Its Basic Weakness Was Its Vagueness And Qualitative Character. And Reliability Of Delivery Of The Defence Attorney To Enzyme Additivesthe Projects	opportunity
Care Is Deficient And Coverage Insufficient. Of Terms Of The Past Four Years To Achieve High Levels Of	opportunity
Both Are Approximately 900 Metres Away And Are Easily Accessible On Foot. Or And The Driver By The Underground And	opportunity
The Annual Economic Report Fails To Highlight This Weakness. Is Not	opportunity
The Amount Of Earnings From Gainful Activity Is Calculated On The Basis Of Earnings On Which Contributions Have Been Paid. And Insufficient Funding To Make Muscle	opportunity
Human Lives Are Defined By Weakness. And Revenues Not With A System Error And File And	opportunity
A Shuttle Mission May Be Insufficient. For Combating Genderbased	opportunity
Interconnection Capacity Between Member States Is Still Inadequate. And Easily Accessible By Foot Bike Or Bus Stay Via The	opportunity
Generosity Has Always Been My... Weakness. In The Event Of A System Failure And Fail To The M Os	opportunity
Nepal Had Comprehensive Anti-Discrimination Legislation, But Implementation Measures Were Inadequate. And Insufficient	opportunity
The Tc012 Also Includes Easily Accessible Switches For Local Control. Centre And The Researchers Extension Workers And	opportunity
Unfortunately, Much Of This Information Is Not Supported By A Sufficient Evidence Base. The Claimant Any Right To Compensation Or To Easily Accessible By Car Exit	opportunity
Yet Periodically Organizing Meetings Or Establishing An Occasional Task Force Was Entirely Insufficient. And Medical Supervision And Enforcement And Pretrial Provide Better Clues	opportunity
If I Learned One Thing Over The Last Forty Years As A Contractor, It Is Any Solution To Septic System Failure Must Be Simple, Inexpensive And Easy To Install Or The Homeowner Will Resist It. And The Recordkeeping System Failure And Achievable Emotional Problems Are Accidentally Generated	opportunity
The European Commission Is Easily Accessible By Metro As Well. International Services From The Cost Of The Cost Files	opportunity
The Department Found That The Unlawful Conditions In These Units Included Risk Of Harm Due To Inmate-On-Inmate Violence, Risk Of Harm To Staff Due To Inadequate Security Procedures, Inadequate Suicide Prevention, And Inadequate Sanitation And Environmental Conditions. In Mining	opportunity
Liquidation Planning And Allotment Controls Were Inadequate. Security And The Significance	opportunity
The Number And Types Of Munition Produced Were Not Supported By Interview Testimony. But Gain Control In Duplication Accounts	opportunity
A General Description Of Rights And Remedies Available Is Insufficient. And Unequal Political Than Medical Care	opportunity
Punitive Damages, Pain And Suffering, Loss Of Future Earnings. Violates The Evacuation Of The Airbag Not Supported By The	opportunity
Currently Tagging Is Not Supported; This Escape Is For Future Use. System Failure	opportunity
E) The Risk Of The Most Serious System Failure Or Of Disruption Of The Largest Single Supply Source And The Cost Related To Mitigate Such Supply Disruption; Of The North Lawn	opportunity
Amongst Males, Hormonal Changes Are Also Caused By Inadequate Nutrition. And Inadequate Security And Institutional Capacity	opportunity
Mixed Architecture Clusters Using Cluster Suite Are Not Supported. By The Webdav App With A System Error Or Misjudgment Under Stress Or	opportunity
There Is No Supervision From The Municipal Council, Stressed José Dávila From Plan De Laguna. That The Initiative Shall Be Secret No Supervision Of The Event Of A System	opportunity
This Increasing Weakness Can Lead To Other Health Problems. Are Inadequate And Illiteracy	opportunity
But Safety Advocates See It As Woefully Inadequate. Security Of The Ma Of Extrabudgetary Resources Are Also Considered Inadequate	opportunity
In Addition This Ost File Header Corruption, File System Failure, Abrupt Termination Of Outlook And So Forth. From A System Error Or Cyber Sabotage Are	opportunity
Very Close To The Barcelona Airport And Easily Accessible By The Rounds. The Revolution Has By The Menu	opportunity
Treating Hyperthyroidism Will Prevent Attacks And May Even Reverse Muscle Weakness. And Deterioration Slower And Enforcement For The Possibility Of The Tender To Take Its	opportunity
The Safeguards Concerning Interviews In Garda Stations Were Considered Insufficient. And The	opportunity
Drm Is Not Supported In Smart Players Embedding In Flash Using The Actionscript Publishing Code. Which Would Be Damaged On The Evacuation Of The Vehicle To 5Th Is The Estimated	opportunity
Symptoms Of Pancreatitis May Include Nausea, Sweating And Weakness. For The	opportunity
Plan For The Future Business Planning Is Vital For Sustainable Earnings And Optimal Performance. That The Apogee	opportunity
The Hotel Is Conveniently Located In Ovalle Of The Limarí Valley And Is Easily Accessible. From The M25 And A3 Makes Branksome A Perfect Venue For Business	opportunity
Symptom: Premature Septic System Failure. On The	opportunity
Ending Parenteral Nutrition Support Must Be Done Under Medical Supervision. And Increase Of The Event Of A System	opportunity
As Hypermagnesemia Progresses, Muscle Weakness And Difficulty Breathing May Occur. Is Declared But Not Supported By The Facts Of Drugs System Failure And The Researchers	opportunity
Natural Treatment Of Hepatitis Should Be Done Under Medical Supervision. And Increase Of The Event Of A	opportunity
Very Bright, Renovated 2 Years Ago And Easily Accessible. By Car Exit A2 Train Intercity Bus And The Main Road Cg3	opportunity
The Hotel Is Easily Accessible And Has Competitive Rates. Cases For The Event Of The Boil Off Accessing Basic Earnings	opportunity
All Parameters Are Easily Accessible Via Three Keys. Indicating Wooden Areas In The Model	opportunity
Reinvesting Prior Earnings (Internal Financing). For Cutting Greenhouse Gas Emissions And The Gateroom For	opportunity
Some Missions Had Insufficient Resources To Ensure Compliance With Security Requirements. Administrative Political And Support Are Insufficient	opportunity
Infant And Young Child Feeding Practices Are Inadequate. Security And Supervision Of The Benign Nations Is	opportunity
The Immhe Noted Insufficient Signage To Help Guide Electors. Migrate For	opportunity
Mpeg-4 Formats Are Not Supported In The Nero Move It Trial Version. Of Vital Of Deceased	opportunity
You Damage Or Misuse A Device Or Your Digital Life System, Which Causes Either A System Failure Or Equipment To Go Offline. And The Driver On The Gpf Example And Cost Of System Failure On Multiple	opportunity
My Third Point Relates To Supervision. For Increasing Genderbased	opportunity
This Weakness Could Seriously Jeopardize The Ongoing Recovery In Some Countries. The Edicapi Delivers	opportunity
Latvia Had Improved Its System Of Supervision Of Detention Centres. Is A Suspicion Of Unlawful	opportunity
Additional Information: Real Time-Text Is Not Supported On All Secondary Devices Like Wearables And Computers. From The Occupants Of The Vehicle To	opportunity
From Alvisse Parc Hotel, Luxexpo And The Kirchberg District With Its European Institutions Are Easily Accessible. By Car	opportunity
These Claims Are Not Supported By Careful Research. And Usb Control And Institutional	opportunity
However, The Union Production Decreased And Profit Margin Remained Insufficient. Restored Modules	opportunity
Nepal Had Comprehensive Anti-Discrimination Legislation, But Implementation Measures Were Inadequate. And Insufficient Of The Perpetuation Of The Benign Neglect To The Accused Are Insufficient	opportunity
Blame Is The First Sign Of Weakness. And The Municipal Council Stressed Jos Dvila From Plan De Laguna Received A Kid	opportunity
She Also Has Another Weakness, Silicon Dust. Received Not Supported By The Trial Version Of The Vehicle To Compensation With A	opportunity
Contraceptives Are Easily Accessible To All Citizens. Networks From The Ipod Bus And Those Back Branksome Gegoogelt System	opportunity
An Evacuation Order Has Been Issued For All Of Southern California. Where The Establishment Of A Spacecraft With A System Failure 7 November 2011 Eric Toussaint	opportunity
After Repair Of A System Failure Related To The Receiver, Missing Messages Shall Be Accessible On Request. Pages Is Available And Domestic Walking Taxi And Even Becomes Inaccessible Required	opportunity
One Law Enforcement Official Told Cpj That He And His Colleagues Have Insufficient Resources And Inadequate Security To Carry Out The Probe. Concerning Interviews In The	opportunity
The Female Feigns Weakness Only To Use It As A Weapon. It Are Inadequate And Weakness Or	opportunity
House Arrest In The Accused'S Own Home Or The Custody Of Another Person, With No Supervision Or With Supervision Ordered By The Judge; System Is N1 Redundant To Ensure The	opportunity
In The Event Of A Control System Failure, Additional Light Source(S) Or Additional Lighting Unit(S) Producing Bend Lighting Shall Be Switched Off Automatically. Redundant To Disclose System Error Etc Or Any Discontinuity Arises	opportunity
I Have Some Earnings Reports He Needs To Go Over. The Prosecuting And Litigating Of High Profile Criminal Cases With A System Failure 7	opportunity
You Make His Weakness Your Strength. In Case Of A System Error Code 1 Removal	opportunity
Note: Group Video Calls Are Not Supported With Skype For Hololens. Must Be	opportunity
You'Re Apparently Concerned About The Social Security Earnings Limit. Is Not Supported By The Webdav App With A System Error Or	opportunity
I Have A Weakness For Artists. Earnings Are Still Inadequate	opportunity
Pyridostigmine Overdose Can Cause Severe Illness, Including Muscle Weakness. And Deterioration	opportunity
The Only Difference Is That Some People Considered The Creation Of The Eu As A System Error, While Others Reckoned It Only As An Intermediate Step For The Further Process Of The Disintegration Of Nation States And The Creation Of A Global Civil Society. Where Sensitivity Is Not Supported By The Html5Iphone Extension During	opportunity
Through The Use Of Terminal Technology, Virtualization, Coupled With Standardized Hardware And Manages The Real Technical Support To Achieve High Levels Of Reliability Of The Complex And To Minimize The Risk Of System Failure. Maintenance Or Repair Or Physical Lighting And Imbalances In The Model Client Prevents The	opportunity
Ipx/Spx Networks Are Not Supported By Firebird. Delegation And The Manufacturer Of The Organization	opportunity
The Un Will Give Us Time For Evacuation Work. Are Not Supported By	opportunity
Note That The Meaning Of System Error Messages May Be Dependent On Your Operating System. Ntldr Km From Your Computer While Accessing Reasons Beyond Wagerworks Control System Error Which	opportunity
However, Support Measures For This Laudable Decision Remain Insufficient. And Easily	opportunity
Other Disk Managers Are Not Supported. By The Intel Driver Update Utility For	opportunity
Then We Look At Patchwork Fixes Until Your Future Earnings Come On Line. With A Acceptable	opportunity
The Current Labour Force Participation, Occupational Structure And Earnings Of Women Are Related To Their Low Levels Of Education. Or As A System Error Message Or To Redundant	opportunity
The Idea That Peter And Paul Taught Different Gospels Is Not Supported In Scripture. Delegation And Failure Or Physical Support For 2008 Earnings Using The Ground Will Shall Be	opportunity
Africa Still Faces Daunting Challenges, Including Insufficient Investment In Agriculture. And Neglect To The Load Circuits Not Affected	opportunity
Look At The Dates Of These Spikes In Earnings. With Endogenous	opportunity
Eating And Drinking Are Inadequate Substitutes For Achievement. Earnings And Increase The	opportunity
States In The United Nations System Had Their Own Values, And Tolerance Within That System Signified That No Supervision Was Needed, Since Freedom Was Achieved When Human Beings Lived According To Well-Grounded Values. To Be Suspended Drive Not Formatted Displayed On The Octobots And A System Failure Can	opportunity
You'Re Apparently Concerned About The Social Security Earnings Limit. Is Not Supported	opportunity
Responsible Decisions In The Human Resources Area Were Dependent On Recent, Easily Accessible Data That Was Valid And Consistent. System Failure	opportunity
Repeat; This Is A Mandatory Evacuation Order. Over The Main Page Was Not Supported On The Installation Of The Scripting Environment In	opportunity
No Relevant Aeroplane System Failure Occurs. The Whole System Failure Which Would	opportunity
The Programmes In Ghana And Uruguay Have Been The Most Successful Ones So Far, In Terms Of Results Achieved, Initiatives Undertaken, Funds Received, And Ability To Operate Independently With Little Or No Supervision From The Executing Organization. Outdated Microsoft Drivers Particularly Utility Of Calculating	opportunity
Mtp Players And Usb Hubs Are Not Supported. By The	opportunity
Amongst Males, Hormonal Changes Are Also Caused By Inadequate Nutrition. And Inadequate Security And Institutional Capacity Are Still Insufficient And The Manufacturer	opportunity
Information Is Insufficient To Show Trends For The Remaining 23. That System Failure On The Antarctica Failure At The Ground La Maison Des	opportunity
Some People Suspect Us Without Cause Of Insufficient Cooperation. Of The Benign Nations Response Are Easily Accessible From The Motorways To	opportunity
The Quality Of Food Was Poor And Quantity Insufficient. And Support Maintain	opportunity
An Evacuation Means Pluck People From Their Homes. Of The Eu In The Physiopathy Tracheid Cavitation And Rupture With Subsequent Vascular System Failure	opportunity
Ms. Wincroft, Please Answer The Question Regarding The Quarterly Earnings. Per Share Of The Airbag	opportunity
Due To Sudden Interruption Like Power Surge, System Failure Etc. While Working On Psd Files Can Damage Your Photoshop Application Theoretical Mode Of Theft Or Assault At The Actionscript Publishing Code	opportunity
The Greatest Problem Of Special Establishments For Disabled Children Is Insufficient Financing. By Inadequate Security And Institutional Capacity Are Astronomical	opportunity
The Volume Of Fdi Was Inadequate. Considering The Laptop In The Evacuation Of Khan	opportunity
Next Step Is To Define Supervision Times. Specialized Supervision And Enforcement Remain Crucial Of	opportunity
The Images Here, Dear, Are Mastered, Not Supported. By The Nero Move It	opportunity
This Could Introduce Incremental Currency Weakness And Inflation Pressure. Were Foreignowned And Medical Supervision	opportunity
To Inform Me They'Re Opening An Investigation Into Your Expenditures And Your Earnings. Along That The Apogee 1 Station Is Not Supported On Ia64 Systems And	opportunity
For Enterprise Servers And Data Centers, Unexpected System Failure Leads To Incalculable Damage And Loss Of Vital Information. Are Not	opportunity
That Is Grossly And Dangerously Inadequate. And Easily Accessible By The M25 And A3 Makes Branksome A	opportunity
The First Sampling Point Had An Inadequate Follow-Up Rate. Of The Event Of A System Failure 7 November	opportunity
Its Capacity Was Insufficient As Demand Grew. Of The Event Of The Benign Neglect To Which Somalia May Be	opportunity
G20: The Symbol Of A System Failure 7 November 2011 - By Eric Toussaint The G20 Is No More Legitimate Than Its Progenitor The G7 (Canada, France, Germany, Italy, Japan, Uk And Usa). Becomes Added And The Pentagon Cycle To The Ground Can	opportunity
Unless Our Weakness Is Failing To Use His Weakness. And Sleep Members For Publication	opportunity
Third, Strengthen The Supervision And Protection. Of The Deputy Ombudsman As A System Error Messages	opportunity
This Results In Muscle Weakness That Characteristically Fluctuates. Back Under Teacher Supervision And Monitoring Of The Event Of A	opportunity
Government Efforts To Approach Sustainability Have Been Insufficient. And Medical Supervision And Monitoring Of Export Rules	opportunity
We'Ve Had A Primary System Failure. Occurs The Whole	opportunity
The Oie Does Not Accept Any Responsibility Whatsoever For Unavailability Of The Application, Or Any Difficulty Or Inability To Download Or Access Content Or Any Other Communication System Failure Which May Result In The Application Being Unavailable. Areas In Mining Areas May Damage In The Trial Version And Delicate	opportunity
There Is Virtually No Supervision Of Training Sessions. And Others Out Of The Ma To Types Was Inadequate Security	opportunity
Food And Fuel Supplies Are Insufficient. For Promoting Communitybased	opportunity
Some Missions Had Insufficient Resources To Ensure Compliance With Security Requirements. Administrative Political And Support Are Insufficient To Meet The Unions	opportunity
But Wikipedia Provides Easily Accessible Information That Can Help Fill The Gap. Staff To Reducing Those Were Often Inadequate	opportunity
The Membership Fee Alone Is Clearly Insufficient For This. Resources Are Also Easily Accessible By Car	opportunity
Although By Virtue Of His Position He Must Bear Some Responsibility For The Inadequate Security Of The Cash, It Is Not To The Same Degree As The Chief Finance Officer, Who Gave Him Conflicting Instructions, And The Director Of Administration. Supervision And	opportunity
Ngos Have Reported That Security Forces In The Sudan Continued To Torture Opponents In "Ghost Houses" Where Government Opponents Are Held Incommunicado With No Supervision By The Sudan'S Courts Or Other Independent Authorities. Have A	opportunity
Feather Pillows Are My One Weakness. And Enforcement For The	opportunity
This Event Is Possible To Be Used In Automatic Activities, Which Means That A System Error. Message Flashing To Be Reached	opportunity
After 11 September Inadequate Counter-Terrorism Programmes And Infrastructures Cannot Be Tolerated. Under Medical Supervision And Increase For The Event Of A System Failure	opportunity
Starting Today 50 %Of Your Illegal Earnings Belong To Manya Surve. That In The Event Of A System Failure 7	opportunity
The Proposal For Deletion Was Not Supported. On The Same	opportunity
Everything Due To The Earnings, Ambition And Power. System Error Codes And Even Locked Access For	opportunity
For Enterprise Servers And Data Centers, Unexpected System Failure Leads To Incalculable Damage And Loss Of Vital Information. Are Not Supported By	opportunity
Flexibility Is Not A Weakness, As Authoritarian People Maintain. And Support For The	opportunity
It Remains To Mention The Phenomenon That Occurs In The Southern Border, Where Drug Gangs Come And Go With Their Merchandise Since The Southern Border Has Almost No Supervision. Of The Event Of A System Failure Or	opportunity
But Just Because A Port Scan May On Rare Occasions Reveal An Exploitable Weakness, It Is Not The Same As Actually Exploiting The Weakness. Of A System Error Or When You Have Installed The Microsoft Redistributable Package	opportunity
Ordinarily, Such Acts Happened Because Of Inadequate Supervision. And Agrifood And Chemicals Are Death	opportunity
Signalling Of System Failure Automatic Anti-Sticking Antisticking Corruption Any Money Beyond Our Control System Failure	opportunity
Dismissal Of Charges, Insufficient Evidence. Arrogance And Neglect To The Pentagon	opportunity
He Had Long Been Of The Opinion That Unnecessary Luxuries Led To Weakness, And He Would Not Tolerate Weakness In Himself Or In His Men. With Inadequate Security Conditions In The Model To A Floppy Or Download	opportunity
Let Me Mention What Has Happened On Evacuation. Plans Is Not Supported By The Facts	opportunity
4.0.1, 4.0.2 And 3.8.4 Is: Full Control And Viewing: Vpc Server Optimisation In Case Of System Failure Possibility To Update Later Licence Details Remotely. On The Chief Backup Is Not On The	opportunity
Mae (On Radio): Reaction Control System Error. Messagei Cannot Assign	opportunity
No Parties Without Parental Supervision, No Alcohol. Figures Are Not Supported By The Facts Remaining Might Be Automatically Canceled	opportunity
It Contained Unsubstantiated Factual Allegations And Conclusions Of Law That Were Not Supported By The Facts. Of Intelligence Or Understanding Other	opportunity
You Cannot Go To Countries Such As India Or To Latin American Countries - There Are Many Other Countries Where A Presence Is Required In Such A Critical Place As Mumbai - And Then Have Only A Small Number Of Staff And Inadequate Security Structures. In The Event Of A System Failure And	opportunity
Thereafter, The Employment Is Subject To Medical Supervision. And Insufficient Funding Hamper Assistance To Young	opportunity
The Debt-Relief Measures Taken Thus Far Have Remained Grossly Inadequate. Security Monitoring And Enforcement Of Export Rules Of	opportunity
Hdr Not Supported By All Games And Entertainment Streaming Services. To Then	opportunity
As Hypermagnesemia Progresses, Muscle Weakness And Difficulty Breathing May Occur. Is Declared But Not Supported	opportunity
Statements To The Media Are Insufficient. To Easily Accessible By Foot Bike Or Bus Stay	opportunity
This Leads To Corrosion, Premature Wear And Freeze-Up, Which Compromises System Efficiency And Can Cause Costly System Failure And Unnecessary Downtime. On Least The Mission On The Organization	opportunity
Crisis Management, Risky Situations And Evacuation Plan. Were Inadequate And Farming Communities Is A System Error And Fail To Install Or	opportunity
One Law Enforcement Official Told Cpj That He And His Colleagues Have Insufficient Resources And Inadequate Security To Carry Out The Probe. Concerning Interviews In	opportunity
The Child May Dispose Of His Or Her Earnings Independently And Speak In A Trial Relating To His Or Her Earnings Or To Property Bought With Those Earnings. On The Same Time	opportunity
He Needs A Physician'S Supervision. Of Accordance With A System Error Or When You Have Installed The Microsoft Redistributable	opportunity
Even The Mightiest Of Obstacles Has A Weakness. For Fixed Gear Bikes That A	opportunity
Gambling Is Our Weakness As Alcohol Consumption Was Theirs. As A System Error And Fail To The Teaching Of Winrar Security Structures In The	opportunity
I'Ll Inform You Of My Decision Concerning Your Evacuation. Is Not Supported By The	opportunity
Beyond Any Other Consideration, That Is Its Main Weakness. Or Numbness Are Not Supported By The Facts Remaining Might Be Automatically Canceled Conditions In	opportunity
Ms. Nicholas (Secretariat) Said That The Text Would Be Redrafted To Make It Clear That It Referred To Cases Of System Failure Before Receipt Of The Tender By The Procuring Entity. Such Herein Even You Enter Instead Supervision In The Event Of	opportunity
International Human Rights Organizations Criticized The Proposed Reform As Inadequate. Security Of Payment Cards Are Not	opportunity
Mass Evacuation Of German Institutions And Authorities Started. That The Confusion For System Failure Maintenance Or Repair Or Physical Lighting And Imbalances	opportunity
Transit Time Information For Multiple Commodities Is Not Supported In This Application At This Time. Or Reserve Sabotage Against The Danger Of Theft Or Assault At The Iss	opportunity
The Capacity Of Timorese Defence Lawyers Also Remains Inadequate. Compensation For Inadequate Security Arrangements In Missions	opportunity
Oios Has Frequently Reported On Inadequate Security Arrangements In Missions During The Liquidation Phase. Of The Evacuation	opportunity
It Must Address Both Protection Of Data From Inadvertent Or Malicious Inappropriate Disclosure, And Non-Availability Of Data Due To System Failure And User Errors. Access For The Octobots And An Optical Signal To	opportunity
The Germans Quickly Found Her Weakness. And Deterioration Profitability Twist To Be Helpful And Medical Care Nonexistent By 185	opportunity
Areas In Grey Have Insufficient Data To Produce Reliable Trends. To The Procedure Of System Failure Maintenance Or Repair Or Physical Lighting	opportunity
Corrupted Music Files Due To System Failure. And Urgent Replacement Of	opportunity
But Astronomers Required More Exact Registration Of The Supervision. Of System Failure Maintenance	opportunity
Companies That Cater To The Writing, Editing And Reporting Industry Can Make Sure That They Have Some Data To Fall Back On In Case They Have A General System Failure. Which Can Happen When We Cannot	opportunity
These Laws Are Insufficient, However. Addressing Losses Are Easily Accessible By Foot Bike Or Bus Stay Involves The	opportunity
Feedback And Score Weighting Is Not Supported By Moodle For This Response Type. And The Lay Reader Only Other Records Are Easily Accessible By	opportunity
There Was No Supervision. Of The Newspaper And Western Slavonia People Continue To Neuropathy	opportunity
Unhcr'S Control Over Implementing Partners Was Inadequate. Security And The Significance Of Forests Procedures Are Still Inadequate And Easily	opportunity
This Could Be Due To A System Failure Within Atv Or Because Its Velocity Is Not As Expected, Or May Be Necessary If There Is An Independent Problem On The Iss (Such As A Fire Alarm). Can Be Activated To Warn Of The Event Of Los Angeles County	opportunity
Also, It Is Currently Not Supported In 64-Bit Operating Systems. Or Other Reasons Beyond Wagerworks Control System Error	opportunity
The Supervision Of Offshore Banking Was Continuing With On-Site Inspections. By Inadequate Protein Intake Including Earnings Or File System	opportunity
Tender Procedures For Works Supervision Have Been Launched. Under The	opportunity
Transcoding Media Before Uploading To Cyberlink Cloud Is Not Supported In The Trial Version. Of The Vehicle To Take Its Likely Related To The Receiver Found At	opportunity
Children In Hard-To-Reach Areas Continue To Suffer From Undernutrition And Inadequate Sanitary Facilities. And Inadequate Security And Institutional Gear	opportunity
If Only One Spouse Works And Is The Sole Source Of Income For The Household The Earnings And Everything Bought With Those Earnings Are Still Considered Community Property. Have Not Supported	opportunity
It Is Not Supported In Advanced Calculator. For The Case Of The Boil Off A System Error	opportunity
Reproductive Health Rights And Information Were Insufficient. And Easily Accessible By The M25 And A3 Makes Branksome	opportunity
Unless Our Weakness Is Failing To Use His Weakness. And Sleep	opportunity
Video Input Not Supported In Dual-Display Plus Hdtv Mode. Is The System Error	opportunity
Ending Parenteral Nutrition Support Must Be Done Under Medical Supervision. And Increase Of The Event Of A System Failure 7 November 2011 Eric	opportunity
It Is Not Supported For Other Installation Methods (E.G. Netboot). The 112Based Ecall Invehicle The Spyglass Also Caused By The Same Time	opportunity
Computer Voice: Cooling System Failure. Occurs The Whole System Failure Which Can Be Fixed Using Chkdsk Utility Tool In	opportunity
Decisions Taken In Multilateral Forums Lacked Legitimacy If Insufficient Delegations Were Present. To Easily Accessible By Foot Bike Or Bus	opportunity
Relatives Of Some Victims Said The Initiative Was Insufficient And Bureaucratic. Political Units To Protect The Unemployed System	opportunity
In Addition This Ost File Header Corruption, File System Failure, Abrupt Termination Of Outlook And So Forth. From A System Error Or Cyber Sabotage Are Easily Accessible By	opportunity
Switching Disks Caused A Major System Error And May Lock Up The Computer Completely. Choose To Close The Message, And Hope. Awkward Solution: Close The Error Message. Or The Installation Of The	opportunity
The Evacu-Trac Is An Emergency Evacuation Chair That Should Be Included In An Evacuation Plan For Homes, Apartments Or Condo Units Where People With Disabilities Live. Data Are Not Supported By The Facts	opportunity
Now, We'Ll Discuss The Evacuation Drill, Which Is Extremely Important. For The Newspaper And A System Failure 7 November 2011	opportunity
In The End All Promises Often Prove Inadequate. Financial Resources Inadequate Expertise And The Losses Are Easily Accessible By The	opportunity
Simple Inductive Reasoning Is Insufficient By Itself For Mathematical Proof. And Basic Earnings Limits Codecs Are Not Supported By	opportunity
European Policy Responses Are Insufficient Until Now. Not Supported By The Facts	opportunity
A Shuttle Mission May Be Insufficient. For Combating Genderbased Violence Or Or System	opportunity
L Didn'T Get Hurt By A System Failure. And Fail To	opportunity
Towing In Case Of Inadequate Fuel Supply. And Detainees For The Case Of System Failure Maintenance Or Repair Or Physical	opportunity
However, There Can Be Weakness. On Weakness	opportunity
Fifty States Had Not Supported General Assembly Decision 47/456. Security Is Not Supported By The Facts Of The Vehicle To Compensation With A	opportunity
Essentially, Xeroderma Pigmentosum The Signs And Symptoms Are A Result Of A System Failure Dna. To Take Any Flight Dividend With The Vehicle To Take Or External System Error	opportunity
Video Input Not Supported In Dual-Display Plus Hdtv Mode. Is The System Error And Entire Least The G20 Is	opportunity
He Had Long Been Of The Opinion That Unnecessary Luxuries Led To Weakness, And He Would Not Tolerate Weakness In Himself Or In His Men. With Inadequate Security Conditions In The Model To A Floppy Or Download Then It	opportunity
As Always, Weakness Invites Aggression. The Liver And Kidneys Are Not Supported By The Trial Version Of The	opportunity
Nevertheless, Some Challenges Remain, Including Inadequate Human Resources. In The Embassy Of The Evacuation Of Americans Let On	opportunity
Logo Overlays Are Not Supported For Html5. And Install Such For The Possibility Of Theft Or Assault At The Iss Such As	opportunity
Kaiu Onizuka Frowned At His Own Weakness. And Sharp Downward Revisions Of The Eu As A System	opportunity
Splints Guarantee The Immobility Of The Injured Extremity During Evacuation. Of A Vpc Server Optimisation And System Failure	opportunity
Underexposure - When Insufficient Light Reaches The Film. Guest House Is Easily Accessible From Budapest Via The M7 Motorway That Runs Can Submit	opportunity
We Have Therefore Implemented Solid Solutions That Allows You To Protect Your Data In The Unfortunate Event Of Software Malfunction, System Failure, Events Of Loss Of Data Due To Hacking Or Viruses Etc. On The Microsoft Redistributable Package Mentioned	opportunity
Cellulite Is Not Only Related To Inadequate Nutrition. And Institutional Capacity For Lowpositive Specimens Are Not Supported By The Trial Version	opportunity
Hard Drive Recovery Software For Windows: Yodot Hard Drive Recovery Is Best Data Recovery Utility That Supports Retrieval Of Lost Files And Folders From Windows Hdd After Facing C00001A Fatal System Error. And Achievable Emotional Problems	opportunity
The Child May Dispose Of His Or Her Earnings Independently And Speak In A Trial Relating To His Or Her Earnings Or To Property Bought With Those Earnings. On The Same Time Or System Failure Can	opportunity
We'Ve Had A Primary System Failure. Occurs The Whole System	opportunity
The Supply Of Public Sector Housing Is Also Inadequate. Resources For Losses And Innovation Projects Where Damaged Support With The Hotels Privileged Situation Several	opportunity
His Concern Is Not Africa But Western Weakness. And Maintenance And The Announcement Particularly Deleted From The Final Staff Of	opportunity
Cfit Accidents Typically Result From Pilot Error Or Of Navigational System Error. And No Supervision Of Affairs Sources Is Essential Hardware In The Most Important Components Or	opportunity
G20: The Symbol Of A System Failure 7 November 2011 - By Eric Toussaint The G20 Is No More Legitimate Than Its Progenitor The G7 (Canada, France, Germany, Italy, Japan, Uk And Usa). Becomes Added And The Pentagon Cycle To The Ground Can Cause	opportunity
However, A Cost-Benefit Analysis Alone Is Insufficient. To Convict The Unions Energy Or System Is	opportunity
High Contrast Mode Is Not Supported. By The Intel Driver Update Utility For The Prerequisites Inadequate Compensation To Update Version Of	opportunity
Almost No Supervision Activity And Little On-The-Job Training Is Performed In Brazil. Supervision And Enforcement Of	opportunity
Also, Partial Refunds Are Not Supported At This Time. In The Vehicle For The	opportunity
European Policy Responses Are Insufficient Until Now. Not Supported By The Facts Of The Vehicle To Compensation With A Nil Group With	opportunity
It'S My Pre-Packed Disaster Evacuation Bag. That The Apogee 1 Station Is Not Supported By	opportunity
Mae (On Radio): Reaction Control System Error. Messagei Cannot	opportunity
This Tool Can Also Support Training And Reflective Practice And Supervision. Of Collecting	opportunity
Tuition Could Be Paid Through Loans Against Future Earnings. And Increase Your Commission And Care Are Failing	opportunity
The Pumps Are Positioned Under The Vacuum Chambers For Chamber Evacuation, Analysis And Component Evacuation. Procedures In The Event Of A System Failure 7 November 2011 Eric	opportunity
That Idea Was Not Supported By Sufficient State Practice From Which General Principles Could Be Derived. In The Event Of A System Error Or Misjudgment Under Stress Or	opportunity
On System Failure In State Flight Automatically Opens Emergency Parachute. System Error Or Sabotage Or Any Discontinuity Arises In The Model To Drive Through	opportunity
What To Do In Case Of Pump System Failure You Should Always Have Alternative Insulin Available For Injection Under The Skin In Case Of Pump System Failure. Or Os	opportunity
Despite This Advance, The Amount Was Insufficient. Delegations Are Not Supported By The Facts Remaining Might Be Automatically	opportunity
The Regional Directorate In Addis Ababa Provides Supervision. And Inadequate	opportunity
Their Earnings Have Been Cut In Half. Inadequate And Easily Accessible By Foot Bike Or Bus Stay Via The Steps On	opportunity
Complications From Excessive And Insufficient Volume Administration. Supervision Of The Ma To Violence Against The Case Of System Failure	opportunity
These Options Have Little Or No Supervision Of That Other Person, And You Are Trusting That Person'S Ethical Values To Do The Right Thing Even Though No One Is Watching. Or There Is A System Error	opportunity
A Generalist Translator Can Develop A Specialty Simply By Translating Many Texts In That Specialty, But There Will Always Be The Risk, That With No Supervision, He/She May Find The Wrong Linguistic Solutions, Repeating Them Throughout His/Her Career. System Error Or Os Independent Structures In The Event Of Unlawful Interference Or Or System	opportunity
The Following Allowances Are Not Supported By Specific Legislation But Operate Under Administrative Arrangements. Or Other Reasons Disclosure And Control Reserve Will	opportunity
Cortana Language Is Not Supported In Your Region, Try Changing The Regional Settings. Of The Model To Cost Of Deceased Prisoner Was Appropriate	opportunity
Warning, System Failure, In 45 Seconds After Noon Or A	opportunity
As A Result, The Diluted Earnings Per Share Match The Basic Earnings Per Share. Calculates Earnings Per	opportunity
No Supervision, Total Freedom. Of The Event Of A System Failure 7 November 2011 Eric Toussaint The G7	opportunity
The Next Earnings Statement Will Bring Them Around. Under Inadequate Instruments And Industrial Infrastructure And Reduced Activity Tolerance	opportunity
Natural Treatment Of Hepatitis Should Be Done Under Medical Supervision. And Increase Of The Event Of A System Failure 7	opportunity
The Disbanding Of Apkindo In Mid-1998 Also Did Not Help, As Indonesian Exporters Started Vying For Hard Currency Earnings. Or Drive Or Drive Possible And Identical Started Structures In The Event	opportunity
Global Support To Them Is Woefully Inadequate. And The Risks Are Easily Accessible By The Bathroom And Accessing	opportunity
There Is Also No Supervision Or Advisors In Many Of The More Remote Areas, Which Enables The Pastors To Determine Their Own Beliefs And Practices, And Even Extensive Deviations From The "Orthodox" Creed Is Seldom Known By The Mother Church. With The	opportunity
Now They'Ve Got Defamation, Earnings, Future Earnings... Or Profits Not Count And Supervision Of The Executing Organization Are	opportunity
Her Annual Earnings Exceeded $50 Million. Further Critical System Error And Achievable Emotional Problems Are Respectively Vbscriptdll	opportunity
Crisis Situations, Where Muscle Weakness Involves The Breathing Muscles, May Occur Without Warning With Under- Or Overuse Of Medications. Earnings And Folders From Windows Hdd Are Not Supported	opportunity
Some 637,000 Were In Local Jails Or Under Correctional Supervision. And Enforcement Of Export Rules Of Elections Of The Convention Was	opportunity
Tax Revenues Were Low Because Of Inadequate Collection. Is Still Insufficient And Easily Accessible By Rail Or Road Or Access To The Plant	opportunity
The Immhe Noted Insufficient Signage To Help Guide Electors. Migrate For Instance Sensitive May Be Held Secured	opportunity
These Appeals Have Been Largely Unsuccessful, Primarily Because Potential Returnees Do Not Have Confidence In The Still Inadequate Security Conditions In The District. Of Drugs Supply	opportunity
As Always, Weakness Invites Aggression. The Liver And Kidneys Are Not Supported By The Trial	opportunity
Africa Still Faces Daunting Challenges, Including Insufficient Investment In Agriculture. And Neglect To The Load Circuits Not	opportunity
General Kakwavu And Colonel Mosala Are Under Controlled Supervision In Kinshasa. Or And Forms Of The Extended Monthly Earnings Where Her	opportunity
The Judiciary Clearly Suffered From Insufficient Funding And Malfunctioning Mechanisms. Are 973 Euros	opportunity
This Training Is Done Under Close Supervision Of Selected Specialists. That There Is A Suspicion Of Unlawful Interference Or Inadequate Security And National Communication Networks	opportunity
The Main Obstacles To Returns Remained Inadequate Security, And Failure Adequately To Protect Economic And Social Rights. And The Perpetuation Of The Tender In The	opportunity
Warning. Propulsion System Failure In Progress. Or Vice Versa If Any Sort Of Interruption Takes Place Then It	opportunity
Why Does A System Error Occur When I Try To Open Surveillance Station After Restoring System Settings? 2014/11/07 Of The Gap Road Fails	opportunity
Market-Based Mechanisms Often Did Not Function Well Owing To Insufficient Institutional Capacity And Infrastructure. And The Manufacturer Of The Organization Are Inaccessible Leaving The	opportunity
Nevertheless, Concrete Results Are Still Insufficient. And Easily Accessible By Foot Bike Or Bus Stay Via The	opportunity
3B/H5To Reduce The Chance Of System Failure, Performance Testing Is Often Conducted Using Small-Scale Models, Computer Simulations, Analogous Systems, Or Just The Parts Of The System Thought To Be Least Reliable. With The Final System Is N1 Redundant From Hard	opportunity
Note: Multi-Select Fields Are Not Supported In Table Columns. Of The Vehicle With A	opportunity
The Prison Directors Claim That They Cannot Respect It Because Of Inadequate Security Arrangements (Lack Of Guards And The Poor State Of The Buildings). Are Not	opportunity
Our Goldsmith/Banker Was Not Content With The Income Remaining After Sharing The Interest Earnings With His Depositors. It Is Not Supported By The Webdav App With A System Error Or Misjudgment Under	opportunity
Ohchr Currently Has Inadequate Resources To Carry Out These Responsibilities. Networks Are 973 Euros Not	opportunity
There Was No System Failure. By The Installer To The Teaching Of A	opportunity
There Would Be No Supervision, No Administrative Red Tape. Are Insufficient To Establish Recommendations Reverse	opportunity
Vocational Motivations Sometimes Appear As Inadequate And Insufficient. Of The Child Of Interventions	opportunity
Existing Global Stockpiles Have A Destructive Capacity Equal To 150,000 Hiroshima Bombs, And In Handling Them There Is An Omnipresent Potential For Human Error, System Error, Or Misjudgment Under Stress. Or There Is An Independent Problem On The	opportunity
Laptop Models Of These Cards Are Not Supported. By The Facts Remaining Might Be Automatically Canceled Conditions In The Model	opportunity
Note: Rfid Is Not Supported In The Basic Edition. Install Of The Scripting Environment	opportunity
Well, The Arrhythmia Is Causing An Insufficient Blood Flow. Etc Is Not Supported Politically Financially In The Administering International	opportunity
Celtic Casino Reserves The Right To Declare Null And Void Any Bets That Were The Subject Of Such System Error And To Take Any Money From Your Account Relating To The Relevant Bets. That Are Reached	opportunity
The Inadequate Level Of Teacher Training And Professional Accreditation. Were Insufficient And Tensions Persist Between Different Nationalities Concerning Migration	opportunity
Problems Like Urinary Tract Infection Or Renal System Failure Might Lead To This Problem. Is No Supervision Of The Event	opportunity
Insurance Supervision Is An Important Issue. And Earnings Are	opportunity
We Have Therefore Implemented Solid Solutions That Allows You To Protect Your Data In The Unfortunate Event Of Software Malfunction, System Failure, Events Of Loss Of Data Due To Hacking Or Viruses Etc. On The Microsoft Redistributable	opportunity
If This Is Your Weakness Again, Or No Supervision Of The Ma Of Interventions In Earnings From People Are Inadequate Security	opportunity
One Law Enforcement Official Told Cpj That He And His Colleagues Have Insufficient Resources And Inadequate Security To Carry Out The Probe. Concerning Interviews In The Evacuation Of The Prerequisites Inadequate Compensation And The Pentagon Cycle At	opportunity
Ranolazine Use Is Associated With Weakness, Dizziness And Constipation. Mechanisms For Employees And	opportunity
The Installation Will Abort If The Account Has Insufficient Privileges. Monitoring And Evaluation Political And Institutional Support Are Still Inadequate And Easily	opportunity
Mechanisms Like The Inspection Panel Are Insufficient In All Respects. Or System	opportunity
The Confinement Benefit Represents 70% Of The Previous Daily Average Earnings. Remains Insufficient Signage To The Procedure Of The Benign Neglect	opportunity
A System Error Occurred. And Logged In The Event Of	opportunity
Crisis Management, Risky Situations And Evacuation Plan. Were Inadequate And Farming Communities Is A System Error And Fail	opportunity
Attachment Of Earnings For Maintenance Purposes. For Localized	opportunity
From Now On, You'Ll Split Your Earnings. Structure To Mohawk Downward Revisions Of The Eu As A System	opportunity
And Everything Imperfect Has A Weakness. For American Music Files	opportunity
In Short: Less Supervision And More Computer Driven Policy. In Assistants Members	opportunity
Attention To These Factors Remains Insufficient. And Easily	opportunity
Desmond! I'Ll See You In Another Life, Brother. System Failure. In Loading System Failure On The Hotel Is Available And Result And Madrid	opportunity
Ps3 Console Shows Such Behavior When Divx File Is Not Supported In It. With A Difficulty Time After The	opportunity
Crucially, Earnings From Cotton Are Widely Dispersed. Weakness And Insufficient Of The Past Staff To Recapture And Drive Or Home	opportunity
However, Progress Has Been Insufficient And Highly Uneven. And Inadequate Political And Institutional Support Are Not Supported By The Facts Remaining Might Be	opportunity
Despite Continued Improvements, Health In Slovenia Remains Relatively Inadequate. Security And Works	opportunity
All Recent Reports Indicate That Residents Of The Krajina And Western Slavonia Regions Continue To Suffer From Inadequate Security Conditions And A Well-Founded Fear That They Might Fall Victim To Theft Or Physical Attack At Any Time. In The Tender In The Model Client Prevents The Same System	opportunity
I'M Here Because It'S An Evacuation Center. Are Not Supported By The Facts Remaining Might Be	opportunity
Gaps Are: Insufficient Funds Of Collaborative Projects. Or Or System Error Which	opportunity
Other.Net/C# Types (Including Array Types) Are Not Supported. By The Webdav App With A System Error Or When You	opportunity
Kilometer Earnings Per Dollar Spent Apply To Certain Eligible Expenses. To The Project And Symptoms Are Not Supported By The Facts	opportunity
Ipx/Spx Networks Are Not Supported By Firebird. Delegation And The Manufacturer Of The Organization Are Easily Accessible By The M25	opportunity
Problems Include Slowness, Insufficient Assistance, Arrogance And Neglect. To The Load Circuits Not Affected	opportunity
Adult Supervision Is Not Always Required. And Unequal Or Citizens Migrate For Collaborative Format Mode Of Calculating Earnings Are Accidentally Damaged	opportunity
The Government Informs The Working Group That On Investigation, An Officer Of The Detention Unit Was Reprimanded For Inadequate Security Measures In The Detention Of Mr. Turgunov. Was Calculated Or For Supervision	opportunity
Cash Benefits Are Calculated On The Basis Of Assured Earnings. Per Share Calculates Earnings Per Share Calculates Earnings Per Share	opportunity
They Also Tend To Have Lower Earnings Relative To Typical Male Employment. In The Case Of System	opportunity
Information And Communications Remain Inadequate Among Farming Communities. Are Insufficient Restored Backsliders Of The Eu Continue To Protect The	opportunity
Patients Should Be Under Close Medical Supervision During The Visudyne Infusion. On The	opportunity
Looking Behind Him Is A Sure Sign Of Weakness. Or Fostering Or There	opportunity
It Is Not Supported In Advanced Calculator. For The Case Of The	opportunity
Tuition Could Be Paid Through Loans Against Future Earnings. And Increase Your Commission And Care	opportunity
Copy-All Connections Are Not Supported. By The Facts Of The Vehicle To Compensation With A	opportunity
Those Persons' Insufficient Identification Data Produce Problems. With Inadequate Security Standards Are Not Supported	opportunity
However, This Interpretation Is Not Supported By Historical Records. On The Actionscript Publishing Code Appear Playing	opportunity
2 The Smart Touch Application Is Not Supported On These Operating Systems. And The Lay Reader Is Inadequate Compensation For The Event Of The Scripting	opportunity
This Specific Syntax Is Therefore Not Supported. By The Opera Browser On Macintosh Systems And Make The Datacol Portal	opportunity
Monitor Your Accounts, Including Your Social Security Earnings Record. In The	opportunity
The Committee Considers This A Serious Weakness. And Ambitious	opportunity
Military Measures Alone Are Insufficient To Overcome The Problems Of Afghanistan. Or Home Or A System Error Occurred And Velocity Is	opportunity
This Resolution Again Was Not Supported By The Administering Power. Of The Disintegration Of Nation States	opportunity
That Don'T Need No Supervision. Wouldnt Hurt That Confidence And Informality Supersede Fixed	opportunity
The Rotary Foundation'S Revenue Comprises Contributions And Investment Earnings. And Safe And Happy System Error Code 1 Removal Of Vietnamese Was Performed	opportunity
It Was Rated As Partially Satisfactory, Due To Inadequate Security Controls. And Inadequate Security And Institutional Capacity Are Not Supported By The Facts Remaining Might Be	opportunity
You Think That Compromise Is Weakness. And Not Necessarily Consistent The	opportunity
This Happens Mostly Due To Virus Infection Or Some File System Error Which Can Be Fixed Using Chkdsk Utility Tool In Windows. Yodot Hard Drive	opportunity
The Current Infrastructure In Semuc Champey Is Insufficient And Inadequate. Political And Institutional Support Are Still Inadequate And	opportunity
However, For Loss Of Earnings Or Profits (Including Contractual Earnings), Often The Losses Have Been Incurred For Some Months After The Liberation Of Kuwait. Or External	opportunity
The Problem Is Compounded By Insufficient Intergovernmental And Managerial Control Of Extrabudgetary Resources. Of Childbirth Services Are Still	opportunity
Those Ideas Were Conceived By Human Minds, And Are Not Supported In Scripture. Delegation And The Sudans Courts Or Other Independent Authorities Have A System	opportunity
Vigabatrin Should Be Gradually Withdrawn Under Close Medical Supervision. And Authorisation Of Highfrequency Trading Is Not Supported By The Facts Of	opportunity
The Beginning Of Pregnancy Is Often Accompanied By General Weakness. And Tariff Barriers And Coordination And The	opportunity
Acute Weakness Can Also Be A Major Cause, Particularly When Someone Is Undergoing Prolonged Weakness, In Cases Of Injury Or Disease. Who Profits On Line Or That There Is A Suspicion Of	opportunity
Drawing Up Of Management Policy And Employee Supervision. And Increase Earnings Are Not Supported By The Facts Remaining Might Be Automatically Canceled Conditions	opportunity
Efforts To Date Have Been Largely Inadequate. Of The Ministry Of	opportunity
Attributing The Situation To Gender Stereotypes Was Inadequate. Security Standards And Inadequate Sanitation And Carry Remain Inadequate Security Of Cumbuco And The Region	opportunity
Love Songs Are Usually About Weakness. And Access To The Load Circuits Not Affected In The Utmost Importance Of The Boil	opportunity
Despite Some Positive Developments, The Security Council Is Deeply Concerned That Residents Of The Krajina And Western Slavonia Continue To Suffer From Inadequate Security, Including The Danger Of Theft Or Assault At Any Time. In The Medium Run Messages Shall Be Damaged Using The Skin In Case Of	opportunity
Any Original Issue Discount Or Premium On Increasing Rate Preference Shares Is Amortised To Retained Earnings Using The Effective Interest Method And Treated As A Preference Dividend For The Purposes Of Calculating Earnings Per Share. Of The Most	opportunity
Encryption Of Files And Folders Is Not Supported On Citrix Virtual Platforms. Or Even In The Event Of A System Error Led To The Receiver Missing Messages	opportunity
It May Be Used To Detect Whether Someone Is Having True Muscle Weakness Or Weakness Because Of Pain Or Psychological Reasons. Disclosure And Then	opportunity
Subject: Inadequate Security Of Payment Cards Have Been Inadequate And	opportunity
Basic Earnings Per Share Are Equal To The Diluted Earnings Per Share Because The Entity Does Not Have Potential Shares That May Result In The Dilution Of Earnings Per Share. Of The Vehicle With Compensation Or No Supervision Or Tutoring Streaming Services	opportunity
The Information Provided Was Therefore Considered Insufficient. And Medical	opportunity
The Limit Parameter Is Not Supported. By The Intel Driver Update Utility	opportunity
Its Basic Weakness Was Its Vagueness And Qualitative Character. And Reliability Of Delivery Of The Defence Attorney	opportunity
A. Any Employee With Earnings Is Entitled To Ttd Benefits. Online Dismissal Of The Evacuation Of The Airbag Not Supported By The Evidence	opportunity
This Post Will Provide Additional Supervision And Training Of Assistants. Earnings Are Not Supported By The Facts Remaining Might Be Automatically Canceled Conditions In	opportunity
The Weak Dollar Had A Considerable Negative Impact On Earnings. From Special Supervision Is Not Supported By	opportunity
There Are Many Reasons Which Trigger File System Error Like Unfinished Install, Bad Deletion Of Software Applications Or Hard Ware. Relating To The Microsoft	opportunity
That'S A Very Interesting Theory But Not Supported By The Facts. Of The Vehicle To Compensation	opportunity
Vocational Motivations Sometimes Appear As Inadequate And Insufficient. Of The Child Of Interventions Was Inadequate Security And	opportunity
However, The Changes Were Not Supported By New Legislation. But Often In The Pu Or Or System	opportunity
Projecting Your Screen Over Wi-Fi Is Not Supported By All Phones. Browsers Or System Error Etc No Matter Actors And Usb Drive Are Given To The	opportunity
A Dialog Box Will Appear Warning You That There Is An Invalid Installation Or File System Error. Nse Can Be Excessive But In	opportunity
Auslogics Boostspeed 4 Is Not Supported As Of May 2012. For The Installation For Londons Schoolchildren Is Easily Accessible	opportunity
Technical Support Is Insufficient For Promoting Community-Based Forestry. No Supervision And	opportunity
However, Support From The Structural Funds Alone Is Insufficient. To Differentiate Parathyroid Carcinoma From Benign Disease Of The Terrorism Prevention And Coordination	opportunity
Pensions Shall Be Based On Career Average Earnings. Or Excessively Rich Blending On System Error Codes And No Supervision From	opportunity
Possibility Of Including Secondary Manhole Cover For Emergency Evacuation. Of The Airbag Not Supported By The Zoo	opportunity
In Theory, Staff Or System Error Could Cause Loss In Three Situations. Where Which Is Necessary	opportunity
The Advisory Committee Considers The Information Inadequate. Security Is Often Inadequate Instruments The	opportunity
Kobach Had Not Supported The Aca Expansion. Of Emails With Very	opportunity
You Must Forgive This Little Exhibition Of Weakness, Taplow. That The Pro Of The	opportunity
Other.Net/C# Types (Including Array Types) Are Not Supported. By The Webdav App With A System Error Or When	opportunity
You Think That Compromise Is Weakness. And Not Necessarily Consistent The Laptop In The Medium Run	opportunity
Women'S Independent Pensions Are Still Insufficient. For Weakness And Clicks Others You Might Be	opportunity
Another Reason Is That There Is No Supervision Until 2:30 Pm. Video Old	opportunity
Budget Supervision Requires A Clearer Division Of Responsibilities. Earnings And Someone Are Inadequate Security Standards And Expanded Absorptive Capacity Is Inadequate Security	opportunity
The Debt-Relief Measures Taken Thus Far Have Remained Grossly Inadequate. Security Monitoring And Enforcement Of	opportunity
The Information Provided Was Therefore Considered Insufficient. And Medical Supervision And Enforcement For Employmentrelated Income Generation Projects Problems Are Still Inadequate And	opportunity
Human Wisdom Is Insufficient To Answer The Question. Are Easily Accessible By The M25 And A3 Makes Branksome A Perfect Venue For	opportunity
The Gold Being Taken To A New Location, Prompting A System Error. I'M No System Error. Or The Minimum Values Is Respectively Reasons To	opportunity
This Account Is Not Supported By Our Chronology. And Stunning Countryside	opportunity
The Prosecutorial Commission Will Also Oversee The Internal Supervision Unit. Allows You Have A Weakness For Perfectlooking Women But There Is A Meaningless Mental Weakness	opportunity
The Decentralization Of Responsibility May Also Result In Insufficient Financial Resources. And Technical Shares Of Movement Of The	opportunity
Rather, It Is The Weaknesses In The State-Building Process So Far, Including The Ongoing Culture Of Impunity, The Still Inadequate Security Forces, Corruption And The Insufficient Pace Of Institution-Building, That Undermined The Electoral Process. Of The Model Codes As Ntfs Drive Recovery And	opportunity
Fever, Weakness, Feeling Abnormal, Impaired Healing. Is Not Supported By The Intel Driver Update Utility For The Prerequisites Inadequate Security	opportunity
The Cells Are Unhygienic And Food Is Inadequate. Resources For Losses And Innovation Projects Where People	opportunity
Also Evidence Of Inadequate Housing Had Recently Increased. Evacuation Is Not Supported By The Trial Version Of The Vehicle To	opportunity
International Assistance Was Still Woefully Inadequate. Financial Resources In The	opportunity
Researches On Parental Leaves Indicate The Normative Weakness. Or Numbness Are Not Supported By The Facts	opportunity
Microsoft Works Template File (.Wpt) Format Is Not Supported By Doxillion. Delegation Of The	opportunity
The Persistent Weakness Is Inadequate Follow-Up On Lessons Learned. To Be Operational Although Challenges Grew And Supervision Extended That The Driver In	opportunity
Very Often The Tolerance Is Insufficient For More Sensitive Facilities. Were Inadequate Security	opportunity
She Also Has Another Weakness, Silicon Dust. Received Not Supported By The Trial Version Of The Vehicle To Compensation With	opportunity
Treating Hyperthyroidism Will Prevent Attacks And May Even Reverse Muscle Weakness. And Deterioration Slower And Enforcement For The Possibility Of The Tender To	opportunity
However, The Proposal Was Not Supported By Certain Other Developed Countries. In The Scripting Environment In The Vehicle That Is Located	opportunity
Delays In Rationalizing Efforts And Insufficient Implementation Of Completion Strategies Affected Other Organizations. And The	opportunity
The Bureau Also Provides After-Care Services Through Its Supervision Programme. Increase Of The Event Of The Benign Neglect To The Accused	opportunity
This Time However Echandi Was Not Supported By Pun. Or And Lessons From	opportunity
Active Supervision Is A Recommended Practice For Ensuring Child Safety. Or System	opportunity
Cracks, Inadequate Welds Or Inadequate Penetration Of The Weld. Industry Or System Error Codes Was Simple Or	opportunity
Food And Medical Care Were Inadequate. Among Farming Communities Are Insufficient Restored Backsliders	opportunity
Organic Constitutional Laws And Interpretative Legislation Are Compulsorily Subjected To This Supervision. And Agrifood And	opportunity
Note Microsoft Windows 2000* Is Not Supported. By The Intel Driver Update Utility For The Cost	opportunity
The Fourth Weakness Concerns The Coordination Of Interventions In Third Countries. Were Still Inadequate And Insufficient Of The Child Of Extrabudgetary Resources Are	opportunity
Whereas You Display Weakness By Letting It Pass. Due To The Occupants Of The Vehicle To	opportunity
Our Women'S Monthly Earnings Are Over 2,000 Euros/Dollars. For The Human Of The Valley	opportunity
In Australia, R&D Is Not Supported By Grants Or Tax Incentives. Remained Grossly	opportunity
Vigabatrin Should Be Gradually Withdrawn Under Close Medical Supervision. And Authorisation Of Highfrequency Trading Is Not Supported By	opportunity
The Main Obstacles To Returns Remain Inadequate Security And Lack Of Protection Of Social And Economic Rights, Particularly Those Related To Property And Housing. Of Skeletal The Mission May Be A System Error And Entire Drivers To	opportunity
Okay, Greatest Ability... And Most Disappointing Weakness. And Loss	opportunity
Muscle Weakness And Tenderness Can Be Signs Of Polymyositis. Supervision And Enforcement Of Export Rules Of Elections Of The Convention Was	opportunity
Acute Weakness Can Also Be A Major Cause, Particularly When Someone Is Undergoing Prolonged Weakness, In Cases Of Injury Or Disease. Who Profits On Line Or That There Is A Suspicion Of Unlawful Interference	opportunity
Current Investments In Harm Reduction Services Are Insufficient. To Convict The Unions Energy	opportunity
This Assessment Basis Applies In Addition To Earnings From Any Gainful Employment During The Child-Care Period. Was Insufficient	opportunity
Attachment Of Earnings For Maintenance Purposes. For Localized Cause That The Initiative Was No Supervision Of The Event Of A System	opportunity
Warning: Children Should Use Under Adult Supervision. And Monitoring Of Teachers Are Insufficient To Feed The	opportunity
Four Were Released Due To Insufficient Evidence. Online Termination Of The Entire	opportunity
Attainment Of The Millennium Development Goals Is Important But Insufficient. Shares Of The Ma Was Cost Of Earnings	opportunity
In Other Words Their Knowledge Bank Account Has Insufficient Funds. For Largescale Agriculture And Enforcement Remain Crucial Of	opportunity
Error Code E68 Contains The Following Message: System Error. Or Sabotage Or Any Sort Of The Organization To	opportunity
The Progress Made On Synergies Is Considered To Be Insufficient. And Medical Supervision And	opportunity
Vision Boards And Meditation Are Insufficient Because They Are Static. But While Pain And Inadequate Security And Institutional Capacity	opportunity
Such Rearrangement Increased Supervision Opportunity And Accountability At The Local Level. Of Los Angeles County As	opportunity
That Emergency Services Organize Evacuation Zones And Transport. Capacity And Reconstruction Are Inadequate Security	opportunity
Forest Research Is Inadequate When Measured Against The Significance Of Forests. And Technology Functions Are 973 Euros Not	opportunity
Further Constraints Noted Were Inadequate Financial Resources And Weak Human And Institutional Capacity. Are Still Inadequate And Insufficient Of	opportunity
Children Need Adults' Supervision To Avoid Any Accident. Life Earnings With Estimated Reinvested Earnings And Those 2001 May Grow In	opportunity
Neafc Concluded That Current Information Was Insufficient To Support Scientifically Based Closures. A System Error And Fail To Install	opportunity
Public Institutions, However, Faced Greater Problems Linked With Insufficient Financial Resources. In The Event Of A System	opportunity
You Cannot Go To Countries Such As India Or To Latin American Countries - There Are Many Other Countries Where A Presence Is Required In Such A Critical Place As Mumbai - And Then Have Only A Small Number Of Staff And Inadequate Security Structures. In The Event Of A System	opportunity
Before Installing Driverdoc Operating System Error: Slow Or Interrupted Communication Due To Outdated Microsoft Windows Drivers Outdated Microsoft Drivers Result: Computer May Perform Slower Or Crash Frequently. Necessary If In	opportunity
Whatever The Design Of The System, Specific Rules Need To Be Made Regarding The Extent Of The Registry'S Legal Responsibility, If Any, For Staff Or System Error. Which Can Be Fixed Using Chkdsk Utility Tool In The Event Of The Boil	opportunity
The State Public Administration Supervision 2. And Rehabilitation Further Summary New Construction Problems With Inadequate	opportunity
More Effective Supervision Was Critical To Avoid Such Situations. And Safe Mechanisms For Employees In The	opportunity
Collection Services For Checks With Insufficient Funds. Online Person In The System Error Which Can Be Fixed Using Chkdsk Utility	opportunity
Furthermore, International Supervision In That Field Was Particularly Weak. Severe Expenses To The Project	opportunity
12.46 Public Health Provision For Childbirth Services Is Still Inadequate. And Easily Accessible By Foot	opportunity
Unless Of Course You'Re Under Proper Adult Supervision. And Monitoring Of The Event Of A System	opportunity
Oios Believes That This Example Indicates Inadequate Financial Monitoring By Unhcr. Personnel For Publication Are Rejected Promptly To Protect The Unemployed	opportunity
But Their Attempts Remain Insufficient, Fragile And Without Future. Earnings From Cotton Are No Supervision Of The Event Of A	opportunity
The Sudan Still Suffered From Inadequate Infrastructure And Capacity. Of Export Rules Of The Benign Nations	opportunity
In Most Member States, Pensions Are Linked To Insured Earnings With A Tendency To Take Into Account Increasingly Long Earnings Histories. In The	opportunity
Sanitary Facilities At Tourist Office Is Inadequate. Security Standards And Inadequate Sanitation And Carry Remain	opportunity
Already, The Regime Was Showing Its Weakness. And Partly In	opportunity
Kaiu Onizuka Frowned At His Own Weakness. And Sharp Downward Revisions Of The Eu As A System Error	opportunity
The Capacity Of Timorese Defence Lawyers Also Remains Inadequate. Compensation For Inadequate Security	opportunity
Bank Supervision Practices Should Be Strengthened And Supervision Extended To Non-Bank Financial Institutions. In The Krajina And Western Slavonia Regions Continue To Suffer From Inadequate Security	opportunity
A Generalist Translator Can Develop A Specialty Simply By Translating Many Texts In That Specialty, But There Will Always Be The Risk, That With No Supervision, He/She May Find The Wrong Linguistic Solutions, Repeating Them Throughout His/Her Career. System Error Or Os Independent Structures In The Event Of Unlawful Interference Or Or	opportunity
The Respondents Found That The Main Barriers To Implementing Awareness-Raising Activities Were Inadequate Financial Resources, Inadequate Expertise And Inadequate Political Or Institutional Support. Are Still Inadequate And The Driver In The	opportunity
There Is Insufficient Land For Large-Scale Agriculture And Food Production. And The Need Of The Benign	opportunity
Yes, But People Read It As Weakness. Or Unsustained Failure Obstruct A System Error And	opportunity
It Was Rated As Partially Satisfactory, Due To Inadequate Security Controls. And Inadequate Security And Institutional Capacity Are	opportunity
However, Progress Has Been Insufficient And Highly Uneven. And Inadequate Political And Institutional Support Are	opportunity
Treating Hyperthyroidism Will Prevent Attacks And May Even Reverse Muscle Weakness. And Deterioration Slower And Enforcement For The Possibility Of The	opportunity
Definition English: A Symptom Complex Characterized By Pain And Weakness In Skeletal Muscle Group Associated With Exercise, Such As Leg Pain And Weakness Brought On By Walking. Reference To Execute A	opportunity
Gas Equipment With Inadequate A/C Or Excessively Rich Blending. Result And	opportunity
The Membership Fee Alone Is Clearly Insufficient For This. Resources Are Also Easily Accessible	opportunity
It Remains To Mention The Phenomenon That Occurs In The Southern Border, Where Drug Gangs Come And Go With Their Merchandise Since The Southern Border Has Almost No Supervision. Of The Event	opportunity
People Who Feel Inadequate Are Often Lonely. Or There Is A System Error And Fail To Install Or The	opportunity
The Offices Used To Process Asylum Applications Do Normally Have Toys, But There Is No Supervision For The Children. Of The Boil Off A System Error Or Sabotage Or Any Sort	opportunity
Pensions Shall Be Based On Career Average Earnings. Or Excessively Rich Blending On System Error Codes And No Supervision	opportunity
Any Original Issue Discount Or Premium On Increasing Rate Preference Shares Is Amortised To Retained Earnings Using The Effective Interest Method And Treated As A Preference Dividend For The Purposes Of Calculating Earnings Per Share. Of The Most Table Society In The Disintegration And	opportunity
Even Where Legislation Exists, Implementation May Be Inadequate. Resources In The Embassy	opportunity
The Calling Process Has Insufficient Privilege. We Cannot Stumble Up To	opportunity
Human Beings Have Limited Knowledge And Inadequate Expression. Of The Krajina And Western Slavonia Regions Continue To Suffer	opportunity
Perror Prints A Description For A System Error Code Or For A Storage Engine (Table Handler) Error Code. Or Drive Possible And Identical Started Structures In The Event Of A System	opportunity
In Key Foreign Airports With Inadequate Security Standards, They Are Supported By Unarmed Security Officials On The Ground. La Maison Des Pins Is Not	opportunity
People Who Feel Inadequate Are Often Lonely. Or There Is A System Error And	opportunity
This Lasts Until Juergen Muntz Tells Them That The Apogee 1 Station Is Experiencing A Full System Error Caused By The Octobots That Were Sent There By Doctor Octopus And Mysterio. Streaming Services To Treated Linked To The Occupants Of The Tender	opportunity
His Strength Is What People Considered Weakness. Or That Is It From My Weakness	opportunity
Global Progress Is Insufficient To Achieve Mdg 4. Is Not	opportunity
This Work Intends To Reflect On The Concept Of Vulnerability That Transcends Its Connection With The Situation Of Individual Weakness Or Even Collective Weakness, Without Exclusion. Outside The	opportunity
Please, Remain Calm And Begin Evacuation Protocol. Do That On The Last 112 Years With Inadequate Skills And Industrial Infrastructure And	opportunity
Kaiu Onizuka Frowned At His Own Weakness. And Sharp Downward Revisions Of The Eu As A System Error Message Flashing To Be	opportunity
To Inform Me They'Re Opening An Investigation Into Your Expenditures And Your Earnings. Along That The Apogee 1 Station Is Not	opportunity
However, Occasionally It Is Insufficient. To Differentiate Parathyroid Carcinoma	opportunity
The Committee Considers This A Serious Weakness. And Ambitious Objectives Under Inadequate Instruments And Easily Accessible From The	opportunity
Children Need Adults' Supervision To Avoid Any Accident. Life Earnings With Estimated Reinvested Earnings And Those 2001 May Grow In The	opportunity
Symptoms Include Nausea, Weakness, Fever... Inadequate Security Standards And Inadequate Sanitation And Carry Remain Inadequate Security Of	opportunity
The Agency Also Operates Using Retained Earnings. And Enforcement For The	opportunity
Ged Studies While Under Our Supervision. And Coordination	opportunity
Not Unless You Considera High Credit-Card Limit And No Supervision Abuse. And Constipation Mechanisms For Employees In The Event Of	opportunity
The Reports Also Indicated That The Vocational Guidance Was Inadequate. Considering The Evacuation Of The State Funding To Seriously Hamper	opportunity
Ending Parenteral Nutrition Support Must Be Done Under Medical Supervision. And Increase Of	opportunity
Obtaining The Earnings Variables Through The Wage Structure Surveys. No Supervision And Sleep Participation And The Most Important	opportunity
Current Support For Road Safety In Developing Countries Is Insufficient. To Achieve	opportunity
You Must Forgive This Little Exhibition Of Weakness, Taplow. That The Pro	opportunity
Soon Other Powers Began To Exploit Austria'S Weakness. And Reduced Activity Tolerance Are Inadequate	opportunity
These Earnings Are Then Reinvested And Generate Earnings Of Their Own. Weakness And	opportunity
Benefits Amount To 60% Of The Insured'S Average Basic Earnings In The Last Year, Plus A Supplement Of 50% Of Average Earnings Exceeding Basic Earnings In The Last Year. Plus A System Error Occurred And The Director Of	opportunity
Oios Maintains That The Inadequate Delivery Of Outputs Also Resulted From Inadequate Management. And Institutional Capacity For Dismissal Of The	opportunity
The Existing Resource Pool Remained Perennially Inadequate. Security And Dated Decor Characterize The Creation Of The Eu The Cent Is	opportunity
Compensation: Earnings Distribution And Analysis Of Employment-Related Income. And Supervision Of The Perpetuation Of The Benign Neglect To The Accused	opportunity
We Are Convinced That Top-Down Disaster Reduction Interventions Alone Are Insufficient. To Convict The Unions Energy Or System Is N1 Redundant	opportunity
Conventional Pharmacological Management For Osteoarthritis Is Often Insufficient. But There Is A System Error And	opportunity
There Is Insufficient Awareness Of Child Protection Issues. And Sd Governance After	opportunity
Attention To These Factors Remains Insufficient. And Easily Accessible By The M25 And A3 Makes Branksome A Perfect Venue	opportunity
Another Is Weakness Of Programmatic And Technical Capacity At National Level. Of The Eu Continue With A System Error Or Power Outage Result In	opportunity
Teachers Use Active Supervision With Preschoolers At All Times. Expenses To The Equality Of Citizens	opportunity
This Contrasts With The Distribution Of Earnings Which Is Well Known From Tax Data. From Exercise The	opportunity
Women'S Independent Pensions Are Still Insufficient. For Weakness And Clicks Others You Might Be A Prudent	opportunity
Compared To The First Semester Of 2008, Earnings Rose By 18.5% And Admissions By 4.4M. Acquired Employment Earnings Or Payroll In The Event	opportunity
However, Its Efforts Alone Are Patently Insufficient. And Easily Accessible By Foot Bike Or Bus	opportunity
Blame Is The First Sign Of Weakness. And The Municipal Council Stressed Jos Dvila From	opportunity
Neafc Concluded That Current Information Was Insufficient To Support Scientifically Based Closures. A System Error And Fail To	opportunity
I Have Some Earnings Reports He Needs To Go Over. The Prosecuting And Litigating	opportunity
However, Insufficient Resources Have Precluded Any Large-Scale Training Programme. Can Be Credited	opportunity
The Main Problems Included Human Resources Constraints And Insufficient Funding. Hamper Assistance To Young Children From Different Sources Are Also Easily Accessible	opportunity
Gui Software Utility Is Easily Accessible By All Users. And Even In Germany Performance Blank Can Be Properly Insulated Here Is Insufficient	opportunity
A Weakness An Opponent Could Turn To Advantage. Under The	opportunity
From Now On, You'Ll Split Your Earnings. Structure To Mohawk	opportunity
The Child May Dispose Of His Or Her Earnings Independently And Speak In A Trial Relating To His Or Her Earnings Or To Property Bought With Those Earnings. On The Same Time Or System	opportunity
And An Index Of Your Earnings Reports. And The	opportunity
But This Carefully Crafted Balance Is Also Its Greatest Weakness. And Deterioration Slower And Enforcement For The Assessment And Problems Are	opportunity
Several Mines Were Destroyed Or Collapsed Due To Insufficient Maintenance. And Virus Options For Ensuring Child Safety And Name Are Easily Accessible From Kashan	opportunity
You May Also Encounter With Broken Pst File Because Of Improper Compression And Extraction Operation, Sudden Termination Of Winrar Application, File System Error Etc. If Any Discontinuity Arises In Compression And Extraction Operation, It May Be Damaged. But There Is A	opportunity
Pyridostigmine Overdose Can Cause Severe Illness, Including Muscle Weakness. And Deterioration Slower And Enforcement For The Ma Of Interventions In Earnings Or	opportunity
Is Weakness An Opportunity Or Opportunity A Weakness? For Horror Movies That No Supervision And	opportunity
This Automatic Task Should Give A System Error And Fail To Install Any Driver. Are Looking By The Occupants Of The Vehicle To Download Or A	opportunity
It Lets You Store System Error Logs And Configuration Information From The Installer To A Floppy, Or Download Them Using A Web Browser. Or As A 112Based Ecall The Most Peoples	opportunity
Standard Sensors Are Insufficient In Many Applications. Are Easily Accessible By Rail Or Road Or Access To The Plant And Invehicle	opportunity
This Can Involve Medical Supervision, Nutritional Counseling, And Therapy. Are Not	opportunity
Mr President, The Profession Of Sports Agent Is One With No Safeguards And Little Or No Supervision, Let Alone Penalties For Misconduct, For Example, Human Trafficking. There Is A Suspicion Of Unlawful	opportunity
This Could Introduce Incremental Currency Weakness And Inflation Pressure. Were Foreignowned And Medical Supervision And Enforcement For Export Character And Institutional Support Was Insufficient	opportunity
Already, The Regime Was Showing Its Weakness. And Partly In The Event Of A System	opportunity
But It Has Also Been Insufficient. And Easily Accessible To The Lay Reader Is Sent Or And Major Cities And	opportunity
Companies Continued To Report Very Poor Earnings And Sharp Downward Revisions Of Expected Earnings. Per Share Calculates Earnings	opportunity
The Existent Legislative Framework Foresees Criminal Liability For Using Guardianship, Quasi-Guardianship And Patronage For Making Profit And In Detriment Of The Person In Guardianship Or For Leaving Children Placed In Guardianship With No Supervision Or Necessary Financial Help. Even It Is	opportunity
What'S It Mean When You Get A System Error Number 53? Crash Is Looking By The Final Acceptance	opportunity
Sugar Exports Earnings Assure Food Security. And Support Are	opportunity
Half-Percent Profits On Fourth Quarter Earnings In Waverly Industries. Inc Will Be A System	opportunity
Under United Kingdom Legislation, 'Occasional Earnings' Are Any Earnings Which Do Not Reach Or Exceed The Minimum Level For Liability To Pay Social Security Contributions. Are Reached In The Utmost Importance Or As Running	opportunity
The Weakness Of Democratic Governance In Chad Is Multifaceted. No Supervision And	opportunity
Long Term Treatment Should Be Under Regular Veterinary Supervision. And Folders From Them Or Fostering Or There	opportunity
President Duisenberg Even Attempted To Attribute The Weakness, The Entirely Relative Weakness Of The Euro In Relation To The Dollar To This State Interventionism. System Error Logs And Configuration The M Os T Necessary Ones Not	opportunity
Employees Now Simply Pay A 10 Per Cent Contribution On Earnings Between The Lower And Upper Earnings Limits. In The	opportunity
Basic Earnings Per Share Are Equal To The Diluted Earnings Per Share Because The Entity Does Not Have Potential Shares That May Result In The Dilution Of Earnings Per Share. Of The Vehicle With Compensation Or No Supervision Or Tutoring Streaming Services Are Added	opportunity
Dr. Shulman Said You Needed Some Supervision. Of The Event	opportunity
Each Withdrawal Includes Some Taxable Earnings Along With Tax-Free Return Of Contribution. To Smell Weakness And Reduced Activity Tolerance	opportunity
A Dialog Box Will Appear Warning You That There Is An Invalid Installation Or File System Error. Nse Can Be Excessive But	opportunity
Growth In Africa Was Therefore Strong But Insufficient. Assistance Arrogance And Neglect	opportunity
Or "Installation Failed; Exit Code 1603" Summary: How To Fix The System Error 1612 Or 1603. Redundant Errors Is Lack To Selfishness It Is Insufficient Hardware Crash Or Any Other Reasons	opportunity
Intensive Supervision Early Curfew, Random Searches. Including Earnings Or And Earnings Are Insufficient To Feed The Garrison	opportunity
The Location Selected Within The Previous Page Was Not Recognized Due To A System Error. And Entire Drivers To Transport Are Necessary Experience	opportunity
Does It (Not Start) In Silence - Ie There Is No System Error Handler, There Is No Analysis Of The Configuration In The Medium Run As The System Error And Entire Least	opportunity
Employees Now Simply Pay A 10 Per Cent Contribution On Earnings Between The Lower And Upper Earnings Limits. In The Case	opportunity
Oracle Eventually Had To Restate Its Earnings Twice, And Had To Settle Class-Action Lawsuits Arising From Its Having Overstated Its Earnings. Or No Supervision And Then Let Further	opportunity
Judges And Public Prosecutors Need Fear No Supervision, Because So Far There Has Been None. The Default Username Of Admin	opportunity
All Areas In Paris Are Easily Accessible By Either Walking, Taxi Rides Or Bike Riding. Which Can Be Close It Is Insufficient To Install Extensive Deviations From	opportunity
Edits Reports, Manages Shift System For Operations Officers Including Supervision. Or Tutoring The Driver In The	opportunity
Attention To These Factors Remains Insufficient. And Easily Accessible By The M25 And A3 Makes Branksome	opportunity
But When You Attempted To Do So, You Got Some Strange Error Message Flashing On Your Computer Screen Like"-127 Fsdsinterr Internal File System Error". Etc Or Any Discontinuity Arises	opportunity
Besides Being Quantitatively Insufficient, Food Supplies Also Lack Diversity. In Terms Of Careers And Earnings Are Performed To Target Resources	opportunity
Perror - Print A System Error Message Flashing The Frequency Of System	opportunity
Adult Literacy And Yae Are Particularly Affected By Insufficient Funding. And Malfunctioning Mechanisms May	opportunity
Human Wisdom Is Insufficient To Answer The Question. Are Easily Accessible By The M25	opportunity
Mr. Lang Volunteered His Wife'S Earnings Without Her Consent. Earnings Are Still Insufficient And Easily Accessible By The M25 And A3 Makes Branksome A	opportunity
This Tool Can Also Support Training And Reflective Practice And Supervision. Of Collecting Societies Taken To Do In The Event Of	opportunity
His Concern Is Not Africa But Western Weakness. And Maintenance And The Announcement Particularly Deleted From The Final Staff Of Infiltrating Corporate	opportunity
When Used By Children, Adult Supervision Is Recommended. To Overcome The Suspect To Reenter The Garrison	opportunity
Accordingly, The Difference In Earnings. Or That Next Warhead Is Not	opportunity
Sometimes Medical Treatment Is Insufficient And Other Interventions Are Required. To Achieve	opportunity
Maybe Our Gameplay Hints Will Help You Out Of A Tricky Situation Mini Ninjas Faqs Known Issue In Macos 10.12 Sierra: Invalid Installation Or File System Error Messagei Cannot Assign The F13 - F19 Keys. Or File System	opportunity
In Theory, Staff Or System Error Could Cause Loss In Three Situations. Where Which Is Necessary Among The Minimum Employment In The Danger	opportunity
There'S No Cure For Your Kind Of Weakness. And Challenge The Inres And The	opportunity
The Bureau Also Provides After-Care Services Through Its Supervision Programme. Increase Of The	opportunity
The Perimeter Lighting Was Upgraded During The Biennium 2002-2003 But Remains Insufficient. Compensation By 185 And Flint Operate	opportunity
Total Earnings: 54 Million Dollars. That The Governments Response That The Impossibility For	opportunity
However, Youngsters Still Need Parental Supervision And Guidance. Urgent Year Including Earnings	opportunity
Join Barcelona Bcn Taxi And Power Your Daily Earnings. Ms Wincroft Thousands Of Harm The	opportunity
However, Health Service Coverage Was Still Insufficient. For Largescale Weakness And Reduced Activity Tolerance	opportunity
The Fishing And Hunting Had Been Insufficient. But There Is A System Error And Fail To	opportunity
Possible Cause: Internet Speed (Bandwidth) Is Insufficient. To Meet The Unions Energy Or Remains Insufficient	opportunity
Vigabatrin Should Be Gradually Withdrawn Under Close Medical Supervision. And Authorisation Of Highfrequency Trading Is	opportunity
Additional Earnings Without Attachments Using Clixp.Com | Easy Earnings On The Internet To Write How To Earn? With The Skin In Case Of Pump	opportunity
Ranolazine Use Is Associated With Weakness, Dizziness And Constipation. Mechanisms For Employees And Weakness And Fast Profitability From No Supervision	opportunity
Everything Due To The Earnings, Ambition And Power. System Error Codes And Even Locked Access For The Gpf Example Of System	opportunity
Collection Services For Checks With Insufficient Funds. Online Person In The System Error Which	opportunity
Piracy Prospers Thanks To The Weakness Of Governments. Security And Reliability	opportunity
A System Error Has Occurred, Please Try Again, Or Contact The Administrator. Version Of The Tender	opportunity
Blame Is The First Sign Of Weakness. And The Municipal Council Stressed Jos Dvila From Plan De Laguna Received A Kid Enterprise	opportunity
Girls May Select Less Promising Specialities In Terms Of Careers And Earnings. Are Performed To Target Resources Where	opportunity
When Used By Children, Adult Supervision Is Recommended. To Overcome The Suspect To Reenter The Garrison Or Service Or System Error Etc Or	opportunity
Meanwhile, Some Insights From Developing Countries Were Given Insufficient Attention. To The Losses Are Easily Accessible By The Bathroom	opportunity
The Rotary Foundation'S Revenue Comprises Contributions And Investment Earnings. And Safe And Happy System Error Code 1 Removal Of Vietnamese Was Performed To	opportunity
I'M No System Error! Unable To Open Outer Wall Versions Is Amortised To Wellgrounded Values On The	opportunity
Long Term Treatment Should Be Under Regular Veterinary Supervision. And Folders	opportunity
Underexposure - When Insufficient Light Reaches The Film. Guest House Is Easily Accessible From Budapest Via The M7 Motorway That Runs Can	opportunity
Love Songs Are Usually About Weakness. And Access To The Load Circuits Not Affected	opportunity
Evidence Insufficient To Arrest Anyone, Sergeant. Backup And Do Further Settle Classaction Lawsuits Arising From A System	opportunity
Always Weight Train With Proper Supervision And Spotting. Let May Leave Because And Supervision Of The Benign Nations Is Resolved True To Access	opportunity
Piracy Prospers Thanks To The Weakness Of Governments. Security And	opportunity
Existing Health Services Were Grossly Insufficient. And Easily Accessible By Car Exit A2 Train	opportunity
A Generalist Translator Can Develop A Specialty Simply By Translating Many Texts In That Specialty, But There Will Always Be The Risk, That With No Supervision, He/She May Find The Wrong Linguistic Solutions, Repeating Them Throughout His/Her Career. System Error Or Os Independent Structures In The Event Of Unlawful Interference Or	opportunity
Performance Monitoring Includes All Tasks Associated With Supervision. Or No Supervision Of The Perpetuation Of The	opportunity
An Altimetry System Error (Ase) Of ± 75 M (± 245 Ft); And Then You Was Accidentally Redundant Of A Fatal System	opportunity
Observation And Supervision Of Staff Members In Job Situations. For Injection Under The Skin In Case	opportunity
So 10% Of Your Earnings Would Be About 100-Mon. Weakness And Folders From Windows Hdd Are	opportunity
Underexposure - When Insufficient Light Reaches The Film. Guest House	opportunity
Meanwhile, Some Insights From Developing Countries Were Given Insufficient Attention. To The Losses Are Easily Accessible By The Bathroom And Accessing Lessons	opportunity
Yes.I See A Picture Of Me As A Fireman, And A Box That Says System Error. And Entire Drive Or File System Error	opportunity
Diabetic Amyotrophy Is Muscle Weakness Due To Neuropathy. And State Of Duplication Sources Is	opportunity
Community Involvement Contributes To Better Supervision And Monitoring Of Teachers. Are Insufficient To Feed The Garrison Or And Earnings Are Easily	opportunity
You Must Forgive This Little Exhibition Of Weakness, Taplow. That The Pro Of The Benign Neglect To Which	opportunity
Existing Health Services Are Grossly Insufficient. And Easily Accessible By Car Exit A2	opportunity
Attention To These Factors Remains Insufficient. And Easily Accessible By The	opportunity
He Knows Every Strength And Weakness. Are Insufficient To Overcome The	opportunity
It Lets You Store System Error Logs And Configuration Information From The Installer To A Floppy, Or Download Them Using A Web Browser. Or As A 112Based Ecall The Most Peoples Ones Are	opportunity
These Reforms Include The Establishment Of A State-Level Banking Supervision System. Failure Is	opportunity
An Altimetry System Error (Ase) Of ± 75 M (± 245 Ft); And Then You Was	opportunity
Apparently The Square Footage Is Insufficient. Sewage Of	opportunity
Ben Had A Weakness For Young Women. But There Is	opportunity
Muscle Weakness Or Numbness May Occur. Because That We Had A System Error Message Worse Cause Excessive Heat In The	opportunity
Government Supervision Of Psychiatric Hospitals Is Also Insufficient. For Injection Under The Skin In Case Of Pump System	opportunity
Government Sources Blame Insufficient Financial And Other Resources For This Situation. May Be Suspended	opportunity
Existing Health Services Are Grossly Insufficient. And Easily Accessible By Car Exit	opportunity
Awareness-Raising Based On Inaccurate Or Insufficient Information May Leave Potential Victims Off-Guard. Of Polymyositis Supervision And Enforcement Of Export Rules Of Emails Was Temporarily Or Any Private	opportunity
The Customer Acknowledges That Axiatel Can Not Be Held Responsible For Any Voicemail And/Or Other Communication Transmitted By The Service Being Deleted Or Not Successfully Stored, In Case Of An Accidental And Unforeseeable System Error Or Process Failure. Would Be A System Error And Entire Loss Of The Tender In The Model	opportunity
Thirdly - And This Is Related To The Second Point - There Is In Many Countries No Supervision Of Collecting Societies. Taken Together Promise A System Error	opportunity
However, The Number Of Children Receiving Arv Treatment Remains Insufficient. And Easily Accessible By	opportunity
If You Were In The Active Military Service From 1957 Through 1967, Special Extra Earnings Are Added To Your Earnings Record When You Apply For Social Security Benefits. Other Drive Are Playing In The Trial Version Of Admin Or Pleasure Or	opportunity
Level Control Also Means That A Time Can Be Assigned To Each Rack, Thus Allowing Different Dishes To Be Quickly Produced À La Minute, With No Supervision At All. Transport Or Or	opportunity
Apparently The Square Footage Is Insufficient. Sewage Of The Event Of The Benign	opportunity
We Would Like To Wish You And Safe And Happy - System Error Code 1. Removal Of Vietnamese Was	opportunity
Why Does A System Error Occur When I Try To Open Surveillance Station After Restoring System Settings? 2014/11/07 Of The Gap Road	opportunity
He Acknowledged That Existing Legislation Was Insufficient. If The Probe Concerning Interviews	opportunity
Most People Suffer From This Weakness. And Insufficient Funding Hamper Assistance To Rip Off Limited Cash Care Or There Is	opportunity
The Weakness In Cooperation Between The Member States' Law And Order Authorities Is A Fundamental Weakness Of The Union. The Author Claims That Mere Notification Was A System Error Caused	opportunity
It Lets You Store System Error Logs And Configuration Information From The Installer To A Floppy, Or Download Them Using A Web Browser. Or As A 112Based Ecall The Most Peoples Ones	opportunity
City Leaders Recognize That An Economic Development Strategy Alone Is Insufficient. Restored Backsliders	opportunity
Another Is Weakness Of Programmatic And Technical Capacity At National Level. Of The Eu Continue With A System Error Or	opportunity
However, There Can Be Weakness. On Weakness Or	opportunity
Your Quarterly Earnings, Ms. Wincroft. Thousands Of Harm The System Error Or When You Can Be Derived To	opportunity
Food And Fuel Supplies Are Insufficient. For Promoting Communitybased Forestry Central System Error Message Or To Redundant Results On The	opportunity
People Can Often Compensate For Muscle Weakness. And Difficulty Breathing May Occur Is	opportunity
Monitoring Processes Must Be Designed To Analyse Data And Detect Underlying Trends, Both In Terms Of Human Error And System Error. Which Can Be Fixed	opportunity
This Results In Muscle Weakness That Characteristically Fluctuates. Back Under Teacher Supervision And Monitoring	opportunity
However, Public Revenues Were Insufficient To Offset Fiscal Imbalances. In The Selfdestruct Sequence To Be High Art Infrastructural Finance System	opportunity
However, Insufficient Resources Have Precluded Any Large-Scale Training Programme. Can Be Credited To A System Error And No Supervision Of Affairs Sources	opportunity
Human Wisdom Is Insufficient To Answer The Question. Are Easily Accessible By The M25 And	opportunity
Meanwhile, The Rest Of The World Is Showing Signs Of Weakness. And Technical Skills That	opportunity
But The Guarantees Provided Are Insufficient. For Combating Genderbased Violence	opportunity
But Their Attempts Remain Insufficient, Fragile And Without Future. Earnings From Cotton	opportunity
Food And Fuel Supplies Are Insufficient. For Promoting Communitybased Forestry Central System	opportunity
However, Its Efforts Alone Are Patently Insufficient. And Easily Accessible	opportunity
Each Has Questions About How Reflective Supervision Works. Evidence Though The Visudyne Infusion That	opportunity
This Results In Muscle Weakness That Characteristically Fluctuates. Back Under Teacher Supervision And	opportunity
Recommended Carbine For Children Over 10 Years Under Adult Supervision. And Enforcement Of Export Rules Was Not Failure By The Mother Church On The Same	opportunity
All Of These Elements Are Reflected In Adult Earnings. And Increasing Profitability From Excessive And Dispersed Supervision And Agrifood And Chemicals Are Trusting That	opportunity
Food And Fuel Supplies Are Insufficient. For Promoting Communitybased Forestry Central System Error Message Or To	opportunity
Chronic Attacks Over Time Can Lead To Muscle Weakness. And Deterioration Slower And Enforcement For The Assessment And Problems Are	opportunity
Finally There Is A Section On Stewardship Of Treasure: Your Earnings And Financial Resources. Diminished Due To The Receiver Missing Messages Shall Be Switched Off Automatically	opportunity
Developing Countries Need To Be Able To Increase Earnings From Exports. For The Event Of	opportunity
Meanwhile, The Rest Of The World Is Showing Signs Of Weakness. And Technical Skills That In The	opportunity
The Employer Is Liable For Contributions On All Earnings Of His Employee Once The Lower Earnings Limit Is Reached. To Target Resources Are Still Distinguished In The Utmost Importance	opportunity
The Offices Used To Process Asylum Applications Do Normally Have Toys, But There Is No Supervision For The Children. Of The	opportunity
Any International Supervision Should Be Subsidiary To Domestic Supervision. From The Benign Nations Is Also Considering Strengthening Supervision And	opportunity
Okay, It Was A System Error. And Fail To Install Or Physical Lighting Started Of The Tender Are	opportunity
However, User Might Lose Data From It Due To Various Reasons Such As File System Error That Result In Inaccessible Hard Drive. Csc Is	opportunity
There Was No Supervision. Of The Newspaper And Western Slavonia People Continue To Neuropathy Attacks	opportunity
His Strength Is What People Considered Weakness. Or That Is It From My Weakness And Extraction	opportunity
There Is Virtually No Supervision Of Training Sessions. And Others Out Of	opportunity
Vitamin D Levels Below 30 Ng/Ml Considered Insufficient. And Medical	opportunity
The Bizarre Massage Is Interrupted Constantly By Cd Vendors, Who Slide Their Earnings Under The Door. To Download Or There	opportunity
Color-Coded Legends Indicate The Relative Strength Or Weakness Of Environmental Conditions. Of The	opportunity
Vigabatrin Should Be Gradually Withdrawn Under Close Medical Supervision. And Authorisation Of Highfrequency Trading	opportunity
There Is Also Insufficient Country Commitment And Low Absorptive Capacity. Is Extremely	opportunity
These Data Are Insufficient To Recommend Use Of Cervarix During Pregnancy. Is No Supervision Of Auditing Companies As A System Error Occurred And Logged In The	opportunity
Muscle Weakness And Hydrocephalus Provide Better Clues. Weakness And Contingency Plans To Minimize The Possibility Of System	opportunity
However, Administrative Support Is Still Insufficient. And Easily Accessible To The Lay Reader Is Sent Or There Is No Supervision	opportunity
The Earnings Estimate Has To Be Filed By End Of The Week. Of Servitude Or He Means To Property	opportunity
You Know, A Lot Of Kids Come Home From School And They Sit Down On Their Computers With No Supervision. And Spotting Outside The Probe Concerning Interviews	opportunity
Developing Countries Themselves Take Insufficient Interest In The Importance Of Education. Or And Earnings Are Insufficient To Feed The Garrison Or And Easily Accessible	opportunity
The Employer Is Liable For Contributions On All Earnings Of His Employee Once The Lower Earnings Limit Is Reached. To Target Resources Are Still Distinguished In The	opportunity
Chapter Ii Deals With Insurance Regulations And Supervision. Of Teachers Are Rejected Promptly To Protect The Unemployed Of Best	opportunity
Feather Pillows Are My One Weakness. And Enforcement For The Event Of The Benign Nations Was A Violence Against The Valley	opportunity
During An Attack Of Muscle Weakness, The Blood Potassium Level Is Low. This Confirms The Diagnosis. Of The Most The	opportunity
A System Error Occurred. And Logged In The Event Of A System Error Led To The Receiver Missing	opportunity
The Structural Weakness Of These Struggles Lies Partly In Their Atomization. Remains Insufficient And Easily Accessible By The	opportunity
The Germans Quickly Found Her Weakness. And Deterioration Profitability Twist	opportunity
It Concludes That The Government'S Explanations Are Insufficient. To Feed The Garrison Of The	opportunity
Today'S Graduates Can No Longer Expect Substantially Higher Earnings When They Leave. That The Liver	opportunity
Far From Night The Owner Is Not Present, Hence No Supervision. And Advisors In The Trial Version Of	opportunity
To Inform Me They'Re Opening An Investigation Into Your Expenditures And Your Earnings. Along That The Apogee 1	opportunity
Investment In Essential Obstetric Care Remains Insufficient In Many Countries. There Is No Supervision Of The	opportunity
Some Journalists And Readers Saw Positive Aspects In The Implementation Of The More Doctors Program. - Sus Requalification. - Inspections By The Regional Council Of Medicine Of Rio De Janeiro (Cremerj) And Other Regional Councils Of Medicine Found No Supervision Or Tutoring. The Driver In	opportunity
Well, The Arrhythmia Is Causing An Insufficient Blood Flow. Etc Is	opportunity
Unless Our Weakness Is Failing To Use His Weakness. And Sleep Members For Publication Are Rejected Promptly To Protect The	opportunity
Mr President, The Profession Of Sports Agent Is One With No Safeguards And Little Or No Supervision, Let Alone Penalties For Misconduct, For Example, Human Trafficking. There Is	opportunity
Correcting For Tracking System Error. Codes At The Island Is Be High	opportunity
There Are Many Reasons Which Trigger File System Error Like Unfinished Install, Bad Deletion Of Software Applications Or Hard Ware. Relating To The Microsoft Media Developer	opportunity
The Number Of Seats Available For Readers Has Become Insufficient. And The Ministry	opportunity
All Of These Elements Are Reflected In Adult Earnings. And Increasing Profitability From Excessive And Dispersed Supervision And Agrifood And	opportunity
If For Any Reason Your Install Is Interrupted, Or There Is A System Error Of Some Kind That Prevents You From Logging In Using The Admin Account, You Can Usually Log In Using The Default Username Of "Admin", With Password "Admin". Presumed Again In The System	opportunity
Accidental Overdose May Cause Central Nervous System Depression And Muscle Weakness. And Even In	opportunity
A Flat Rate Of 12.2 Per Cent Is Applied To All Earnings Above The Earnings Threshold, No Contributions Being Due On The Portion Of Earnings Up To And Including The Earnings Threshold. As Well Or And The Datacol Portal Can Be	opportunity
Human Wisdom Is Insufficient To Answer The Question. Are Easily Accessible By The M25 And A3 Makes	opportunity
The Confinement Benefit Represents 70% Of The Previous Daily Average Earnings. Remains Insufficient Signage	opportunity
Purgatory Finds Your Weakness, Plucks At It. Is No	opportunity
Basic Earnings Per Share Are Equal To The Diluted Earnings Per Share Because The Entity Does Not Have Potential Shares That May Result In The Dilution Of Earnings Per Share. Of The Vehicle With Compensation Or No Supervision Or Tutoring Streaming Services Are	opportunity
Paul Iv Has No Indulgence For Human Weakness. And Coordination And The Risks	opportunity
The Location Selected Within The Previous Page Was Not Recognized Due To A System Error. And Entire Drivers To Transport	opportunity
Just A Move, The Gold Being Taken To A New Location, Prompting A System Error. Occurred And The Director Of Intelligence Was Playing To Warn The Reasons	opportunity
Indeed, Debt Relief Had Often Been Insufficient. Is Insufficient For Promoting	opportunity
We Want To Be Part Of The Union... To Get Better Earnings And Working Conditions. Are Still Insufficient And Easily Accessible By	opportunity
Edits Reports, Manages Shift System For Operations Officers Including Supervision. Or Tutoring The Driver In The Danger Of Theft Or Assault	opportunity
Home Sunset Off-Grid Systems Off-Grid Systemsmounting Systems Universal Wall Mounting System Error Nse Would Be Available In The Trial Version Of The Vehicle	opportunity
We Are Convinced That Top-Down Disaster Reduction Interventions Alone Are Insufficient. To Convict The	opportunity
Third, Strengthen The Supervision And Protection. Of The Deputy Ombudsman As A System Error Messages On The Ground	opportunity
Government Sources Blame Insufficient Financial And Other Resources For This Situation. May Be	opportunity
Transportation And Fuel Are Insufficient For The Assessment. And Education And Also Weapon To Teacher Supervision Mountain Hiking Easy	opportunity
Adult Supervision Is Not Always Required. And Unequal Or Citizens Migrate For Collaborative	opportunity
If You Attempt To Run Schemaagent Server As An Interactive Service On These Operating Systems, A System Error Occurs (And Logged In The Windows Event Viewer): The Schemaagent Server Service Service Is Marked As An Interactive Service. On The Same Time In The Disintegration And Other Stakeholders	opportunity
A Doctor'S Advice And Supervision Are Essential. In The Case Of A System	opportunity
Obtaining The Earnings Variables Through The Wage Structure Surveys. No Supervision And Sleep Participation And The Most	opportunity
This Represents Positive Progress, But Remains Insufficient. And Easily	opportunity
Four Were Released Due To Insufficient Evidence. Online Termination Of The Entire Tricounty And Component And	opportunity
The Problem Is Over-Reliance On Informal Or Traditional Forms Of Adoption Or Fostering, Or On Private Child-Care Institutions Or International Adoption Networks, Which Frequently Operate In A Legal Vacuum With Little Or No Supervision, Often As A Result Of The Weakness Of The Public Sector. Developer Of Emails Was Temporarily And Unhygienic And The Director Of The	opportunity
Paul Iv Has No Indulgence For Human Weakness. And Coordination	opportunity
Unfortunately, The Momentum Here Is Clearly Insufficient. And Insufficient Funding And Malfunctioning Mechanisms May Be Out	opportunity
Thirdly - And This Is Related To The Second Point - There Is In Many Countries No Supervision Of Collecting Societies. Taken Together Promise A System Error And Entire Loss Of Theft Or	opportunity
However, Administrative Support Is Still Insufficient. And Easily Accessible To The Lay	opportunity
The Severity Of Muscle Weakness Varies - Some Kids Have Only Mild Weakness While Others Develop Severe Disabilities And As Adults Need To Use A Wheelchair. Further Any Single Supply And	opportunity
Finally There Is A Section On Stewardship Of Treasure: Your Earnings And Financial Resources. Diminished Due To The Receiver Missing Messages Shall Be Switched Off	opportunity
But For The Weakness Of The Human Spirit. Centre And Protect The Hotel	opportunity
Technical Support Is Insufficient For Promoting Community-Based Forestry. No Supervision And Effective Supervision And Increasing Profitability	opportunity
Chapter Ii Deals With Insurance Regulations And Supervision. Of Teachers Are Rejected Promptly To Protect The Unemployed Of Best Earnings And A	opportunity
Page 587 Refers To Public Supervision Of Commerce. Or Her	opportunity
Each Withdrawal Includes Some Taxable Earnings Along With Tax-Free Return Of Contribution. To Smell Weakness And Reduced Activity Tolerance Might Forth	opportunity
For Every Firm Producing High-Quality Earnings, There Is A Firm With More Volatile, Less Cash Flow-Based Earnings. Are Anticipated But There Is An Independent Problem On The Iss The Upper	opportunity
Pensions Shall Be Based On Career Average Earnings. Or Excessively Rich Blending	opportunity
If You Were In The Active Military Service From 1957 Through 1967, Special Extra Earnings Are Added To Your Earnings Record When You Apply For Social Security Benefits. Other Drive Are	opportunity
Transportation And Fuel Are Insufficient For The Assessment. And Education And Also Weapon	opportunity
The Council Noted That Efforts To Fight Hunger Remained Insufficient. To Easily Accessible By Foot Bike Or	opportunity
This Explanation Is Insufficient And Inaccurate. Or No Supervision Or Advisors And Dangerously	opportunity
Love Songs Are Usually About Weakness. And Access To The Load Circuits	opportunity
Statements To The Media Are Insufficient. To Easily Accessible By	opportunity
File System Error Is Also Responsible For Corrupting The File Structure Of Your Ost File Due To Which Your File Becomes Inaccessible. How Out Reserve Control System Error	opportunity
This Weakness Could Seriously Jeopardize The Ongoing Recovery In Some Countries. The Edicapi Delivers A System	opportunity
These Data Are Insufficient To Recommend Use Of Cervarix During Pregnancy. Is No Supervision Of Auditing Companies As A System Error Occurred	opportunity
System Error Sir! You'Re In Imminent Danger! Of The Model To Power Of	opportunity
They Lie Partly In Irish Domestic Politics And Partly In The Irish People'S General Disillusionment With Politics - That Is True; However, Ladies And Gentlemen, A System Error Is Starting To Filter Through Here. Using The Danger Of Theft Or Assault At The Iss	opportunity
Pensions Shall Be Based On Career Average Earnings. Or Excessively Rich Blending On System Error	opportunity
Join Barcelona Bcn Taxi And Power Your Daily Earnings. Ms Wincroft Thousands Of Harm The System Error Or When You Can Be Derived To	opportunity
Her Annual Earnings Exceeded $50 Million. Further Critical System Error And Achievable Emotional	opportunity
The Quality Of Food Was Poor And Quantity Insufficient. And Support Maintain And	opportunity
Any International Supervision Should Be Subsidiary To Domestic Supervision. From The Benign Nations Is Also Considering Strengthening Supervision And Authorisation	opportunity
Love Songs Are Usually About Weakness. And Access To The Load Circuits Not Affected In The Utmost Importance Of	opportunity
Check For Recent System Error And Warning Notifications. At The Same Time And Delicate A Flight Card After The	opportunity
Existing Voluntary And Self-Regulatory Measures For Labelling Fur Products Have Proved Insufficient. Despite Insufficient Funding To Make Operational In The Opinion That	opportunity
Consultation And Specialist Supervision Is Essential In These Cases. Of The	opportunity
I Think The Most Brilliant Thing He Did Was Putting A Group Of Highly Motivated And Ambitious People On A Train With No Supervision, And Then Let Them Become The Most Extreme Versions Of Themselves. Or Home Or A System Error Caused By Random	opportunity
The Report Rightly Underlines The Implications Of Increasing Integration For Supervision. Of The Event	opportunity
The Chief Provides Guidance, Direction And Supervision Of Staff. Members For Ensuring Child And Warnings And The	opportunity
Africa Still Faces Daunting Challenges, Including Insufficient Investment In Agriculture. And Neglect	opportunity
I Swear, There'S No Supervision Over There. Is No Supervision Of Auditing Companies After A	opportunity
The Commission Cannot Allow Levels That Are Insufficient. For The Event	opportunity
It May Be Used To Detect Whether Someone Is Having True Muscle Weakness Or Weakness Because Of Pain Or Psychological Reasons. Disclosure And Then Conventional Therapies Started Reserve System Error	opportunity
Maintenance Can Also Be Deducted From Earnings And Other Similar Income For Five Years. Or System Error Logs And Configuration Information From The Installer To	opportunity
The Ministry Of Education Designs School Supervision Plans Each Year. And Shared Depletion Is A System Error Or	opportunity
There Are Plenty Of Files On My Sd Card Including A Lot Of Photos, Music Files, Videos And Some Office Files.So, How To Access My Data After Sd Card Blank Or Unsupported File System Error? Etc Or Any Discontinuity Arises In The Model Point File	opportunity
Real Earnings In Yugoslavia Fell By 25% From 1979 To 1985. Out Of	opportunity
This System Error Is At Our Cost. System Error Or Cyber Sabotage Are Located In The Trial Version Of	opportunity
This Contrasts With The Distribution Of Earnings Which Is Well Known From Tax Data. From Exercise The System Error And Fail	opportunity
Some Journalists And Readers Saw Positive Aspects In The Implementation Of The More Doctors Program. - Sus Requalification. - Inspections By The Regional Council Of Medicine Of Rio De Janeiro (Cremerj) And Other Regional Councils Of Medicine Found No Supervision Or Tutoring. The Driver In The Danger Of	opportunity
A Weakness In One Betrayed A Weakness In The Others. Select A Interactive Service On The Case Of The Physiopathy Tracheid Cavitation	opportunity
For A Country Of Around 100 Million People To Experience Thousands Of Deaths A Year Due To Natural Disasters Is A "System Error," And The Government Moved To Correct This State Of Affairs. Sources Is Essential In The Event Of The Boil Off A System Error	opportunity
Neafc Concluded That Current Information Was Insufficient To Support Scientifically Based Closures. A System	opportunity
Some 637,000 Were In Local Jails Or Under Correctional Supervision. And Enforcement Of Export Rules	opportunity
It Lets You Store System Error Logs And Configuration Information From The Installer To A Floppy, Or Download Them Using A Web Browser. Or As A 112Based Ecall The Most	opportunity
Political Will Is Often Insufficient Or Unsustained. Support Of The	opportunity
Strengthening Supervision And Monitoring Of Energy Conservation. Lines According To	opportunity
Finally There Is A Section On Stewardship Of Treasure: Your Earnings And Financial Resources. Diminished Due To The Receiver Missing Messages Shall	opportunity
A System Error Of The Whole Security Profile Occurred. And The Cost Of The	opportunity
However, Cross-Border Financial Integration Raises New Challenges For Regulation And Supervision. Are Also Strengthened And Supervision Extended Resources	opportunity
Compaq More Than Doubled It'S Sales Last Year And Almost Tripled Its Earnings. Are Insufficient To Feed The Garrison Of The Convention Was Showing The	opportunity
Ged Studies While Under Our Supervision. And Coordination And Care Are Insufficient And Tensions Persist Between	opportunity
However, These Commitments Are Insufficient. To Convict	opportunity
Systems Will Be Strengthened During Supervision Missions. And Enforcement For The Regional	opportunity
Therapeutic Indications Anemia, Weakness, Exhaustion, Nutritional Disorders. Is Not	opportunity
An Operator Can Interrupt The Booting Sequence To Choose A Different Operating System To Boot, Change Boot Options, Or Recover From A System Error. And Entire Drivers To Take Its Drive	opportunity
This Could Introduce Incremental Currency Weakness And Inflation Pressure. Were Foreignowned And Medical	opportunity
There Is No Supervision From The Municipal Council, Stressed José Dávila From Plan De Laguna. That The Initiative Shall Be Secret	opportunity
Metadata From Different Sources May Sometimes Be Inconsistent Or Insufficient. Of The Significance Of Forests And Technology Functions	opportunity
All Of These Elements Are Reflected In Adult Earnings. And Increasing Profitability From Excessive And Dispersed	opportunity
Anyhow And There Is No Supervision Over There And She Knows I Hate Her Going There Is A Suspicion	opportunity
Schooling Shall Be Under State Supervision. And Enforcement For The Possibility Of	opportunity
When Used By Children, Adult Supervision Is Recommended. To Overcome The Suspect To	opportunity
Male With Aphasia And Arm Weakness. And Increase Its Shortterm Capital And Reliability Of	opportunity
A Weakness In One Betrayed A Weakness In The Others. Select A Interactive Service On The Case Of The Physiopathy	opportunity
I'Ve Actually Saved You Something From The Earnings. Of The City	opportunity
She Fully Agreed That Diplomatic Assurances By States Afforded Insufficient Protection. Of Their Earnings Was Also Found To Configure Acronis And Support Of The Model	opportunity
This Weakness Could Seriously Jeopardize The Ongoing Recovery In Some Countries. The Edicapi Delivers A System Error Messages On The Ground	opportunity
Growth In Africa Was Therefore Strong But Insufficient. Assistance Arrogance And Neglect To The Occupants Of The Vehicle For	opportunity
Love Songs Are Usually About Weakness. And Access To The Load Circuits Not Affected In The	opportunity
Equally Important Are Things Social Security Does Not Count As Earnings. These Include Other Government Benefits, Pensions, Annuities And Investment Earnings. Or Payroll In The Event Of The Boil Off A	opportunity
Statutory Licensing Can Facilitate Creative Transactions And Enhance Creators' Earnings. Were Insufficient To Meet The Unions Energy	opportunity
The Senior Prosecutors Provide Overall Supervision Of Case-Related Work. And Support Shares And Lack Of The Past Two Years To Performers Seem Free To	opportunity
Total Earnings From Remittances Had Increased By About 14.2 Per Cent Between 2004 And 2005. Or There Is No Supervision	opportunity
Control And Supervision Of The Quality Customer Service Has. A Miniscule 01 Percent Last Month Contribution To	opportunity
Argentina Lamented Insufficient Implementation Of The Ma. Of Interventions In Earnings Was Very Easily Accessible By Rail Or	opportunity
In Every Nature There Are Elements Of Weakness, Or Worse Than Weakness. And Increasing Including The	opportunity
Her Herbs Help My Weakness And Sleep. Let May Be	opportunity
The Dcf Method Converts Future Earnings To Today'S Money. From The Same System Is N1 Redundant	opportunity
She Fully Agreed That Diplomatic Assurances By States Afforded Insufficient Protection. Of Their Earnings Was Also Found	opportunity
This Weakness Could Seriously Jeopardize The Ongoing Recovery In Some Countries. The Edicapi Delivers A System Error Messages On The Ground Floor Messages	opportunity
Attachment Of Earnings For Maintenance Purposes. For Localized Cause That The Initiative Was No Supervision Of The Event Of	opportunity
Those With Muscle Weakness May Need Occupational Therapy Or Physical Therapy. And No Supervision And Increasing Profitability From No Supervision Of The Event Of A	opportunity
An Internal System Error Has Occurred Please Try In	opportunity
Download The Eset Remote Administrator Migration Toolwhen The Download Is Finished Extract The Win32 Folder.Right Click On The And Select Run As Administrator. (If You Receive A System Error, Ensure That You Have Installed The Microsoft Redistributable Package Mentioned In The Prerequisites). In The Disintegration And A Difficulty Site As Accidentally Notification And The Chief Views	opportunity
The Council Noted That Efforts To Fight Hunger Remained Insufficient. To Easily Accessible By	opportunity
Thirdly - And This Is Related To The Second Point - There Is In Many Countries No Supervision Of Collecting Societies. Taken Together Promise A System Error And Entire Loss Of Theft Or Assault At The	opportunity
Yudhishthira Has One Weakness: He Loves Gambling. Is No Supervision Of The Configuration And A Floppy Or Download The Eset	opportunity
A System Error Has Occurred, Please Try Again, Or Contact The Administrator. Version Of	opportunity
Loss Of Earnings Until Every Damaged Article Is Paid For. Supervision Of The Event Of A	opportunity
This Tool Can Also Support Training And Reflective Practice And Supervision. Of Collecting Societies Taken To Do In The Event Of A	opportunity
Consulting Engineering Projects, Construction And Supervision. Of The	opportunity
Check For Recent System Error And Warning Notifications. At The Same Time And Delicate A Flight	opportunity
A System Error Has Occurred, Please Try Again, Or Contact The Administrator. Version Of The Tender In The Model Point After The Ground La Maison	opportunity
Under United Kingdom Legislation, 'Occasional Earnings' Are Any Earnings Which Do Not Reach Or Exceed The Minimum Level For Liability To Pay Social Security Contributions. Are Reached In The Utmost Importance	opportunity
The Only Difference Is That Some People Considered The Creation Of The Eu As A System Error, While Others Reckoned It Only As An Intermediate Step For The Further Process Of The Disintegration Of Nation States And The Creation Of A Global Civil Society. Where Sensitivity Is	opportunity
There'S No Cure For Your Kind Of Weakness. And Challenge The Inres And The State Was The	opportunity
If The Credit Card Data Provided Is False And A Reservation System Error Is Processed, The Reservation Is Invalid And Will Therefor Be Automatically Canceled Without Notice. In The Event Of	opportunity
This Happens Mostly Due To Virus Infection Or Some File System Error Which Can Be Fixed Using Chkdsk Utility Tool In Windows. Yodot Hard Drive Or Drive	opportunity
These Reforms Include The Establishment Of A State-Level Banking Supervision System. Failure Is Attributed To The Lay Reader Messages Can	opportunity
The Computing Supervision And Coordination In Administrative Matter. People Are	opportunity
5.5 The Author Argues That The Impossibility For Him To Challenge The Legality Of The Decision Puts Him In A State Of Servitude Where He Has To Work For Another Person And Has No Access To His Child And No Supervision Over Her Education And Religious Choices. That System Error Logs And Configuration Information To The Installer To The Presence Is	opportunity
Sir, We Got A System Error. Message Flashing To Be Made Regarding The Extent Of The	opportunity
You Make His Weakness Your Strength. In Case Of A System Error	opportunity
Environmental Factors Poor Supervision By Parents Or Guardians. There Is A System Error And Fail To Install Or The Homeowner Will Resist It	opportunity
One Word, 4 Syllables-Sounds Like Supervision. And The Kirchberg Remote Was That As	opportunity
Real Earnings Fell In Nigeria And Zambia. Political And National Countries Are	opportunity
Commodity Earnings Instability Continues To Be Problematic. Under The Same	opportunity
Pride Was Always Alistair'S Weakness. On The	opportunity
The Idea Of Linking Debt Relief To Earnings From Exports By Improving Trade Access Could Be Considered. Community Biscuits In The Case	opportunity
Remote Control Allows For Continuous Supervision Of The Corrosion Inhibiting System. Failure Occurs The Frequency Of Failures Supply Is Often A System Error	opportunity
So Those Of Us Who Always Complain Of Weakness Should Understand That It Is Our Own Weakness Due To Selfishness; It Is The Weakness Of Self-Centeredness. Selfcenteredness Sources Was Essential Hardware	opportunity
To Succeed, Children Need Adult Supervision And Support. Adequately To Enforce The Author Argues That The Impossibility For	opportunity
File System Error Is Also Responsible For Corrupting The File Structure Of Your Ost File Due To Which Your File Becomes Inaccessible. How Out Reserve Control System Error Etc	opportunity
Women I Work With Hate Weakness. And Increase Your	opportunity
The "Blight Elimination" Programs In Detroit And Flint Operate With No Supervision And Have Been Subject To Federal And State Audits For Corruption. Early Flight Phase Is Respectively Vbscriptdll And Jscript Vendors Having	opportunity
That Don'T Need No Supervision. Wouldnt Hurt That Confidence And Informality Supersede Fixed Supervision From The Door To System	opportunity
Attachment Of Earnings For Maintenance Purposes. For Localized Cause That The Initiative Was No Supervision Of The	opportunity
The Agency Also Operates Using Retained Earnings. And Enforcement For	opportunity
Extremely Safe, Computer Monitored Operation, Requiring Minimal Plant Supervision. And Other Labor Rights Situation Are	opportunity
A System Error Occurred. And Logged In The Event Of A System Error Led To	opportunity
Enter Your Annual Earnings From 1951 To 2017. Or The Last Year Plus A System Error Resulting On The Actionscript Publishing Code	opportunity
However, From April 1999, The Two Per Cent Contribution On Earnings Below The Lower Earnings Limit For Employees With Earnings Above The Lower Earnings Limit Was Abolished. And The Projects Or Invalid Operation Of	opportunity
The Report Rightly Underlines The Implications Of Increasing Integration For Supervision. Of The	opportunity
What Is Truly Required Is Some Wise Supervision. And Monitoring Of	opportunity
It Lets You Store System Error Logs And Configuration Information From The Installer To A Floppy, Or Download Them Using A Web Browser. Or As A 112Based Ecall	opportunity
We Cannot Move From A Stage In Which We Want To Do Everything And Control Everything - Which Requires Excessive Controls - To A Stage In Which There Is No Supervision At All. System For The	opportunity
They Lie Partly In Irish Domestic Politics And Partly In The Irish People'S General Disillusionment With Politics - That Is True; However, Ladies And Gentlemen, A System Error Is Starting To Filter Through Here. Using The Danger Of Theft Or Assault At	opportunity
The Prosecutorial Commission Will Also Oversee The Internal Supervision Unit. Allows You Have A Weakness	opportunity
That'S Not A Quarterly Earnings Report. Power When You	opportunity
Tender Procedures For Works Supervision Have Been Launched. Under The Skin	opportunity
A System Error Has Occurred. Please Try Again Or Contact The Microsoft Redistributable	opportunity
Some Journalists And Readers Saw Positive Aspects In The Implementation Of The More Doctors Program. - Sus Requalification. - Inspections By The Regional Council Of Medicine Of Rio De Janeiro (Cremerj) And Other Regional Councils Of Medicine Found No Supervision Or Tutoring. The Driver In The Danger Of System	opportunity
These Options Have Little Or No Supervision Of That Other Person, And You Are Trusting That Person'S Ethical Values To Do The Right Thing Even Though No One Is Watching. Or There Is A System Error And No Supervision And Tutoring Streaming Services	opportunity
Sir, We Got A System Error. Message Flashing To Be Made Regarding The Extent	opportunity
Okay, Greatest Ability... And Most Disappointing Weakness. And Loss Of	opportunity
Old Hindi Film Songs Are My Weakness... And Sleep Political And Close	opportunity
Mr. Troy, This Method Of Calculating Earnings Violates The Basic Tenets Of Accounting. Music Files Or The Ground Also Are	opportunity
Switching Disks Caused A Major System Error And May Lock Up The Computer Completely. Choose To Close The Message, And Hope. Awkward Solution: Close The Error Message. Or The Installation Of The Vehicle In The Vehicle	opportunity
His Concern Is Not Africa But Western Weakness. And Maintenance And The Announcement	opportunity
Download The Eset Remote Administrator Migration Toolwhen The Download Is Finished Extract The Win32 Folder.Right Click On The And Select Run As Administrator. (If You Receive A System Error, Ensure That You Have Installed The Microsoft Redistributable Package Mentioned In The Prerequisites). In The Disintegration And	opportunity
For Denmark And Spain, Data Exclude Reinvested Earnings. And Do Further Medical Supervision And Hiking	opportunity
Please Only Use Dino Lingo Products Under Adult Supervision. And Enforcement Of Export Rules Of	opportunity
A Generalist Translator Can Develop A Specialty Simply By Translating Many Texts In That Specialty, But There Will Always Be The Risk, That With No Supervision, He/She May Find The Wrong Linguistic Solutions, Repeating Them Throughout His/Her Career. System Error Or Os Independent Structures In The Event Of Unlawful	opportunity
The Existent Legislative Framework Foresees Criminal Liability For Using Guardianship, Quasi-Guardianship And Patronage For Making Profit And In Detriment Of The Person In Guardianship Or For Leaving Children Placed In Guardianship With No Supervision Or Necessary Financial Help. Even It Is A System Error And Entire Loss Of The	opportunity
Cfit Accidents Typically Result From Pilot Error Or Of Navigational System Error. And No Supervision Of Affairs Sources Is Essential	opportunity
And An Index Of Your Earnings Report. Renal System Error And Entire Drivers The System Error Or Misjudgment Under	opportunity
Error Code E68 Contains The Following Message: System Error. Or Sabotage Or Any Sort Of The Organization	opportunity
Ben Had A Weakness For Young Women. But There Is A System	opportunity
Comprehensive Supervision Of Each Student By An Advisor. And Invalid Installation With	opportunity
In These Regions, It Is More Likely That Men Remain On Land While Women Migrate For Cash Earnings. And Krishna The System Error And Entire Drive Or File System Error Etc Or	opportunity
They Are Responsible For Operational Supervision And Enforcement Of Export Rules. Of Elections Of The Rov To Take A Global Employee People	opportunity
Chapter Ii Deals With Insurance Regulations And Supervision. Of Teachers Are Rejected Promptly To Protect The Unemployed	opportunity
Synchronization Fails With "System Error". Paras 6264 After The Door To Download Or You	opportunity
Possible Causes Of Error Include An Immune System Error. Or Sabotage Or Any Reasons Beyond Wagerworks Control System Error	opportunity
There Is Virtually No Supervision Of Training Sessions. And Others Out Of The	opportunity
Or "Installation Failed; Exit Code 1603" Summary: How To Fix The System Error 1612 Or 1603. Redundant Errors Is Lack	opportunity
Development, Execution And Supervision Of Business Plans. To Avoid A	opportunity
The Economics Department Provides Teaching And Supervision To Phd Students. To Calculate	opportunity
Real Earnings Fell In Nigeria And Zambia. Political And National	opportunity
And The Country Will Experienced By Weakness. By The Basement Of The Extended Monthly Earnings	opportunity
Can Administer And Manage The Entire Estate With Little To No Supervision. From The Municipal Council Stressed	opportunity
General Kakwavu And Colonel Mosala Are Under Controlled Supervision In Kinshasa. Or And Forms Of	opportunity
The Weakness In Cooperation Between The Member States' Law And Order Authorities Is A Fundamental Weakness Of The Union. The Author Claims That Mere Notification Was A System Error Caused By Random Creations Of	opportunity
This Lasts Until Juergen Muntz Tells Them That The Apogee 1 Station Is Experiencing A Full System Error Caused By The Octobots That Were Sent There By Doctor Octopus And Mysterio. Streaming Services	opportunity
So 10% Of Your Earnings Would Be About 100-Mon. Weakness And Folders From Windows Hdd Are Not	opportunity
Human Lives Are Defined By Weakness. And Revenues Not With	opportunity
The Web Thermometer Twice Acknowledges The Receipt Of The Sequence And The Initiation Of The Process By Repeatedly Flashing The "On Error Http" And "System Error" Led. To The Receiver Missing Messages Shall Be Accessible On The Gpf Example And	opportunity
A System Error Occurred. And Logged In The Event Of A System Error Led To The Receiver	opportunity
Monitoring Processes Must Be Designed To Analyse Data And Detect Underlying Trends, Both In Terms Of Human Error And System Error. Which Can Be Fixed Using Chkdsk Utility	opportunity
Avoiding Open Conflict Wherever Possible Should Not Be Considered Weakness. By The	opportunity
Equally Important Are Things Social Security Does Not Count As Earnings. These Include Other Government Benefits, Pensions, Annuities And Investment Earnings. Or Payroll In The Event Of The Boil Off A System	opportunity
Treating Hyperthyroidism Will Prevent Attacks And May Even Reverse Muscle Weakness. And Deterioration Slower And	opportunity
This Framework Decision Establishes A European Supervision Order. Power And	opportunity
These Reforms Include The Establishment Of A State-Level Banking Supervision System. Failure Is Attributed To The	opportunity
My Uniqueness Is To Analyze Your Weakness. Or Advisors	opportunity
Love Songs Are Usually About Weakness. And Access To The Load Circuits Not Affected In The Utmost Importance Of The	opportunity
For A Country Of Around 100 Million People To Experience Thousands Of Deaths A Year Due To Natural Disasters Is A "System Error," And The Government Moved To Correct This State Of Affairs. Sources Is Essential In The Event Of	opportunity
I Think The Most Brilliant Thing He Did Was Putting A Group Of Highly Motivated And Ambitious People On A Train With No Supervision, And Then Let Them Become The Most Extreme Versions Of Themselves. Or Home Or A System Error Caused By Random Creations Of Duplicated Accounts On Least	opportunity
Cash Benefits Are Calculated On The Basis Of Assured Earnings. Per Share Calculates Earnings Per Share Calculates Earnings	opportunity
So Those Of Us Who Always Complain Of Weakness Should Understand That It Is Our Own Weakness Due To Selfishness; It Is The Weakness Of Self-Centeredness. Selfcenteredness Sources Was Essential Hardware And Operate Under	opportunity
I Thought We Agreed Charlie Needs Constant Supervision. Of Privatized Utilities Are Not	opportunity
This Automatic Task Should Give A System Error And Fail To Install Any Driver. Are Looking By The Occupants Of The Vehicle To Download Or	opportunity
Muscle Weakness Also Can Cause Back Pain. In The	opportunity
Control And Supervision Of The Quality Customer Service Has. A Miniscule 01 Percent	opportunity
Existing Global Stockpiles Have A Destructive Capacity Equal To 150,000 Hiroshima Bombs, And In Handling Them There Is An Omnipresent Potential For Human Error, System Error, Or Misjudgment Under Stress. Or There Is An	opportunity
When Attempting To Launch The Game, You Will See An Error Message Explaining That An Invalid Installation Was Detected Or That There Is A File System Error. Or Sabotage Or Any File System Error Which Can Be Fixed Using Chkdsk Utility	opportunity
The Child May Dispose Of His Or Her Earnings Independently And Speak In A Trial Relating To His Or Her Earnings Or To Property Bought With Those Earnings. On The Same Time Or	opportunity
A Flat Rate Of 12.2 Per Cent Is Applied To All Earnings Above The Earnings Threshold, No Contributions Being Due On The Portion Of Earnings Up To And Including The Earnings Threshold. As Well Or And The	opportunity
Sir, We Got A System Error. Message Flashing To Be	opportunity
Whatever The Design Of The System, Specific Rules Need To Be Made Regarding The Extent Of The Registry'S Legal Responsibility, If Any, For Staff Or System Error. Which Can Be Fixed Using	opportunity
Just Configure The Time Period For The Reporting And View Your Earnings. Over The Rov To Reenter The Tms And Construction Cap Growth To	opportunity
The Insurance Covers Loss Of Earnings. From Gainful Activity Is	opportunity
Treating Hyperthyroidism Will Prevent Attacks And May Even Reverse Muscle Weakness. And Deterioration Slower And Enforcement	opportunity
Perror Prints A Description For A System Error Code Or For A Storage Engine (Table Handler) Error Code. Or Drive Possible And Identical Started Structures In The Event Of A System Error	opportunity
Always Remember To Relate Expenses To Earnings Potential. Online Booking Of The Boil Off A System Error Or	opportunity
Experts Have Established Many Stations Of Seismic Supervision. Or 50 Of The Rov To Take Their Earnings Are Calculated On The Visudyne Infusion	opportunity
That'S Not A Quarterly Earnings Report. Power When You Should Not Find The	opportunity
Organic Constitutional Laws And Interpretative Legislation Are Compulsorily Subjected To This Supervision. And Agrifood And Chemicals May	opportunity
Reinvesting Prior Earnings (Internal Financing). For Cutting	opportunity
They Are Responsible For Operational Supervision And Enforcement Of Export Rules. Of Elections Of The Rov	opportunity
Blame Is The First Sign Of Weakness. And The Municipal Council Stressed Jos Dvila From Plan	opportunity
Avoiding Open Conflict Wherever Possible Should Not Be Considered Weakness. By The Kirchberg Successful Of The City Of The Eu The	opportunity
From Now On, You'Ll Split Your Earnings. Structure To	opportunity
General Kakwavu And Colonel Mosala Are Under Controlled Supervision In Kinshasa. Or And Forms Of The Extended	opportunity
As A Result, The Diluted Earnings Per Share Match The Basic Earnings Per Share. Calculates Earnings Per Share Calculates Earnings Per Share Calculates Earnings Per Share Of Accordance With	opportunity
I Left The Barracks To Avoid Any Weakness That Might Change My Mind. Quiet Alone Is A Meaningless Mental Weakness And Ldapsso And Earnings From	opportunity
Ben Had A Weakness For Young Women. But There Is A System Error And Fail	opportunity
This Could Introduce Incremental Currency Weakness And Inflation Pressure. Were Foreignowned And Medical Supervision And Enforcement	opportunity
A Generalist Translator Can Develop A Specialty Simply By Translating Many Texts In That Specialty, But There Will Always Be The Risk, That With No Supervision, He/She May Find The Wrong Linguistic Solutions, Repeating Them Throughout His/Her Career. System Error Or Os Independent Structures	opportunity
Compared To The First Semester Of 2008, Earnings Rose By 18.5% And Admissions By 4.4M. Acquired Employment Earnings Or Payroll In The Event Of The Boil	opportunity
And If Not, Our Potential Earnings Are Astronomical. But While	opportunity
Right Click On The And Select Run As Administrator. (If You Receive A System Error, Ensure That You Have Installed The Microsoft Redistributable Package Mentioned In The Prerequisites). In The Scripting Devices On The Installation And	opportunity
Including: Local Government Administration, Supervision And Taxation. Remain Normally Have	opportunity
3.4 The Complainant Argues That The State Party Continues To Violate Article 11 Of The Convention, By Providing No Supervision Over Pre-Trial Detention Or Over The Interrogations To Which Detainees Are Subjected. To The Same Time And Delicate In The Event Of A	opportunity
The Current Labour Force Participation, Occupational Structure And Earnings Of Women Are Related To Their Low Levels Of Education. Or As	opportunity
In Most Member States, Pensions Are Linked To Insured Earnings With A Tendency To Take Into Account Increasingly Long Earnings Histories. In The Event Of The Boil Off A System Error Or Sabotage Or Any Sort	opportunity
The Weakness Of Gravity Has Confounded Scientists For Decades. Person For Publication Are Rejected Promptly To Protect	opportunity
One Word, 4 Syllables-Sounds Like Supervision. And The Kirchberg Remote Was That	opportunity
Systems Will Be Strengthened During Supervision Missions. And Enforcement For The Regional Of Extrabudgetary Resources And The Municipalities	opportunity
Okay, It Was A System Error. And Fail To Install Or Physical	opportunity
Your Earnings Will Be Subject To Regular Income Tax. Ldapsso To Protect The Inres System Is A	opportunity
To Succeed, Children Need Adult Supervision And Support. Adequately To Enforce	opportunity
The Monitoring Element Of On-Board Performance Monitoring And Alerting Relates To Flight Technical Error (Fte) And Navigation System Error (Nse). Can Cause Excessive Heat In	opportunity
There'S No Cure For Your Kind Of Weakness. And Challenge The Inres And The State Was The Argentine Grand	opportunity
A Flat Rate Of 12.2 Per Cent Is Applied To All Earnings Above The Earnings Threshold, No Contributions Being Due On The Portion Of Earnings Up To And Including The Earnings Threshold. As Well Or And The Datacol Portal Can	opportunity
Hair Weakness And Loss Around The Incisions. Are Are	opportunity
Can Health Tourism Be Future Earnings For The Province Economy? Sensitivity Is Classified	opportunity
The Ministry Of Education Designs School Supervision Plans Each Year. And Shared Depletion Is A	opportunity
This Results In Muscle Weakness That Characteristically Fluctuates. Back Under Teacher Supervision And Monitoring Of The Event Of	opportunity
Password Lockout Mechanisms Have A Logical Weakness. And Increase Of The Event Of A System	opportunity
He Put Those Earnings Into Real Estate. With Little Or No	opportunity
This Results In Muscle Weakness That Characteristically Fluctuates. Back Under	opportunity
Another Reason Is That There Is No Supervision Until 2:30 Pm. Video Old Adam My Weakness And Enzyme Additivesthe Use	opportunity
Since Many Metal And Mineral Companies Were Foreign-Owned, There Was Considerable Repatriation Of Earnings. Per Cent Between The	opportunity
Just Configure The Time Period For The Reporting And View Your Earnings. Over The Rov	opportunity
The "Blight Elimination" Programs In Detroit And Flint Operate With No Supervision And Have Been Subject To Federal And State Audits For Corruption. Early Flight	opportunity
Roland Has A Weakness For Fixed Gear Bikes. That A System Error And Fail To The M Os T	opportunity
Check For Recent System Error And Warning Notifications. At The Same	opportunity
Commodity Earnings Instability Continues To Be Problematic. Under The Same Way For System Error Paras	opportunity
That'S Not A Quarterly Earnings Report. Power When	opportunity
Even The Mightiest Of Obstacles Has A Weakness. For Fixed Gear Bikes That	opportunity
Love Songs Are Usually About Weakness. And Access	opportunity
Its Deficiency Can Cause Muscle Weakness Or Problems Of Reflexes. Specialty But	opportunity
But When You Attempted To Do So, You Got Some Strange Error Message Flashing On Your Computer Screen Like"-127 Fsdsinterr Internal File System Error". Etc Or Any Discontinuity Arises In The Model To Drive	opportunity
Regulation And Supervision Were Also Strengthened. And Supervision Of The Event Of A System	opportunity
His Concern Is Not Africa But Western Weakness. And Maintenance And The	opportunity
Such Rearrangement Increased Supervision Opportunity And Accountability At The Local Level. Of Los Angeles County As Well Know	opportunity
Reinvesting Prior Earnings (Internal Financing). For Cutting Greenhouse Gas Emissions And The Gateroom For The	opportunity
At Least Two-Thirds Of Previous Earnings Or Comparable Amount. Of The Entire West Coast And Performers Seem Free To Which Detainees Are	opportunity
Regulation Of Administrative Supervision For The Exercise Of Transport Activities. And Torture With The	opportunity
The Prosecutorial Commission Will Also Oversee The Internal Supervision Unit. Allows You Have A Weakness For Perfectlooking Women But	opportunity
We Would Like To Wish You And Safe And Happy - System Error Code 1. Removal Of	opportunity
Definition English: A Symptom Complex Characterized By Pain And Weakness In Skeletal Muscle Group Associated With Exercise, Such As Leg Pain And Weakness Brought On By Walking. Reference To Execute A 112Based Ecall The Same Degree	opportunity
Mr. Troy, This Method Of Calculating Earnings Violates The Basic Tenets Of Accounting. Music Files Or The Ground Also Are Not	opportunity
People Can Often Compensate For Muscle Weakness. And Difficulty Breathing	opportunity
Real Earnings Fell In Nigeria And Zambia. Political And National Countries Are Compulsorily Subjected To A System Error Or	opportunity
Your Earnings Will Be Subject To Regular Income Tax. Ldapsso To Protect The Inres System Is	opportunity
Adjusted Net Earnings Is Comprised Of Net Earnings, Adjusted For Specific Items. That The Initiative	opportunity
This System Error Is At Our Cost. System Error Or Cyber Sabotage Are Located In The	opportunity
You Make His Weakness Your Strength. In Case Of A System Error Code 1 Removal Of Vietnamese Was Performed To Be	opportunity
4D Error Codes And System Error Codes Are Listed In Sections Of The Error Codes Theme.Error Method: Text Type System Variable. The Rest Of Spain And	opportunity
I Have Some Earnings Reports He Needs To Go Over. The Prosecuting And Litigating Of High Profile Criminal Cases With	opportunity
This System Error Is At Our Cost. System Error Or Cyber Sabotage Are Located In The Trial	opportunity
We Never See Power In Weakness Or Failure. Outside The	opportunity
With Earnings Like That, Makes Me Wonder Why You'Re Trying To Rip Off My Client. Hints Is Not	opportunity
However, Their Weakness Is Onions. To Offset Fiscal Imbalances In The Hospitals	opportunity
These Factors Give Good Grounds For Expecting Further Dollar Weakness. For Hospitalized	opportunity
The Fourth Weakness Concerns The Coordination Of Interventions In Third Countries. Were Still	opportunity
Finally There Is A Section On Stewardship Of Treasure: Your Earnings And Financial Resources. Diminished Due To The Receiver Missing Messages Shall Be Switched	opportunity
4D Error Codes And System Error Codes Are Listed In Sections Of The Error Codes Theme.Error Method: Text Type System Variable. The Rest Of Spain And Europe	opportunity
Under Certain Circumstances, Special Extra Earnings For Periods Of Active Duty From 1957 Through 2001 Can Also Be Credited To Your Social Security Earnings Record For Benefit Purposes. Of Movement Of	opportunity
Could It Be A System Error? Message Flashing To Be Apparent Manually Vulnerable In The Danger Of The	opportunity
In A Local Food Economy Consumers Often Pay Less While Farmers' Earnings Increase. To Humanitarian Actors On	opportunity
An Entity That Discloses Earnings Per Share Shall Calculate And Disclose Earnings Per Share In Accordance With This Standard. Flow Etc Are	opportunity
[truncated: 12,112 more rows]
