# Supplementary material for: Improving fraud detection with semi-supervised topic modeling and keyword integration
Source: PeerJ Comput Sci. 2024 Jan 15;10:e1733. doi: 10.7717/peerj-cs.1733 (PMC10803081; doi:10.7717/peerj-cs.1733)
Supplement: Supplemental Information 1 — This data corresponds to phrases related to the vertices of the fraud triangle. [file peerj-cs-10-1733-s001.zip › StudentsDataset_7113x7113_.csv]

message_text	stage	label
I am in serious economic problems	S0	1
My economy is weakened with so much spending	S0	1
My family is facing economic problems	S0	1
Economic problems do not let me sleep peacefully	S0	1
I do not know how much more I can withstand these economic problems	S0	1
My wife is in serious financial problems	S0	1
The country is in recession, has several financial problems	S0	1
I'm in financial difficulties because I do not have any money	S0	1
I need to buy the medicine for my mother	S0	1
I need to get out of this difficult economic situation, I have to do something.	S0	1
handle the situation with care	S0	1
My boss is asking me to transfer some money to his bank account, I should handle the situation with care.	S0	1
The supervisor will check the deposits I make, I will handle the situation with care the next time.	S0	1
The accountant is asking for the purchase invoice I made in secret, I have to handle this situation with care.	S0	1
You should handle the situation with care when you give me the bribery money.	S0	1
They must handle the situation with care when they are talking about our secret business in the company.	S0	1
We must handle the situation carefully when we ask for fictitious quotes.	S0	1
I must handle the situation carefully when I alter the economic balances of the company that my boss asked me to do.	S0	1
The investors are asking me for results, I must handle the situation with care.	S0	1
They are suspecting me, I must handle the situation with care.	S0	1
The employees suspect me because I did not pay them the profits that corresponded to them.	S0	1
Not enough for lunch	S0	1
The money I earn is not enough to have lunch all month.	S0	1
I do not have enough money to buy my family's food.	S0	1
I do not have enough money for my children's lunch.	S0	1
The money is not enough to pay the fee for my car.	S0	1
The mortgage on my house is high and the money from my work is not enough to pay for it.	S0	1
I do not have enough money to pay for my mother's operation.	S0	1
The new department that I want to buy is very expensive and the money from the business is not enough.	S0	1
The money earned by the secret business is not enough to keep me quiet.	S0	1
The couta delivered by the provider that wants to win is not enough.	S0	1
The money that I earned with the alteration of the balance sheets was not enough, I want to earn more.	S0	1
How much your silence worth	S0	1
I will give you 50% of the money if you keep quiet.	S0	1
I will be quiet as long as it is also part of the business.	S0	1
The providers will be silent if we pay them for it.	S0	1
The media will not say anything if we give them what they want from our company, money.	S0	1
The shareholders will not say anything if we compensate them with a vacation.	S0	1
The employees will remain silent if we increase their salary.	S0	1
The accountant will be silent if we give a good amount of money.	S0	1
The manager of the company wants our silence in exchange for giving us an economic bonus.	S0	1
The contract administrator will not say anything if we give you a free trip abroad.	S0	1
The president and the manager will not say anything to the investors so that they do not realize the negative balance in exchange for being paid an amount of money.	S0	1
You do not known anything	S0	1
If the accountant asks you about the money left over from business, you tell him that you do not know anything.	S0	1
I'm going to ask for vacations so I will not be in the audit.	S0	1
The following week there is an audit, I will say that my wife is sick so as not to go to work.	S0	1
Tell them you're sick and you can not be in the audit.	S0	1
Ask for permission and do not be present at the audit.	S0	1
The company's accountant requested vacations and will be absent from the audit.	S0	1
Investors request an audit but the manager refuses, seems to want to evade it.	S0	1
Some workers have requested vacations in the week of the audit.	S0	1
The secretary of the manager requested permission not to attend the audit.	S0	1
We must hide the balances we change to evade the audit.	S0	1
If they want us to evade the audit they must pay us good money.	S0	1
I'm under a lot of pressure	S0	1
I'm under a lot of pressure to pay the house fee.	S0	1
I'm under a lot of pressure to pay the car's fee.	S0	1
I am under a lot of pressure from my boss who asks me to change the financial balance of the company.	S0	1
I want to help my friend win the business, but I am under a lot of pressure from my boss.	S0	1
I want to earn a percentage of the business, but the conditions are not favorable, I'm under a lot of pressure.	S0	1
I asked the accountant to delete the purchases made for the secret business that I made.	S0	1
My boss is asking me to transfer money to his personal account.	S0	1
If I do not act carefully in the transference of the money they will be able to discover me.	S0	1
My son is sick and I do not have medicine. I will borrow money to buy them.	S0	1
I am under a lot of pressure for the audit they will do in the company and maybe discover the thefts that I have done.	S0	1
They have us very watched	S0	1
My boss keeps me under surveillance so I can not transfer money this month.	S0	1
The manager asks me to keep an eye on the suppliers so that they pay us the part that corresponds to us of the business.	S0	1
My partner observes everything I do.	S0	1
The accountant detected improper payments, talk to him.	S0	1
The manager wants to talk to us about the audit, tell others not to say anything.	S0	1
My boss asks me to remain silent because of the audit it was discovered that he received bribes in exchange for winning a contest.	S0	1
Clears the financial balances.	S0	1
You have to erase the financial balances for the audit.	S0	1
You have to ask the accountant to erase the financial balances to pass the audit.	S0	1
The financial balances of the secret business must be erased.	S0	1
The balance sheets have to be erased to deceive the investors.	S0	1
You have to erase financial balances so they do not discover the scam.	S0	1
Clear the financial statements very carefully.	S0	1
If you do not delete the financial statements, we will be in serious trouble.	S0	1
Now, it's time to erase the financial statements, nobody is watching you.	S0	1
The manager deleted the financial statements for their protection and benefit.	S0	1
We have paid the auditor to delete the financial statements so they do not detect us in the audit.	S0	1
Change financial balances.	S0	1
You have to change the financial balances for the audit.	S0	1
You have to ask the accountant to change the financial balance to pass the audit.	S0	1
You have to change the financial balances of the secret business.	S0	1
Balance sheets have to be changed to deceive investors.	S0	1
You have to change financial balances so they do not discover the scam.	S0	1
Change the financial statements very carefully.	S0	1
If you do not change the financial statements we will be in serious trouble.	S0	1
Now, it's time to change the financial statements, nobody is watching you.	S0	1
The manager changed the financial statements for their protection and benefit.	S0	1
We have paid the auditor to change the financial statements so they do not detect us in the audit.	S0	1
You delete the quotes.	S0	1
You have to delete the quotes for the audit.	S0	1
I need a quote of more value to be able to continue with the scam.	S0	1
Today I sent a quote of more value to the client.	S0	1
Today I sent a quote of more value to the accountant.	S0	1
The quote of more value will be the winner and we will have a percentage of that money.	S0	1
Help me get a quote of more value and in return I give you a part of the money.	S0	1
The audit will not detect the most valued quote we made that the business wins.	S0	1
Quiet, nothing will happen in the audit. It's all under control.	S0	1
Quiet, nothing will happen in the audit. Everything is under control and we have bribed the accountant.	S0	1
Quiet, do not say anything in the audit.	S0	1
They are calm of the scam we have hidden, nothing is going to happen.	S0	1
Quiet, just transfer the money the manager already knows and has everything under control.	S0	1
Investors know that we have charged a little more to earn more money, everything will be fine.	S0	1
Do not fear, all the people involved in the business are in agreement with what is going to be done.	S0	1
My situation is critical I must pay part of the business to have more profit.	S0	1
The salary is not enough for my needs, I am in a critical situation, I will have to take money from the company.	S0	1
My situation is very critical, I must delete these balances so that they do not realize the scam.	S0	1
My situation is critical, I'm afraid of the company or I'm going to jail.	S0	1
My situation is critical, I do not have money	S0	1
I must comply within the deadline	S0	1
I have two weeks to change the balance sheets.	S0	1
I have a month to pay my debts.	S0	1
I have a week to pay the secret business suppliers.	S0	1
I must change the balance before the audit.	S0	1
I have to delete the balance sheets before the audit.	S0	1
The boss wants me to balance all the accounts before the audit.	S0	1
I have a month before the boss returns to defraud the company.	S0	1
I have two days before the meter detects the fraud.	S0	1
I have little time to transfer the money without the boss noticing.	S0	1
I have adequate time to convince my colleagues about the business.	S0	1
I need the money as it is	S0	1
I need money to pay my debts.	S0	1
They watch us all the time	S0	1
Be careful with the transfer they look at us all the time.	S0	1
When you deposit the money of the business, do it carefully, you are watching us.	S0	1
Boss, your secretary has suspicions, she looks at us all the time.	S0	1
The accountant has begun to suspect because he watches every procedure that is done.	S0	1
Investors watch us constantly to give them what is theirs.	S0	1
My colleagues keep an eye on me all the time.	S0	1
My supervisor is watching me all the time.	S0	1
I can not leave at this time, they are watching me.	S0	1
See you in the afternoon to give you the money, at this moment they are watching me.	S0	1
I deposit the money tomorrow, right now they are watching me.	S0	1
There is a conflict of interests	S0	1
Add wood to the fire	S0	1
Tell the accountant that you know who made the transfer.	S0	1
Tell the manager that there is another person who wants to win the business.	S0	1
Tell your boss that if he does not retire, it will go very wrong.	S0	1
Tell your partner that you give him money in exchange for his silence.	S0	1
Tell the accountant to change the balance sheets or you will fire him.	S0	1
Tell the accountant to erase the balance sheets or your life is in danger.	S0	1
Tell investors to keep giving more money to win us from them.	S0	1
Tell the manager to invest in that business, it is very good and will give us millions in profits for those involved.	S0	1
Tell the manager's secretary to look at the manager's bank key.	S0	1
Tell the boss that the supplier asks us for more money to let you win.	S0	1
They are spying on me	S0	1
They are spying on me I can not give you the money now.	S0	1
They are chasing me I must leave the country.	S0	1
They are chasing me to pay the debt	S0	1
I have problems with the family	S0	1
My children need for school.	S0	1
My mother needs to be operated on by the eyes.	S0	1
My wife is pregnant.	S0	1
My sister had an accident and you have to pay for the damage.	S0	1
My uncle is in jail for cheating some people.	S0	1
My brother crashed his car and does not have medical insurance.	S0	1
My nephew stole a motorcycle and is in jail.	S0	1
My brother-in-law needs money to buy a taxi.	S0	1
My brother needs money to operate his heart.	S0	1
I did a business with my cousin to scam some people in the neighborhood.	S0	1
They cut us the basic services	S0	1
They cut my water	S0	1
I suspended the water	S0	1
The phone was suspended	S0	1
I suspended the light	S0	1
I was suspended gas	S0	1
They cut off my internet service.	S0	1
They cut my phone service.	S0	1
I do not have a cable	S0	1
I have no way to pay for the water and that's why they cut my service.	S0	1
We must not leave traces	S0	1
We must not leave evidence	S0	1
We must alter the inventory	S0	1
It is necessary to alter the inventory	S0	1
There is a shortage in the inventory	S0	1
There are missing in the inventory	S0	1
There are missing	S0	1
It behaves suspiciously	S0	1
It is very suspicious	S0	1
His behavior is very suspicious	S0	1
In case of suspicion we must be prepared	S0	1
they suspect of all of us	S0	1
A tense situation happened yesterday when presenting the balances of the month.	S0	1
The manager and the accountant had a tense situation for the payment of money to a third person.	S0	1
There are tense situations due to the audit.	S0	1
I have a situation that has to change the economic balance.	S0	1
I want to get out of this tense situation to be calm.	S0	1
The scam we are doing has put me in a tense situation in the company.	S0	1
I need the money to pay my debts or I will be in a tense situation.	S0	1
I want to leave this job because I can not stand tense situations anymore.	S0	1
To withstand this tense situation I will have to eliminate all traces of fraud.	S0	1
For my family I will endure this tense situation until I have the sudicient money to flee the country.	S0	1
A lot of stress	S0	1
I find myself under a lot of stress	S0	1
I am under a lot of stress, the money is not enough	S0	1
I am under a lot of stress, money is not enough. I have many debts.	S0	1
I did some business wrong	S0	1
Businesses did not turn out	S0	1
Businesses did not turn out as expected	S0	1
Businesses failed	S0	1
The operation is high risk	S0	1
The transaction is high risk	S0	1
It is high risk that business	S0	1
The legal area pressures me	S0	1
The legal area calls me all the time to cancel the debt	S0	1
The debt is very high, I can not cancel	S0	1
The legal department threatened me	S0	1
The legal department threatened me, if I do not pay the goods seize me	S0	1
The debt is in the legal area for immediate collection	S0	1
They did not promote me, I counted on that to be able to pay the debt.	S0	1
With the promotion I was going to earn more money	S0	1
They offered me the promotion for this year and they did not comply, they are going to pay me.	S0	1
They promoted all the staff except me, I counted on the increase of my salary.	S0	1
I count on the promotion, it's very important.	S0	1
With the promotion I solve my economic problems.	S0	1
misery of salary	S0	1
This salary does not reach me at all.	S0	1
The salary is very little for my needs.	S0	1
I'm going to cheat the company and thus have a better salary.	S0	1
The salary is not enough to pay for my children's school.	S0	1
The salary is very little for the risk I am facing.	S0	1
The salary is low in comparison to my other colleagues.	S0	1
I would like to have the manager's salary.	S0	1
I'm going to take a few cents from the company to improve my salary.	S0	1
The salary I have is not enough to buy a new car.	S0	1
The salary is not enough to pay for basic services.	S0	1
Debts do not wait	S0	1
I have to pay the car's fee.	S0	1
high level of indebtedness	S0	1
My credit card is exploding.	S0	1
I bought too many things the previous month and now I have to pay for them.	S0	1
I paid for the furniture in my house with the credit card and I have no money.	S0	1
I pay for my meals with a credit card.	S0	1
I pay for the clothes that I bought with a credit card.	S0	1
I have many things to pay this month.	S0	1
I do not have to pay my credit card.	S0	1
I bought a new car and I do not have how to pay it.	S0	1
I want new tires for my car, I'll pay with the credit card.	S0	1
I want a new TV for my room, I'll buy it with my credit card.	S0	1
Personal business	S0	1
My personal business gives me more money than my salary.	S0	1
This business suits you, we won both.	S0	1
Animate in this business no one will notice the scam.	S0	1
Find more people to do this business.	S0	1
I give you 50% business profit if you change what I ask.	S0	1
Delete the records that suits us in our business.	S0	1
I will cheat my partners to invest in my personal business.	S0	1
The money that will cheat the company will be for my personal business.	S0	1
My personal business has grown thanks to the scams.	S0	1
My personal business has lost profits due to lack of sales.	S0	1
he is a manipulator	S0	1
The counter is a manipulator.	S0	1
The manager manipulates the financial balances of the company.	S0	1
I'm going to manipulate the auditor so he does not detect fraud.	S0	1
I have to manipulate my colleagues from work to collaborate in the business.	S0	1
The investors are manipulable.	S0	1
We have to manipulate the suppliers to lower the cost.	S0	1
You have to manipulate the system so that they do not detect the scam.	S0	1
The manipulation of the balance sheets is critical for the business.	S0	1
Good handling that you did with the manager, we managed to keep the business.	S0	1
We had to manipulate more people to earn more money.	S0	1
I was denied the loan	S0	1
They refused me the loan to buy the house.	S0	1
I was denied the loan to buy the car I wanted.	S0	1
I was denied the loan to make the trip of my dreams.	S0	1
I was denied the loan to buy the wedding ring for my wife.	S0	1
They refused me the loan to operate my nose.	S0	1
I was denied the loan to invest in my personal business.	S0	1
I was denied the loan to start my own business.	S0	1
I was denied the loan to buy the house on the beach.	S0	1
They refused me the loan to pay my debts.	S0	1
I was denied the loan to go on vacation.	S0	1
they did not detect it	S0	1
They did not detect that you and I are cheating the company.	S0	1
I had to pawn it	S0	1
I had to pawn my gold ring to pay for my duedas.	S0	1
I had to pawn my TV to complete the quota of my car.	S0	1
make an excuse	S0	1
I already cancel everything you say, but I can not find the invoice to prove it.	S0	1
I had to pay my children's tuition, the rent, basic services and I no longer have to pay what is owed.	S0	1
Can you wait until the end of the month? there they deposit the money to pay me.	S0	1
you call me every time saying cancel, is he threatening me to case? I can sue him.	S0	1
You can call me back at night, I'm working.	S0	1
Can I pay him all next month? I had to pay other bills.	S0	1
I do not owe everything you mention to me, so I will not pay you.	S0	1
Next month I pay everything I owe.	S0	1
Can I pay the money in two parts? They do not pay me yet.	S0	1
They called me yesterday and I told them that tomorrow I cancel a part of the debt, because they informed me that I owe an exaggerated amount, which is not true.	S0	1
I feel uncomfortable	S0	1
I feel uncomfortable going with these clothes to the office.	S0	1
I'm uncomfortable knowing your position in the office is better than mine.	S0	1
how uncomfortable having to go by bus every day to the office.	S0	1
how uncomfortable is the climate inside the office.	S0	1
How uncomfortable to have to climb the stairs to the office because the elevator does not work.	S0	1
How unpleasant to have to spend heat in the office for lack of ventilation.	S0	1
How annoying not to have a tour that takes us to the office	S0	1
How uncomfortable these chairs are.	S0	1
How annoying it is to have to be all crowded in the office.	S0	1
I feel uncomfortable when they send me to do paperwork for the company.	S0	1
they are acting very weird	S0	1
I'm going to pretend that I'm not the person they're looking for.	S0	1
I'll fake an illness so you can have compassion.	S0	1
I will not spend the weekends at home so they do not find me.	S0	1
when they call me I'll say the wrong number.	S0	1
When they call me again, I will tell them that I have already canceled and that	S0	1
I'm going to fake an accident, to collect the insurance.	S0	1
I'm going to pretend that I lost my job	S0	1
They are constantly coming and going from the manager's office.	S0	1
The manager has asked for unforeseen vacations.	S0	1
I am going to sue them for harassment.	S0	1
They are behaving very strange	S0	1
I will go for a while to live where my relatives, to see if they forget my debt.	S0	1
I'm going to change my cell phone number, so they can not find me	S0	1
I'll change my job, so they do not look for me there.	S0	1
I will tell you at home not to answer calls without knowing the number.	S0	1
I will lower the volume of my home phone.	S0	1
I will tell my relatives that if they ask about me, they do not know me.	S0	1
And now where do I get all the money to pay?	S0	1
I will have to resort to the neighbor to see if he wants to lend me.	S0	1
I'm going to pretend I had an accident so they do not charge me this month.	S0	1
I will not answer the calls, so they think I no longer have a cell phone.	S0	1
how strange	S0	1
It's amazing how he can pay for his car, with such high odds, with the salary he earns.	S0	1
It's very strange, the manager has a new cell phone	S0	1
I miss how he gets paid overtime and we do not	S0	1
how unusual it could earn more profits than us if it does not do anything in the company.	S0	1
How strange, this month they did not pay us the usual.	S0	1
How surprising that the messenger has a car of the year	S0	1
How strange how the manager is late for work and they do not say anything to him.	S0	1
How strange, he bought a luxury apartment and paid cash.	S0	1
I have insolite how can you go shopping every weekend.	S0	1
How strange, this year they did not give us a Christmas bonus.	S0	1
modernize the house	S0	1
I will change the design of the kitchen.	S0	1
I compared new furniture.	S0	1
I will change the tile.	S0	1
I will paint the house.	S0	1
I will plant new trees in the garden.	S0	1
I will change the dishes.	S0	1
I will buy new pictures.	S0	1
I will buy a new TV 4k	S0	1
I will modify the entrance of the garden.	S0	1
I need to organize the party	S0	1
I have to make reservations for the event.	S0	1
I have to make the guest list.	S0	1
I must send to make the invitations.	S0	1
I'm going to buy everything that is needed.	S0	1
I have to prepare the music.	S0	1
I must prepare the food and snacks.	S0	1
I must send to make the cake.	S0	1
I must organize the numbers for the party.	S0	1
I must do the decoration.	S0	1
I have to distribute the invitations	S0	1
I have no money	S0	1
I do not have money to go in Uber, I have to take a bus.	S0	1
I do not have money for my debts, I'll have to refinance.	S0	1
I hit the car, I have no money to fix it now, it will have to wait.	S0	1
They request a lot of money	S0	1
the interests of the car are very high.	S0	1
The loan at the bank was given to me with a high interest.	S0	1
The cell phone plan costs too much.	S0	1
the lease of the house went up again.	S0	1
the phone bill came out high.	S0	1
taxes went up this year.	S0	1
gasoline continues to rise in price.	S0	1
I raised the interest of the credit card.	S0	1
They charged me for the renewal of the card.	S0	1
they deducted from the account values that were not due.	S0	1
It is very demanding	S0	1
The manager is very demanding with the paperwork of the company.	S0	1
The bank is very demanding with the payment of loan installments.	S0	1
how strict is the iess with the payment of the contribution.	S0	1
how strict are the companies that ask all their employees to wear the uniform.	S0	1
how rigid is the time of entry to the office.	S0	1
What demanding is the insurer of the vehicle with maintenance.	S0	1
How demanding are the employees when asking for their rights.	S0	1
how rigid are the office hours.	S0	1
that demanding the messenger of the company with the documents that must be delivered.	S0	1
that demanding employees when the day comes to collect their salary.	S0	1
I must pay the deferred cards, because otherwise I will increase the interest.	S0	1
I will buy a pair of shoes and I will defer to three months, they will be small fees that will not mofidicate the fees I pay.	S0	1
I will pay the basic services with the credit card.	S0	1
I will have to take money from one of the cards to pay the other credit cards.	S0	1
I'll have to block one of the cards so I do not keep spending.	S0	1
They asked me to renew the card, but I will not do it until I finish paying all the deferred payments.	S0	1
With everything I pay for the cards, I have nothing left for the month, I will have to use one of the cards for home purchases.	S0	1
They raised the amount of purchases on the card, it means that I can buy more things.	S0	1
The shopping centers are on offer, it is a good option to make use of the new card.	S0	1
I have to sell something in the house to pay for credit cards.	S0	1
He is blackmailing me to leave my computer open and they can make the changes, but my family is in danger.	S0	1
The manager is blackmailing me so that he receives bribes from the project.	S0	1
He found out by accident	S0	1
I sent an email by mistake and found out about the business by accident.	S0	1
He found out by accident because I left the computer on.	S0	1
When talking to you over the phone about the scam the accountant found out by accident.	S0	1
The manager saw the changes in the balance sheets and found out by accident of fraud.	S0	1
The employees heard a discussion between the manager and the accountant and learned of the future of the company by accident.	S0	1
I made a mistake in the transfer and found out by accident that I had taken money from the company.	S0	1
When we were together talking about the business the secretary passed by and found out by accident.	S0	1
By accident it was discovered that he was late for work because of meetings he had with the other business.	S0	1
It was discovered by accident that the company had double accounts.	S0	1
Investors discovered by accident that the manager and the accountant had made transfers to their personal accounts.	S0	1
Hates me	S0	1
My colleagues hate me for promoting my position.	S0	1
Employees hate me for the way I came to the company.	S0	1
They hate me for the clothes I wear.	S0	1
They hate me because I have economic stability.	S0	1
Are lies	S0	1
It's a lie that I had a relationship with the secretary.	S0	1
Allegation	S0	1
Several of my employees have made allegations of professional misconduct against me.	S0	1
Allegations that I was receiving money from known criminals have caused a scandal.	S0	1
There is no substance to the allegation.	S0	1
Are you able to verify your allegation?	S0	1
He's demanding a full apology from the newspaper for making untrue allegations about his personal life.	S0	1
These allegations have seriously hurt her reputation.	S0	1
He strenuously denies all the allegations against him.	S0	1
The chief executive of the company resigned last autumn over allegations about his expenses.	S0	1
The accountant rejected the allegation that he had treated his staff unfairly.	S0	1
He made allegations of unfair dismissal against his former employers.	S0	1
What a fever	S0	1
The environment is hot	S0	1
The manager and the lawyer of the company had a discussion.	S0	1
They found my partner with alcohol breath.	S0	1
They saw him arrive late to the receptionist.	S0	1
They found him taking out some papers from the messenger.	S0	1
They saw the manager go out with the secretary of a taxi.	S0	1
my colleagues fight to fill the vacancy of administrative manager.	S0	1
The investments of the company do not go according to the stipulations of the investors.	S0	1
appeared a company that will give us competition.	S0	1
The wife of a companion arrived and discovered him with the secretary.	S0	1
The position of the employee of the month is in dispute.	S0	1
They forced me to resign	S0	1
They asked me to resign because the boss does not like me.	S0	1
I'm out of money, because I can't find a job.	S0	1
I have to cover the expenses of water, electricity and telephone.	S0	1
I have to pay for basic services	S0	1
i don't have for my children's pensions	S0	1
I'm broke	S0	1
The country's in crisis so I don't have any money.	S0	1
My salary is not enough at home	S0	1
I should have saved some money.	S0	1
I don't have any money, because I haven't been paid at work.	S0	1
They owe me money	S0	1
The situation must be handled with extreme delicacy.	S0	1
You have to keep the situation under wraps.	S0	1
The situation must be handled with extreme caution.	S0	1
It's a situation of total care.	S0	1
Don't take the situation lightly.	S0	1
Handle situations with great caution	S0	1
Many situations must be handled with prudence and delicacy.	S0	1
Many situations must be handled with secrecy and care.	S0	1
You must have the situation under control.	S0	1
Don't let the situation get out of hand.	S0	1
We can solve it another way.	S0	1
Let me offer you a prize.	S0	1
You can earn an incentive	S0	1
We can come to an agreement	S0	1
I could offer you a gift.	S0	1
Let yourself be given a prize	S0	1
Let yourself be given a bonus	S0	1
accept an award for helping me	S0	1
if you help me you will receive a bonus	S0	1
let yourself be pampered with a gift	S0	1
The company is about to go bankrupt.	S0	1
The company is going through a rough patch.	S0	1
The company's on a bad streak.	S0	1
No profit in the company	S0	1
The workers are tense.	S0	1
The future of the company is uncertain	S0	1
Employees do not know if they will continue to work in the company	S0	1
the future of workers is uncertain	S0	1
there is tension between employees	S0	1
there is a lot of tension within the company	S0	1
not enough for soft drinks	S0	1
not enough for sweets	S0	1
I don't even have enough for lunch.	S0	1
we're too much for the food.	S0	1
There's not enough for the food.	S0	1
how much is the price to pay for your silence	S0	1
how much it costs to keep quiet	S0	1
how much your silence is worth	S0	1
You could keep quiet about this situation.	S0	1
Don't say anything about this situation.	S0	1
You must keep your mouth shut.	S0	1
your silence in exchange for	S0	1
the price for keeping your mouth shut	S0	1
This must be a secret.	S0	1
Don't tell anyone.	S0	1
They say you don't know anything.	S0	1
You never knew about this situation.	S0	1
No one should know about this situation.	S0	1
Nobody ever knew anything.	S0	1
No one should know about this.	S0	1
They should never know about this situation.	S0	1
He never knew anything about this situation.	S0	1
you must say that you never knew anything	S0	1
She doesn't know anything.	S0	1
You must say you didn't know anything about this.	S0	1
they tried to trick the audit.	S0	1
They dodged the audit because I could rat them out.	S0	1
avoided performing the audit	S0	1
evaded the audit because it contains all the transactions	S0	1
did not submit the authorship	S0	1
cheating the audit can compromise them.	S0	1
Avoiding audits can make you suspicious.	S0	1
audits cannot be avoided	S0	1
avoided performing the audits because they hid something	S0	1
The audit doesn't match the records.	S0	1
Working under pressure is stressful.	S0	1
I'm very tense because of the pressure I have on me.	S0	1
This situation puts me under a lot of stress.	S0	1
there are many things to do, I feel pressured	S0	1
I'm under a lot of pressure.	S0	1
I'm pushing this cause I feel tense.	S0	1
I've got a lot on me. I'm stressed.	S0	1
I need to release this pressure that I have	S0	1
The situation is tense.	S0	1
I'm with a lot of chores. This causes me to have more pressure.	S0	1
vacations are very expensive	S0	1
Going on vacation is very expensive.	S0	1
I can't afford a vacation.	S0	1
I can't afford a vacation because they're expensive.	S0	1
going on vacation is very expensive for me	S0	1
When I have a vacation I'm not going anywhere because it's expensive.	S0	1
going on vacation is very expensive	S0	1
if you don't save the holidays you'll get very expensive	S0	1
depending on the place, holidays can be expensive	S0	1
vacations are very expensive when you go for several days to a place	S0	1
The calls are being monitored.	S0	1
listen to our calls	S0	1
The phone lines are intercepted.	S0	1
We can't talk. The phone lines are intercepted.	S0	1
The phone lines are unsafe.	S0	1
our flames are heard	S0	1
They've got me under surveillance.	S0	1
they're being watched by suspects	S0	1
They're tracking the phone lines.	S0	1
They're following me.	S0	1
The auditors are reviewing the audit information.	S0	1
My situation is complicated.	S0	1
The situation I'm in is impossible to explain.	S0	1
The situation is tough in the country.	S0	1
My economic situation is critical.	S0	1
The situation we're in is tough.	S0	1
what is promised must be fulfilled	S0	1
it is necessary to be governed by the established term	S0	1
you have to be of the word	S0	1
the employees completed the job within the deadline	S0	1
fulfilled their promises within the prescribed time limit	S0	1
met the deadlines	S0	1
He delivers what he promises in time.	S0	1
Organize to meet deadlines	S0	1
if you do it in time you can meet the deadline	S0	1
you must take into account what was agreed within the deadline	S0	1
I need it at all costs.	S0	1
I need them as a place	S0	1
I have to get it anyway.	S0	1
I need it anyway.	S0	1
I've got to get them out of place.	S0	1
I need to get it anyway.	S0	1
I need to get it to the right place.	S0	1
I've got to get to it however I can.	S0	1
what I need anyway.	S0	1
you have to take into account the time	S0	1
time should not be set aside	S0	1
we have to review the times	S0	1
be on time	S0	1
monitor time	S0	1
keep up with the times	S0	1
watch the times	S0	1
control the time	S0	1
observe the times	S0	1
save time	S0	1
there is a conflict of interest	S0	1
there are problems with the interests	S0	1
there's personal interest through	S0	1
personal interest is stronger	S0	1
economic interest is dangerous	S0	1
we have to put aside the personal interest	S0	1
interests lead nowhere	S0	1
conflicts of interest arise from extreme situations	S0	1
the interests must be set aside	S0	1
conflicts of interest harm other people	S0	1
Don't add any more weeds.	S0	1
Don't be cizañoso.	S0	1
It's bad to add wood to the fire.	S0	1
add more wood to the fire	S0	1
put more wood on the fire	S0	1
Adding more wood to the fire could be dangerous.	S0	1
Adding firewood to fire can cause conflict	S0	1
some conflicts are generated by cizañosos	S0	1
conflicts are caused by adding wood to the fire	S0	1
problems arise when putting more wood on the fire	S0	1
They're watching us.	S0	1
They're spying on how we act.	S0	1
They're following us.	S0	1
They're looking at what we do.	S0	1
They're watching us what we do.	S0	1
They're investigating what we do.	S0	1
They're gonna figure out what we're doing.	S0	1
sniff out what we do for a living.	S0	1
They're sculpting our intimacy.	S0	1
They're sculpting to see what we do.	S0	1
The situation in my home is very bad.	S0	1
There's a lot of arguments with my girlfriend.	S0	1
we had a lot of arguments, me and my wife.	S0	1
The relationship I have with my son is not good.	S0	1
The relationship I have with my wife and children is not good.	S0	1
I have problems with my wife's family.	S0	1
My girlfriend's family doesn't accept me.	S0	1
problems with my girlfriend's family.	S0	1
I'm going to separate from my wife.	S0	1
The problems with my kids increased after I got divorced.	S0	1
Don't be disappointed.	S0	1
you have to overcome the loss	S0	1
there is an emotional crisis	S0	1
material loss	S0	1
personal loss	S0	1
the mood is low	S0	1
you must raise that attitude	S0	1
You don't have much spirit.	S0	1
you should cheer up and not be sad	S0	1
leave the sadness even to the side	S0	1
I don't have to pay for basic services.	S0	1
They cut the light.	S0	1
they counted the water	S0	1
they cut off the internet	S0	1
cut electricity,water,internet	S0	1
canceled basic services	S0	1
no last month's page	S0	1
the bill for low services is very expensive	S0	1
We haven't been good payers.	S0	1
they cut off the utilities for a long time.	S0	1
you don't have to leave your mark	S0	1
erase all evidence	S0	1
there must be no trace left	S0	1
Don't leave mice that we were here.	S0	1
wipe the fingerprints	S0	1
do not raise suspicions	S0	1
without any evidence	S0	1
You don't have to leave behind the fact that we were here.	S0	1
leave no trace	S0	1
fingerprints can give us away.	S0	1
they don't balance the accounts	S0	1
inventories don't add up	S0	1
inventories were not carried out correctly	S0	1
the inventory does not correspond to what was requested	S0	1
there is an imbalance in inventories	S0	1
inventory records are missing	S0	1
Inventories are messy.	S0	1
the records do not correspond to the inventory	S0	1
some records do not belong to the inventory	S0	1
Did not keep a correct inventory record	S0	1
there are several missing	S0	1
there are some missing	S0	1
some things went astray.	S0	1
all things are not found	S0	1
certain things are missing	S0	1
It's not all complete.	S0	1
there is a shortage	S0	1
there are things you can't find	S0	1
some things disappeared	S0	1
there are several shortages	S0	1
act suspiciously	S0	1
look suspiciously	S0	1
act strangely	S0	1
Some people are suspicious.	S0	1
they seem to be hiding something.	S0	1
act in a very strange way	S0	1
They're a little mysterious.	S0	1
must be hiding something by the way they act.	S0	1
in case of suspicion call the police	S0	1
If you suspect anything, you should call us.	S0	1
If you see anything strange, you must let us know.	S0	1
In case you notice something mysterious, please contact us.	S0	1
do not hesitate to call us if you notice anything strange	S0	1
If you see anything weird, give us a call.	S0	1
in case you notice something abnormal	S0	1
inform the authorities if you suspect someone	S0	1
inform the authorities in case of suspicion	S0	1
Try to communicate with the police.	S0	1
They're all suspects.	S0	1
He's a suspect.	S0	1
suspect of them	S0	1
they suspect her	S0	1
suspect us	S0	1
are suspicious of you	S0	1
They suspect me.	S0	1
sopechan of you	S0	1
The suspect could be anyone.	S0	1
raise suspicions	S0	1
I think I left footprints	S0	1
I didn't get to clean up my entire trail.	S0	1
I think I left evidence	S0	1
they might suspect me.	S0	1
I wasn't very quiet.	S0	1
can involve me.	S0	1
They're watching what I do.	S0	1
I think they think I'm a suspect.	S0	1
I feel like I'm being watched	S0	1
The situation got too tense.	S0	1
I feel tense about the situation.	S0	1
I'm stressed out about this situation.	S0	1
I'm snowing to know what's going to happen.	S0	1
This situation makes me impatient.	S0	1
This situation has me restless.	S0	1
I'm worried about this situation.	S0	1
I'm in uncertainty about this situation.	S0	1
I'm rigged by the situation.	S0	1
This situation is tense not knowing how it will end.	S0	1
I find myself very stressed.	S0	1
That's why we're stressed out.	S0	1
So much stress isn't good.	S0	1
both stress and tension is caused by this situation.	S0	1
We're exhausted by the situation.	S0	1
This situation anguishes us.	S0	1
This situation fatigues us.	S0	1
This stress is caused by the uncertainty of the situation.	S0	1
what a horrible stress	S0	1
I think I fucked up.	S0	1
I think I screwed up.	S0	1
I can't fix it.	S0	1
I made a mistake.	S0	1
I've already made it worse.	S0	1
I already damaged it.	S0	1
I had a slip-up.	S0	1
I didn't notice what he was doing.	S0	1
I didn't take precautions.	S0	1
You guys got her all muddy.	S0	1
This could be a high risk.	S0	1
The consequence of this is a high risk.	S0	1
It's too risky.	S0	1
the danger is high	S0	1
there is a high risk	S0	1
it is not advisable to do so because of the risk involved	S0	1
It's too risky if we're found out.	S0	1
in doing so we have a high risk of being discovered	S0	1
the risk is high	S0	1
It's very dangerous.	S0	1
you must ask for collection in advance	S0	1
insists on collection	S0	1
I must pay	S0	1
I must ask for the coor	S0	1
an amount of money	S0	1
collect the money	S0	1
you must collect the debt	S0	1
You mustn't be unpunctual with the payment.	S0	1
we can charge in another way	S0	1
you must pay what was agreed	S0	1
I must strive to be promoted.	S0	1
we weren't promoted	S0	1
I didn't get promoted. Most likely next time.	S0	1
I have to keep working to get promoted.	S0	1
able to the next I get promoted	S0	1
When I'm promoted, I'll get a better paycheck.	S0	1
I didn't do my job right.	S0	1
I'm not working properly.	S0	1
I mustn't miss work.	S0	1
I have to better my performance at work	S0	1
I have to get another job.	S0	1
My salary is less than my wife's.	S0	1
I have to work somewhere else, too.	S0	1
my salary is not enough for shopping	S0	1
with my salary I can't buy what I want	S0	1
The salary is only the basic salary.	S0	1
They should raise the salary.	S0	1
there are wage cuts	S0	1
debts don't wait	S0	1
I'm stressed by debts	S0	1
you have to be punctual with debts	S0	1
debts must be paid on time	S0	1
debts push	S0	1
nose with which to pay the debts	S0	1
I don't have the money to pay the debts.	S0	1
debts are increasing	S0	1
If I don't pay, they'll cut off my basic services.	S0	1
the loans generate a debt	S0	1
high levels of indebtedness	S0	1
I have a lot of debts to pay.	S0	1
I'm in debt until the afterlife.	S0	1
I got into too much debt.	S0	1
I had to go into debt to get money.	S0	1
I have nowhere to pay the debt	S0	1
the debt I have is very high	S0	1
I have to save in order to pay off the debt.	S0	1
I can't waste the money.	S0	1
I can't afford to lend money	S0	1
I have a personal business	S0	1
You want to be part of my business.	S0	1
you are interested in a business	S0	1
we're going to form a business	S0	1
personal businesses	S0	1
We can do business with you.	S0	1
you can make money going into business.	S0	1
what the business is about	S0	1
what I have to do to get into the business	S0	1
You mustn't say anything about this business.	S0	1
likes to manipulate people	S0	1
Manages people as it pleases	S0	1
manipulate the situation for your interest.	S0	1
She's a manipulator to gain your interest.	S0	1
you get what you want by manipulating	S0	1
knows how to manipulate at your convenience	S0	1
always gets what he wants	S0	1
She's a blackmailer.	S0	1
gets what he wants by manipulating people	S0	1
People listen to her because she's a manipulator.	S0	1
I'm not a good payer.	S0	1
I have many debts	S0	1
I'm late with my payments.	S0	1
I must borrow from another company.	S0	1
the amount of the loan he was asking for was very high	S0	1
do not lend an excessive amount of money	S0	1
I don't have a stable job, that's why I was denied a loan.	S0	1
I was denied the loan because of my income.	S0	1
I'm not old enough to take out a loan.	S0	1
I was denied a loan because of my marital status.	S0	1
This business isn't reliable.	S0	1
You have to offer quick money.	S0	1
does not offer any guarantee	S0	1
has high interests	S0	1
This business is not legal.	S0	1
this type of loan could be very dangerous.	S0	1
by making this loan you can lose a lot.	S0	1
It's quick and easy money.	S0	1
people put their property at risk	S0	1
people put their personal businesses at risk	S0	1
they didn't detect us.	S0	1
they weren't detected.	S0	1
we weren't discovered	S0	1
They still can't locate us.	S0	1
I hope no one reveals our position.	S0	1
If they give us away, then they'll detect us.	S0	1
a suspicious presence was detected	S0	1
I can't detect it.	S0	1
wasn't detected by the cameras.	S0	1
I don't call the attention of the guards.	S0	1
To get money I had to pawn it.	S0	1
leave to loan a pledge	S0	1
I pawned my belongings.	S0	1
I had to pawn it so I could have money.	S0	1
I pawned my stuff in exchange for money.	S0	1
I lent out my stuff.	S0	1
I had no choice so I pawned it.	S0	1
I was in crisis and I had to pawn it.	S0	1
I pawned it for a few days.	S0	1
I'll leave it pawned until I get money.	S0	1
You must be imaginative.	S0	1
you have to plan an excuse	S0	1
We have to fool them with an excuse.	S0	1
Make up some kind of excuse.	S0	1
invent something so they don't find out about us.	S0	1
we have to pretend like it never happened.	S0	1
The best excuse would be to lie about what happened.	S0	1
you have to come up with a good excuse	S0	1
We mustn't tell the truth.	S0	1
we must think of an excuse	S0	1
I don't feel comfortable	S0	1
I'm uncomfortable.	S0	1
This situation is irritating.	S0	1
I'm bored with this.	S0	1
I feel disgusting.	S0	1
This situation already makes me tired.	S0	1
This whole thing's got me upset.	S0	1
I don't feel comfortable at all.	S0	1
This is starting to get annoying.	S0	1
The way they act is very strange.	S0	1
behave in a suspicious manner	S0	1
They're acting really weird.	S0	1
His behavior is quite mysterious.	S0	1
You have to watch what they do.	S0	1
We mustn't take our eyes off him.	S0	1
We have to be watching them.	S0	1
the way you behave is very peculiar.	S0	1
They're acting weird.	S0	1
your attitude is not normal	S0	1
how suspicious	S0	1
how mysterious	S0	1
This is not coherent.	S0	1
It doesn't have logic.	S0	1
This whole thing is absurd.	S0	1
It's got nothing to do with it.	S0	1
He's a stranger.	S0	1
they look suspicious.	S0	1
they look like they're very rare.	S0	1
They look strange.	S0	1
they look pretty mysterious.	S0	1
they look really weird.	S0	1
you notice something strange	S0	1
not very consistent	S0	1
looks out of place	S0	1
looks illogical	S0	1
It looks crazy.	S0	1
the house needs to be renovated	S0	1
we need to make some arrangements in the department	S0	1
the house needs repairs	S0	1
we must maintain the farm	S0	1
we must not neglect the department	S0	1
the house is old and needs to be repaired	S0	1
we are going to make reforms in the farm	S0	1
changes need to be made in the house	S0	1
we're going to make some improvements to the farm.	S0	1
Department Repair	S0	1
update the house	S0	1
renovate the house	S0	1
we're going to restore the house	S0	1
update the department	S0	1
renovate the apartment	S0	1
They're right behind us.	S0	1
are on our heels	S0	1
He's got us in his sights.	S0	1
We have to be faster.	S0	1
we must not make mistakes	S0	1
We can't neglect ourselves.	S0	1
We have to hurry.	S0	1
don't get lost	S0	1
You have to do it fast.	S0	1
They're all over us.	S0	1
there's a party	S0	1
Let's rumbe.	S0	1
a great rumba	S0	1
the party starts at night	S0	1
You're going to the party.	S0	1
there's a big party in the night	S0	1
Everyone will go to the party.	S0	1
there's a big rumba in the night	S0	1
a party was organized	S0	1
The party's spectacular.	S0	1
I don't have any money.	S0	1
I'm not working. That's why I don't have any money.	S0	1
I have to look for a job.	S0	1
I need a raise.	S0	1
I have to make more money.	S0	1
I haven't saved any money.	S0	1
I have a lot of expenses	S0	1
They owe me money and I have nothing.	S0	1
you must ask for a salary advance	S0	1
is very demanding with money	S0	1
It takes a lot of money	S0	1
he wants me to lend him money	S0	1
I no longer have the money to lend you.	S0	1
always asks me for money	S0	1
where I get money to lend you.	S0	1
doesn't work and asks for money	S0	1
He wants easy money.	S0	1
you must learn to earn your money	S0	1
You have to work for money.	S0	1
demands a lot	S0	1
The bosses are very demanding.	S0	1
some people are very strict	S0	1
you must do everything meticulously.	S0	1
They're demanding because they want you to do it right.	S0	1
for things to go well you have to be demanding	S0	1
Sometimes you have to be rigid.	S0	1
This situation has to be taken care of thoroughly.	S0	1
Everything wants us to do it right.	S0	1
the work has to be done well	S0	1
I don't have money to pay	S0	1
the expenses have come to follow	S0	1
one after the other	S0	1
I can't get out of this situation.	S0	1
I have to get a good job to cover the expenses.	S0	1
my salary is not enough to cover with these fats.	S0	1
My situation worsens.	S0	1
Expenses are increasing.	S0	1
I mustn't waste money in order to pay for expenses.	S0	1
I offer you money	S0	1
gets what he wants by blackmailing	S0	1
It's pure blackmail.	S0	1
He threatened me to do it.	S0	1
I have to do what she says because otherwise she threatens me.	S0	1
You don't have to let yourself be blackmailed.	S0	1
He's a very blackmailing person.	S0	1
I offer you a reward if you do it right.	S0	1
always threatens us	S0	1
If I don't, I'm threatened.	S0	1
You told him something.	S0	1
you opened your mouth	S0	1
I didn't tell him anything.	S0	1
You must be very cautious about information.	S0	1
No one can know about this.	S0	1
If they find out, we're in trouble.	S0	1
they found out by accident	S0	1
It wasn't my intention to tell him.	S0	1
He doesn't want me.	S0	1
He hates me.	S0	1
He doesn't like me.	S0	1
He thinks I'm not a good person.	S0	1
They detest me.	S0	1
They hate me.	S0	1
I don't feel loved	S0	1
He thinks I'm the worst.	S0	1
He hates me because I don't help him.	S0	1
I feel despised	S0	1
He's always lying.	S0	1
always gets away with lies.	S0	1
What he's saying are pure lies.	S0	1
he gets what he wants with pure deceit.	S0	1
You have to be careful with your lies.	S0	1
is able to slander for getting what he wants.	S0	1
he makes things up.	S0	1
pretends to be a good person	S0	1
does not tell the truth but lies	S0	1
Forged the information.	S0	1
we must make a good argument	S0	1
you have to have a good pretext	S0	1
prepare yourself a good speech	S0	1
We have to apologize.	S0	1
we must base ourselves on fundamentals	S0	1
We need to know how we're going to defend ourselves.	S0	1
we must prepare an excuse	S0	1
We can't apologize so we'll give a pretext.	S0	1
it is necessary to argue as best as possible	S0	1
you have to have everything thought out	S0	1
that tension	S0	1
than stress	S0	1
It's too much pressure.	S0	1
This situation gets on my nerves.	S0	1
I don't know how to fix it.	S0	1
This is coming down.	S0	1
I didn't think this would happen.	S0	1
I've got a lot on my mind.	S0	1
I don't know how to handle the situation.	S0	1
The situation is hot. We have to get away.	S0	1
the atmosphere feels tense	S0	1
This environment causes me stress.	S0	1
The situation got tense.	S0	1
Let's hope the environment isn't tense.	S0	1
Let's hope the atmosphere relaxes.	S0	1
Let's hope the situation relaxes.	S0	1
The environment is hot. We can't expose ourselves.	S0	1
We have to wait for the situation to calm down.	S0	1
let's keep calm	S0	1
The environment is not enough to exivirate us.	S0	1
they offered me money for resigning	S0	1
They wanted me to leave the company.	S0	1
I didn't want to quit.	S0	1
They're forcing me to resign.	S0	1
This goes against my will.	S0	1
I don't want to do it.	S0	1
I have to resign.	S0	1
I don't want to give up my job.	S0	1
I was forced to retire	S0	1
I have to defect from my job.	S0	1
It's very difficult to understand.	S0	1
you need to structure it better.	S0	1
you must organize yourself better	S0	1
You have to simplify it.	S0	1
Don't make it too complex.	S0	1
should be simpler and not so complex	S0	1
the structures are complex	S0	1
do not use very complex structures	S0	1
instead of complex structures use simpler ones	S0	1
I don't understand because the structure is complex.	S0	1
There's fraud in the bank.	S0	1
there are frauds inside the bank	S0	1
there are strange activities inside the bank	S0	1
there are conflicts of interest within the bank	S0	1
I couldn't afford a bank robbery.	S0	1
theft activities	S0	1
suspicious activities	S0	1
staff behave strangely	S0	1
there are relationships with third parties	S0	1
External relations to the bacon are suspicious.	S0	1
the quantities are not the same	S0	1
are not the same size	S0	1
the quantities are disproportionate	S0	1
are disproportionate	S0	1
This is uneven on both sides.	S0	1
I am dissatisfied	S0	1
It's kind of asymmetric.	S0	1
is dissatisfied with the other	S0	1
This is uneven.	S0	1
must be more balanced	S0	1
I have to quit my job.	S0	1
I'm going to get another job.	S0	1
I'm not going to work for this company anymore.	S0	1
I was asked to resign	S0	1
They don't want me in the company anymore.	S0	1
I have to leave work	S0	1
I have to retire	S0	1
I was asked to desist	S0	1
I have to quit because I was asked to do it at work.	S0	1
I have economic problems, I have to pay the bank's fee	S0	1
I have a financial difficulty because I do not have to pay my children's tuition	S0	1
I'm with economic problems I have no work and I'm drowned in debt	S0	1
I have economic difficulties, I do not have enough money to pay my debts	S0	1
I'm in trouble, the money is not enough to pay all the bills of the month	S0	1
I have to pay a loan from the bank and I do not have enough money to pay it	S0	1
I have economic problems, I just canceled the loan installment that I owe and I no longer have money for the other expenses	S0	1
I'm in trouble, the salary of the month is not enough to cover the expenses of my home	S0	1
I'm going through economic difficulties because I do not have work or money to feed my family	S0	1
I need money so I was thinking about selling some things from my home	S0	1
The company is in crisis, we will have to lay off some people	S0	1
Businesses are not going well, I will have to buy poor quality materials to reduce expenses	S0	1
My salary is not enough for my expenses, they do not have to realize if I take a little money from the cash register	S0	1
Sales are increasing satisfactorily, I should increase the prices of my products to double	S0	1
I will make a very high loan because I want to buy a luxurious house	S0	1
my partners trust me a lot, they will not notice if I change some numbers of the financial statements in my favor	S0	1
I will reduce the salary to my employees saying that the sales are not good even though they are.	S0	1
We need to increase the profits of the company, I will make my employees work overtime without pay	S0	1
I will use the credit card of the company to cancel my debts.	S0	1
Nobody will realize that I gave him money in exchange for not giving me a fine	S0	1
If you help me to make up the financial accounts of the company to get some money, I give you a part of the profit	S0	1
I pay you what you want if you do not tell the investors the fraud that I just committed	S0	1
If you get me the credit card of the company I pay you the money you want	S0	1
If you do not tell the employees that I do not have money to pay them, I will give you a good bonus	S0	1
Win extra money , just let me use the company car for my personal use	S0	1
Do you want to earn extra money? Then get me the information of the financial statements of the company where you work	S0	1
Go, take the money, you know you need it	S0	1
All you have to do is take the money and act as if nothing happened here	S0	1
Just leave the cash register open and I'll do the rest, then I'll give you your share	S0	1
The company is in crisis, I think they will cut the staff	S0	1
There is tension in the company, apparently the tenths will not pay us this month	S0	1
There is a crisis in the company, apparently we will not have profits this year	S0	1
The company is in crisis, we will not pay employees overtime	S0	1
We will not be able to pay employees this month because the company is in a critical situation	S0	1
There is a lot of tension in the company, investors are withdrawing from the company	S0	1
The company is in crisis, we will not be able to pay our suppliers this month	S0	1
We will not be able to buy new merchandise because the company is going through a criticalsituation	S0	1
The company is in crisis and employees are about to strike	S0	1
There is a crisis in the company, the products are not being sold	S0	1
The situation of the company is tense, the money is not enough to cover the expenses	S0	1
I do not have a job and the little money I had is not enough for lunch	S0	1
I just paid the tuition of my children , and I no longer have money for a sweet	S0	1
I just canceled the second installment of my debt with the bank and I no longer have the money or the soda	S0	1
My son got sick and I do not have money for my home's food	S0	1
The money does not even reach me for the sweets and I have to cancel the bills of my house	S0	1
My daughter wants to study at the university, but I do not have enough money for food	S0	1
My wife is pregnant and I have no money for lunch	S0	1
I work a lot but the money does not even reach me for lunch	S0	1
My wife and I work but the money is not even enough to pay for basic services	S0	1
I have to pay the debt I have with the bank but I do not even have a sweet	S0	1
The salary that I have does not even reach me for lunch	S0	1
How much would my silence be worth if I let you access the confidential information of the company where I work?	S0	1
I want to use the company car for personal use. How much is your silence worth?	S0	1
How much is your silence worth so I can take some products of the company without anyone knowing	S0	1
How much does your silence cost if I lie to the investors with the financial situation of the company?	S0	1
I know of your plans to rob the company, how much are you willing to pay for my silence?	S0	1
You know about the changes you make in the financial state to get extra money without the boss knowing, how much your silence is worth so you do not say anything.	S0	1
Together your silence is valid in exchange for helping me to help me put some numbers of the financial statement in my favor	S0	1
I know of your plan to take inventory products by modifying the sales product registrationnumbers . How much is your silence worth?	S0	1
I want to use the credit card of the company, but the boss refused to do so so I will take the card without your consent, how much would your silence be worth?	S0	1
You know that I illegally accessed the personal account of the company's checks manager so I could put one of the checks in my name. How much is your silence worth?	S0	1
I give you some of the money you get from this business and you do not know anything	S0	1
I will take some products that are received in the warehouse before registering them in the inventory, if someone asks you, you do not know anything	S0	1
We are going to leave a back door in the software that the bank has instructed us to develop, if someone finds out about this you never knew anything	S0	1
Do not you know anything about the problems that the company is going through? It seems that they are going to fire some people.	S0	1
I will sell the products at a higher price than r not bad, if the boss asks you know nothing	S0	1
Do you know nothing about the products that are missing from the inventory?	S0	1
I used the credit card of the company that is in charge of the manager to buy some things I needed, he never knew anything	S0	1
I borrowed some money from the cash register of the store, but the boss does not know anything	S0	1
Do not pay my employees the true value of the extra hours they did, and they do not know anything	S0	1
I did not give the full utilities of this year to my employees claiming that the company is in crisis, they never knew that the company is not in crisis	S0	1
I hit the company car, if someone asks you they do not know anything	S0	1
To avoid auditing my company, I paid the auditor	S0	1
I'm going to cheat the auditor by modifying the numbers of my company's accounting reports	S0	1
I will try to persuade the auditor to avoid auditing all accounting reports	S0	1
I will try to convince the auditor that if the accounting report that I am going to give him isfine, there is no need for him to review the others that are wrong, but he does not know	S0	1
I am going to evade the audits claiming that it does not carry out the planning of the activities that we will carry out	S0	1
I will try to deceive the auditor by giving false reports showing that the company is doing well	S0	1
I'm going to bribe the manager of the public auditors' body to avoid audits	S0	1
I am under pressure , the date will soon come to pay the debt I have with the bank	S0	1
Bills of basic services from home are overdue, I'm under pressure	S0	1
I'm under a lot of stress, I have two months of tuition for my children, and if I do not cancel the money, my children expelled from school	S0	1
I do not have money to pay for the transportation of my children and the driver told me that he will not take them, this under a lot of tension	S0	1
Buy a very expensive house and I do not have money to pay the fee, I am under stress	S0	1
I made a bad investment in a business that went bankrupt and now I do not have money to pay my expenses, I'm under a lot of stress	S0	1
I want to buy a car, but I have to buy a house for my family, and I do not have money, it 'sunder pressure	S0	1
My children started classes and I do not have money for their school supplies, I'm underpressure	S0	1
I'm under pressure because the food in my home is over and I do not have enough money to make purchases	S0	1
My wife got sick and I need money to cancel the operation she needs, I'm under a lot ofstress	S0	1
I promised my family that I would take her on vacation to Dubai , but those holidays are very expensive	S0	1
my children want to go on holiday to spend with their uncles in Spain, but those holidays are expensive.	S0	1
As owner of the company d ebo holiday cover expenses of my employees, but the holidays they want they are very expensive.	S0	1
I would like to go on vacation to Paris, but I do not have money and that type of vacation is expensive	S0	1
I would like to take my children on vacation to Disney Land but those are very expensive holidays	S0	1
I would like to take my family to travel around the world, but those are very expensive holidays	S0	1
This is the last month I have to take my family on vacation before my son goes to college, but all vacation destinations are very expensive	S0	1
The vacations that my husband suggests are very expensive and I do not know if he reaches us for that.	S0	1
My family proposes a very expensive vacation, and do not know where to get the money for them.	S0	1
I want to take my mother on vacation but they are somewhat expensive and I can not afford the money	S0	1
The last vacation we had was very expensive	S0	1
the holidays were more expensive than I planned, I ran out of money for the other expenses of the house	S0	1
I would like to go on holiday in Europe, but they are very expensive	S0	1
Luis, our co-worker, went on vacation to Japan, those are very expensive holidays	S0	1
for holidays I will travel the most touristic places of Ecuador, although they are expensive vacations	S0	1
here we can not talk you have us guarded	S0	1
do not call me at work they have me guarded	S0	1
Something happens inside the company, the police have us under surveillance	S0	1
The bank's have me under surveillance because I'm late in paying my debt	S0	1
I owe money to an informal lender and that's why he has me under surveillance	S0	1
The informal lender's employees keep an eye on my whole family because we owe them money	S0	1
The boss has us under surveillance, suspects that someone from the company did something fraudulent	S0	1
These people have been watching us for a few days, it seems that they plan something bad in the bank	S0	1
My phone has a lot of interference, it seems that they have me guarded	S0	1
I feel like they have us under surveillance, I think they found out what we were planning todo	S0	1
I have to pay many debts and I do not have a job, my situation is critical	S0	1
The situation is hard, there is no work for anyone	S0	1
the situation is difficult, I can not get a job because I do not have a profession	S0	1
The head of the company will reduce our salary, the situation is complicated	S0	1
The situation of the state company criticizes, dismissed several employees	S0	1
My son is hospitalized in the hospital, the situation is critical	S0	1
My wife is about to give birth and we do not have money for medical expenses, the situationis difficult	S0	1
I can not get a job, not a bricklayer, the situation is difficult	S0	1
the situation is my company this criticism , I will have to reduce the salary to employees	S0	1
they ask me to access the company's information without authorization, the situation is complicated	S0	1
I can not enter the personal account of the head of the company, the situation is impossible	S0	1
Do you want me to give you the company's card for your personal use? The situation is complicated	S0	1
You want me to help you enter the company is that nobody knows that you are not a worker there, the situation is impossible	S0	1
I can not make you go through the manager of the company so that you get benefit from that, the situation is difficult	S0	1
I lack money to cancel my suppliers, the situation is critical	S0	1
I must deliver the application within the deadline, but I will not finish	S0	1
If I want to comply within the deadline, I will have to omit some important information from the report	S0	1
I will tell the boss that I will not be able to comply within the deadline for him to give me access to his personal data more time	S0	1
If you do not meet the deadline, I'll fire you	S0	1
If you did not submit the financial report within the term ñ, I will be sanctioned	S0	1
I will deliver the financial report in due time so that I do not become a multinational, even though I have not finished it	S0	1
I must deliver 500 products the following week, but I only have 100, to meet within the term makes them work overtime to my employees without payment	S0	1
only employees who meet within the deadline will get an extra bonus	S0	1
If I comply within the deadline, I will be promoted	S0	1
If I do not comply within the deadline, the boss will fire me	S0	1
financial reports I need them however	S0	1
The employees must give me the report of the work they have done during the week, as	S0	1
I need those products for the weekend however	S0	1
You are in charge of the balance sheets of the company, I need them however	S0	1
I need the inventory control reports for tomorrow in the first hour however	S0	1
I need you to deliver me in the afternoon the reports of the state of the capital as	S0	1
Have you finished the general balance of the company ?, I need it as it is for today in the afternoon	S0	1
I need the company's income statement reports for tomorrow, first thing in the future	S0	1
You are in charge of the control of inventories, the inventory report I need it until the afternoon	S0	1
The numbers in the financial report do not match, I need justification as it is today.	S0	1
Customers control me the delivery time of the products	S0	1
I must deliver the products at a set time because the boss watches over me the times	S0	1
I can not deliver less products than the boss asks me because he watches over my time	S0	1
Production managers keep an eye on the times when we manufacture the products	S0	1
I must produce more in less time because the boss watches over the production times	S0	1
If I do not produce 200 products in 3 hours they will fire me because the company watches the times	S0	1
If the delivery does not reach the clients in the established time, it will not buy anything again	S0	1
To produce a product the boss monitors the time it takes the product to pass through each department	S0	1
If a week the amount of products manufactured is not good, the boss will fire us all	S0	1
We must produce many products in less time because the boss controls us the time	S0	1
My uncle is a bank manager, I'll ask him to give me a job there as head of department	S0	1
I will use the credit card of the company to be able to buy the products for my family business	S0	1
I will bribe the boss in charge of the audits of my company so that he does not register anyfailure he has.	S0	1
I will take the company car to take my family on vacation	S0	1
I will use the resources of the company to be able to take out extra money for me	S0	1
If I sell products of the company at a higher cost directly from the winery I will earn extra money	S0	1
The overall re ge nte company is my uncle, I ask you to give me the data of their customers to promote them my products	S0	1
I will buy competitive shares since the company I work for is on the verge of bankruptcy	S0	1
I will buy a car from the competition because they are of better quality than the cars of the company where I work	S0	1
I asked the supplier for products in the name of the company where I work so I can sell them in my family business without the boss knowing	S0	1
You only enlarged the conflict	S0	1
Do not complicate the situation more than what is already	S0	1
Only making things worse	S0	1
All you got is to make the biggest conflict	S0	1
You only got the problem between the boss and the employees to grow	S0	1
If you tell the boss what the manager did, you will only make things worse	S0	1
With your attitude, you only made the situation more complicated	S0	1
They're going to fire you, do not throw more fuel to the fire	S0	1
The boss is very upset with you, do not make things worse	S0	1
Do not get into the discussion of the boss and the manager, you will only make things worse	S0	1
Do not say anything, you're just going to make things worse	S0	1
If you keep this only you make the problem get bigger	S0	1
Do not meddle that the only thing you're going to get is to increase the conflict	S0	1
Every day I see that couple in the bank, I think they are spying on us	S0	1
The competition is spying on us , they are producing our same products	S0	1
It seems that they are spying on the manager of the company	S0	1
They are spying on the cell phone of the head of the company to obtain information about our products	S0	1
They are spying the data of the employees of the company through the general manager	S0	1
Someone is snooping on the servers of the company	S0	1
Very private information of the company has been published, someone is spying on us	S0	1
They are spying on us through our cell phones	S0	1
For days they are stalking the owner of the company	S0	1
The competition is watching us to steal the ideas of the new products	S0	1
My employee's computer is acting weird, I think they 're spying on us	S0	1
My wife is upset because I do not bring enough money to the house	S0	1
My girlfriend wants me to give her very expensive gifts, but I have no money	S0	1
My children ask me for very expensive things and I can not buy them	S0	1
My family wants to go for a walk but I do not have money	S0	1
My boyfriend wants to buy a new car, but the money does not reach us	S0	1
Lack of money causes daily problems with my wife	S0	1
My son is upset with me because I did not take him to see Disney Land	S0	1
My son wants me to buy him a motorcycle but the money does not reach me	S0	1
My family is upset with me because I can not take them on vacation to where they want	S0	1
My girlfriend wants us to buy a bigger house but the money is not enough	S0	1
Family problems are getting worse because of lack of money	S0	1
We cut the drinking water service for not paying on time	S0	1
I do not have money to pay for services and I've already had my light cut off	S0	1
They cut me the gas and I can not afford it	S0	1
I ran out of internet for not canceling the monthly fee	S0	1
I stopped drinking water service because I am behind 4 months with the fee	S0	1
All services are going to be cut if I do not cancel my debts until the end of the month	S0	1
The cable television service was cut me today because I have not canceled it for two months	S0	1
My wife insists that I pay the bills because the service has already been cut	S0	1
I have to pay for the phone until tomorrow but the money does not reach me	S0	1
If I do not pay for the telephone service today, I will cut the service	S0	1
We cut all basic services because we can not cancel the bills	S0	1
They cut my phone service mobile because it does not cancel this month's fee	S0	1
They cut off the basic services of my house and I do not have enough money to cancel them	S0	1
This month we will pass without electricity service because they cut us the service and I do not have money to cancel it	S0	1
You must do it without leaving a trace	S0	1
Has the work without leaving traces	S0	1
That there are no traces of what happened	S0	1
Do the work and then eliminate all evidence	S0	1
All evidence that incriminates us disappears	S0	1
After doing the job, clean the prints	S0	1
Do not leave traces of what happened	S0	1
Make sure to erase all traces that accuse us	S0	1
Do it without leaving footprints	S0	1
Do it without leaving traces	S0	1
There is a mismatch in the inventory	S0	1
Inventories accounts do not match	S0	1
There is a pro b e m to the inventories, we have a mismatch	S0	1
The inventory account numbers present a mismatch	S0	1
The boss informed that there is a mismatch in the inventories	S0	1
You are to blame for the deviations in the inventory	S0	1
The inventory presents a mismatch in the report	S0	1
Inventory accounts have a mismatch	S0	1
We have an inventory mismatch	S0	1
The inventory count of the products does not match those of the report delivered	S0	1
The quantity of products in inventory does not match the quantity of products registered in the inventory report	S0	1
There are several missing products in the inventory	S0	1
There are some products missing from the winery	S0	1
There is a shortage of products in the delivery area	S0	1
We have a shortage in the quantity of products for delivery	S0	1
The delivery products have a missing	S0	1
There are some missing documents that are important for the company	S0	1
We have several missing reports from last month's production	S0	1
There is a missing inventory report	S0	1
One of the most important documents of the company is lost	S0	1
Missing several important files of the company	S0	1
they act suspiciously	S0	1
The employees are acting very suspiciously	S0	1
The general manager is acting somewhat suspicious today	S0	1
He's acting weird	S0	1
There is something strange about the company, they all act very strange today	S0	1
These people act very suspiciously	S0	1
He spoke in a very suspicious way	S0	1
The department head moves very quietly	S0	1
Something strange happens in the office, the manager acts suspiciously	S0	1
The head of the office left the documents suspiciously	S0	1
Be careful, you were very suspicious	S0	1
Those subjects are very suspicious	S0	1
That is very suspicious	S0	1
it is too suspicious	S0	1
The people you fired were very suspicious	S0	1
The ex-owners of the company were quite suspicious	S0	1
We are very suspicious, we have to be more careful	S0	1
I'm the boss's chief suspect, I have to be careful	S0	1
You are being targeted, you are the suspect of the fraud committed	S0	1
You are our main suspect	S0	1
In case of suspicion you must inform the manager	S0	1
It is important that you notify me in case you have any suspicion	S0	1
In case you suspect someone inform me immediately	S0	1
In case of suspicion, let me know at that precise moment	S0	1
Contact me if you suspect someone	S0	1
Look for the culprit, in case of suspicion, let me know	S0	1
Look if they discovered us, in case of suspicion inform me immediately	S0	1
Let me know just in case of suspicion, do not tell anyone else	S0	1
In case you suspect someone just tell me	S0	1
Do not hesitate to inform me in case of suspicion	S0	1
Bosses are suspicious of all company employees	S0	1
The manager suspects me despite not giving him reasons	S0	1
The boss thinks you did it, everyone suspects you	S0	1
The finance manager suspects you and what you did	S0	1
The company authorities suspect all workers	S0	1
Workers suspect the general manager	S0	1
Employees suspect the president of the company	S0	1
The owner of the company suspects department heads	S0	1
The person in charge of production suspects all but the true culprit	S0	1
They suspect everyone except me	S0	1
They have us in their sights, I think they suspect	S0	1
The boss is very strange, I think he suspects	S0	1
They are all very rare, do you think they suspect something?	S0	1
we must be cautious, I think they suspect us	S0	1
I think they suspect that we are to blame for the inventory mismatch	S0	1
Apparently they think we are the suspects of the bank robbery	S0	1
I do not think they suspect us	S0	1
I still do not think they suspect us	S0	1
We'll be fine because they still do not suspect us	S0	1
Creme will be fine as long as they do not suspect us	S0	1
The situation was very worrying	S0	1
We went through a tense situation	S0	1
The company is going through a tense situation	S0	1
We are in a stressful situation	S0	1
The situation is very tense	S0	1
The boss and the manager of the company are upset, the situation is tense	S0	1
The situation is worrying	S0	1
We are going through a worrisome situation	S0	1
The situation of the company was very stressful	S0	1
Today they did the audits, the situation was very tense	S0	1
The problems of the company cause me a lot of stress	S0	1
That stress, no matter what the salary does not reach me for daily expenses	S0	1
I feel very stressed because I have to deliver many products in a short time	S0	1
The employees of the company give me so much stress	S0	1
so many worries cause me this stress	S0	1
I'm stressed because I do not have enough time to finish what I have to do	S0	1
We are stressed by all the demands of the bosses	S0	1
The manager of the company asks us too much, we are all stressed	S0	1
The situation of the company is so bad that it has stressed us all	S0	1
The owner of the company is very stressed by the complaints received from his workers.	S0	1
What a big mistake you made	S0	1
You can make it worse	S0	1
You committed a very serious fault	S0	1
What mistake did they make?	S0	1
You can damage it more	S0	1
Be careful, you can ruin everything	S0	1
Be careful not to ruin it	S0	1
Avoid making mistakes, but the boss will fine you	S0	1
Do not say anything to the boss, you will only sink yourself	S0	1
Do not even think about saying something about it, you're going to ruin everything	S0	1
The company is at high risk	S0	1
The data of the employees of the company are at high risk	S0	1
The personal data of the company are high risk	S0	1
I'm going to trust high - risk information	S0	1
The data handled by the company are high risk	S0	1
The information I handle in my work area has a high risk	S0	1
You have to be careful with high-risk information , since no one else should know about it	S0	1
Keep this information well , because it is high risk	S0	1
Keep that information safe that has a high risk for the company	S0	1
The competition obtained personal information from my company, we are in a high risksituation	S0	1
I will negotiate with the lawyer for the legal collection	S0	1
The employees requested a legal collection from the company	S0	1
The workers threatened to request a legal collection	S0	1
Let's bribe the lawyer so that he does not fine us for the legal charges	S0	1
The general manager has demanded a legal collection from the company	S0	1
The competition wants to demand a legal charge to my business	S0	1
The lawyer will come to talk about the legal charges	S0	1
Let's request a legal fee	S0	1
We need to avoid being sued for legal fees	S0	1
Hopefully the employees do not make a legal charge	S0	1
I was not promoted because my position was given to an acquaintance of the boss	S0	1
The boss did not promote me because he says that I lack more experience in the business	S0	1
I was denied the promotion because I did not comply with the characteristics for the new position	S0	1
We were denied promotion because the members of my team are irresponsible	S0	1
We were not promoted because the general manager would take that position	S0	1
Because of my lack of knowledge I was denied the promotion	S0	1
They did not promote me claiming that I do not have experience for that position	S0	1
The head of the company did not promote me because I hire someone more qualified	S0	1
They did not promote me because I'm not the boss's favorite	S0	1
I was denied the promotion because I was not punctual	S0	1
I work very hard for this salary misery that I earn.	S0	1
I have worked hard to pay this miserable salary	S0	1
My work is very heavy for the salary misery I have	S0	1
the miserable salaries we have are because the boss is very greedy	S0	1
They want to fire me, for the paltry salary they pay me, I could benefit	S0	1
the employees receive a paltry salary while the owner profiting from our work	S0	1
the boss wants to reduce the salary misery that pays us	S0	1
The manager demands a lot for the salary misery that pays us	S0	1
The miserable salary I have, I can not even afford to pay the bills of my home	S0	1
The paltry salary I have is not enough for the month's meal	S0	1
Invoices for basic services are debts that do not wait	S0	1
The tenant is someone who does not wait	S0	1
The Bank does not wait any longer	S0	1
I have to pay the tuition of the children, that debt does not wait	S0	1
I have to raise to pay the money that I owe the Bank, that debt does not wait	S0	1
I have to pay for drinking water, I can not run out of water all month	S0	1
You have to pay the electric light service, we can not stay without service	S0	1
those of the Bank do not give wait, I must cancel if or if the debt	S0	1
Hunger does not give wait, I must buy food for the week if or if	S0	1
The gas service does not wait for me to have money to pay them, I have to do it before the end of the month	S0	1
I have high levels of indebtedness because I have two loans in different banks	S0	1
The company has a high level of indebtedness	S0	1
the company is in crisis because it has a high level of indebtedness	S0	1
Our economy is not good, we have a high level of indebtedness	S0	1
We are going through a great economic crisis, we have high levels of indebtedness	S0	1
The business is on the verge of bankruptcy, presents high levels of indebtedness	S0	1
We have economic difficulties, our level of indebtedness is high	S0	1
We present a high level of indebtedness and we do not have enough money to solve them	S0	1
The company has high levels of indebtedness so it will have to reduce production costs and salaries of employees	S0	1
The high levels of indebtedness of the company force to reduce the personnel	S0	1
I have a business outside the company	S0	1
Apart from this work I have an individual business	S0	1
I own a particular business	S0	1
I will set up a personal business to get extra money	S0	1
The employees of the company should not have personal business	S0	1
It is not convenient that you have a personal business if you work for our company	S0	1
the company does not suit the personal businesses of workers	S0	1
with a personal business you could get extra income	S0	1
I would like to have a personal business to increase my income	S0	1
The boss is manipulated, he demands a lot from us and if he does not, he says goodbye	S0	1
the manager is a manipulator	S0	1
The boss's wife is a manipulator	S0	1
The general manager is a file manipulator	S0	1
The secretary is the one who controls the boss's reports	S0	1
The boss orders us too many things, he is a manipulator	S0	1
The boss is a controller	S0	1
The manager is known for liking manipulation	S0	1
The employees of the company are the manipulators of the machinery	S0	1
The department head is the one who manipulates the company's checks	S0	1
I was denied the loan because I do not have a stable job	S0	1
I was denied the loan because I already have two other debts with other banks	S0	1
They did not give me the loan because my salary is not very high	S0	1
I was denied the loan to pay my debts	S0	1
I was not granted the loan because I am in the risk center	S0	1
I was denied the loan because I do not have a reliable guarantor	S0	1
They did not accept the loan because I have several debts to pay	S0	1
I was denied the loan because I have fallen behind several times in paying my previous loan installments	S0	1
They did not accept to give me the loan because I do not fulfill all the requirements for a loan	S0	1
I was denied the loan because the company has no money	S0	1
I will have to go to the lender to get a loan.	S0	1
I need money to study my children, I will have to go with the lender.	S0	1
The bank denied me the loan, I have no more to go with the lender.	S0	1
To pay my debts, I asked the neighborhood lender for a loan and left my house as a pledge.	S0	1
The lender in my neighborhood offers loans that can be paid in very small installments, but with very high interest.	S0	1
If the bank does not approve the loan, I will have to go to an illegal lender.	S0	1
I have to get money anyway because I owe money to a very dangerous lender.	S0	1
Getting money from lenders is very easy, the difficult thing is to pay it.	S0	1
Lenders are very dangerous, be careful.	S0	1
It's a bad idea to go to a lender.	S0	1
The bosses did not detect the fraud.	S0	1
The sensors did not detect them.	S0	1
The error in the balance sheet was also not detected.	S0	1
There are errors in the inventory report and the auditor did not detect them.	S0	1
There are errors in the inventory count and do not detect them.	S0	1
Change the general report of the company and the boss did not detect it.	S0	1
The fraud made by the accountant in the company was not discovered.	S0	1
The heads of the company did not detect them either.	S0	1
Discounts in the inventory were not detected.	S0	1
I managed to steal some products from the inventory and the boss didn't detect them.	S0	1
I had to fix them to get the credentials.	S0	1
To pay the bills I had to pawn my television.	S0	1
For the bank to give me the loan, I will have to mortgage my house.	S0	1
I will have to pawn my appliances to pay off my debts.	S0	1
If you want to pay your debts you will have to pawn your refrigerator.	S0	1
Mortgage your house, so you can pay your debts	S0	1
If you want the bank to give you the loan then you will have to mortgage your house.	S0	1
If you mortgage your insurance department they will give you the loan.	S0	1
You will have to pawn your jewelry to pay your house bills.	S0	1
If I want to get the loan, I will have to mortgage my house.	S0	1
Invent an excuse.	S0	1
Make an excuse for the boss not to find out.	S0	1
Don't worry just make up an excuse and nothing happens.	S0	1
Invent an excuse, that if the boss discovers him I will not be held responsible.	S0	1
If you think of any excuse then they will not find out.	S0	1
Think of some excuse to avoid the audit.	S0	1
If a good excuse is invented it could evade the audit.	S0	1
Invent a boss excuse, so you could avoid the audit.	S0	1
Make an excuse to hide the lack of products in the inventory.	S0	1
Inventory accounts do not add up, make up an excuse.	S0	1
I don't feel comfortable doing this.	S0	1
I feel uncomfortable altering the balance sheet of the company.	S0	1
It is very uncomfortable for me to change the inventory of the company without authorization from the boss.	S0	1
What you ask me to do makes me very uncomfortable.	S0	1
I feel uncomfortable cheating the boss about the inventory report.	S0	1
I don't feel comfortable lying to the boss about the company's balance sheet.	S0	1
It does not make me comfortable to cover up your fraud.	S0	1
I feel uncomfortable hiding what you do with the company's balance sheets.	S0	1
It is not comfortable knowing what you did and not being able to tell anyone.	S0	1
I feel uncomfortable at not being able to say all the fraud that the boss does in the company.	S0	1
Bosses are behaving very strangely, something they hide.	S0	1
The employees are acting very weird, they seem to plan something.	S0	1
The manager of the company is acting very strange, it seems that it is up to something.	S0	1
The way in which workers act is quite rare.	S0	1
The business owner is acting very strange.	S0	1
The authorities of the company are behaving really strangely.	S0	1
There is something very strange in the way employees behave.	S0	1
The secretary of the head of the company acts very strange, seems to plan something.	S0	1
The company inventory manager is acting very strange, it seems that something happened.	S0	1
The boss is behaving very strangely it seems that something happens in the company.	S0	1
How rare is it that products are missing from the inventory?	S0	1
No wonder there is a mismatch in the audit report	S0	1
It is not so rare that there are errors in the balance sheet of the company.	S0	1
It is common for inventory balances to have slight mismatches.	S0	1
It is normal for general balance reports to have certain errors.	S0	1
It is not uncommon for missing products in the inventory.	S0	1
How rare is it that the audit reports have slight errors?	S0	1
How rare is it that the balance sheet reports do not add up?	S0	1
How strange is it that employees are not paid in full?	S0	1
No wonder they don't pay us profits.	S0	1
You see something strange that so many products are missing in the inventory.	S0	1
It is not normal for the balance sheet to show such a mismatch.	S0	1
I think it looks very strange that inventory reports are not ready.	S0	1
It looks like weird that the product count of the inventory does not add up.	S0	1
I think it looks very weird that you don't attend company meetings.	S0	1
It seems very strange that you don't help the boss with the company's documents.	S0	1
It does not look very good that the company reports are not made by the inspector	S0	1
It seems very strange that the boss does not pronounce himself on the crisis through which the company is going through.	S0	1
It's a strange thing that the general manager and the boss don't work together.	S0	1
It seems weird that the company administrator is a relative of the auditor.	S0	1
I need money to remodel my house.	S0	1
I would like to remodel my apartment.	S0	1
I want to remodel my house, for that I need money urgently.	S0	1
MY wife requires me to remodel the house, so I need money.	S0	1
I have to get money to remodel my apartment	S0	1
If I don't get money soon I won't be able to remodel my apartment.	S0	1
I need money to remodel my apartment.	S0	1
My house needs an urgent remodeling, but I lack the money.	S0	1
My apartment needs to be remodeled urgently but I have no money.	S0	1
If I do not remodel my house, it will end up being destroyed.	S0	1
My house needs to be modernized.	S0	1
The house you buy must be modernized.	S0	1
If I want to modernize my parents' house, I must get money.	S0	1
If I don't get money soon I won't be able to modernize my house.	S0	1
I want to modernize my house, so I need money immediately.	S0	1
I have to modernize my apartment so I need money.	S0	1
If I get extra money I can modernize my house.	S0	1
My apartment needs a slight modernization.	S0	1
I would like to renovate my house but I have no money.	S0	1
I don't have enough money to renew my apartment.	S0	1
Soon I will get married and I need money for the wedding.	S0	1
My fiance wants a big party and I don't have money for that.	S0	1
The wedding and honeymoon of my dreams is very expensive.	S0	1
Making an engagement party and the wedding will be very expensive.	S0	1
I need money for my daughter's marriage.	S0	1
If I don't get money immediately, I won't be able to cover my sister's commitment expenses.	S0	1
My daughter's wedding expenses are leaving me bankrupt.	S0	1
A marriage party involves many expenses.	S0	1
If you want to engage in marriage you will need a lot of money.	S0	1
Weddings cost a lot of money.	S0	1
For my birthday I want to make a super fierce one.	S0	1
Soon it will be my wedding anniversary and I want to have a great party.	S0	1
The boss will have a big party in honor of the company's anniversary.	S0	1
The owner of the company is planning a huge party in honor of the company.	S0	1
To celebrate the success of the company, the boss will have a great party.	S0	1
The general manager will have a big party for his birthday.	S0	1
The boss's daughter turns birthday this weekend and will have a super party in her honor.	S0	1
The fifteen-year party of the boss's daughter will be fabulous.	S0	1
The company's secretary plans a big party for her son's graduation.	S0	1
The boss makes a big party every weekend.	S0	1
I ran out of a penny after paying the bills.	S0	1
Debts with the bank left me without money.	S0	1
I have no money at all after paying for gas.	S0	1
If I pay my drinking water bill I will run out of a penny.	S0	1
I bought food for the month but I ran out of a penny.	S0	1
I ran out of money after paying the house bills.	S0	1
I don't have a penny because I pay the bank loan	S0	1
I won't have a penny until I get paid the month's salary.	S0	1
I need extra money because I don't have a penny.	S0	1
If I don't get money I will be without money all month.	S0	1
My wife asks a lot of money for the house.	S0	1
My children's school asks for a lot of money for school supplies.	S0	1
The bank could a lot of money as interest on the loan	S0	1
The lender asks for a lot of money in exchange for the loan he made to me	S0	1
My children's college demands a lot of money	S0	1
My son asks me a lot of money to have fun	S0	1
My brother goes from fista to party and asks me a lot of money.	S0	1
The hospital where my wife is asking for a lot of money in exchange for attending to her.	S0	1
Employees ask a lot of money for their profits.	S0	1
Suppliers ask for a lot of money in exchange for the products.	S0	1
The head of the company is very demanding.	S0	1
The department head is too demanding with the company's workers.	S0	1
All employees are upset about how demanding the company manager is.	S0	1
The general manager of the company is too demanding with its employees.	S0	1
Auditors are too demanding when they do audits.	S0	1
The inspector of the company is very demanding.	S0	1
Every worker is afraid of the inspector because he is very demanding.	S0	1
The boss is very demanding over time, I will not worry about quality	S0	1
Customers are very demanding with the products they receive.	S0	1
The suppliers are quite demanding with the payment of the products.	S0	1
I have too many expenses.	S0	1
I just paid the bills for the month and the next month's payment order arrived.	S0	1
I just paid the tuition for the children and now I have to pay for the following month.	S0	1
It seems that I will never finish paying the bills for the house services.	S0	1
I have a lot of expenses the bills of the house, the tuition of my children and the food.	S0	1
Every month I have to pay for the house food.	S0	1
The expenses of my home seem to never end.	S0	1
Household gas bills are too expensive.	S0	1
I have a lot of expenses and I have no money.	S0	1
The company has too many expenses and there is not enough money to cancel them.	S0	1
They discovered the fraud I committed and they are blackmailing me	S0	1
If I don't do what the boss tells me, he will fire me	S0	1
The manager is blackmailing me, because if I don't do what he asks, he will fire me	S0	1
The boss ordered me to do something illegal and if I do not fire me.	S0	1
The department head said that if I don't do what he tells me he will fire me	S0	1
The boss threatened me with saying goodbye and will make no one else hire me	S0	1
If I tell someone what the boss did, he will fire me.	S0	1
I can't speak because the manager has me threatened	S0	1
If I tell you what happened the company manager blames me for the fraud	S0	1
If I tell employees what the head of the company said then he will fire me.	S0	1
The secretary learned by accident of the fraud we did by accident.	S0	1
Employees accidentally learned that the company is not in crisis.	S0	1
The workers learned that we will not pay them profits.	S0	1
The competition learned that we are in crisis by accident.	S0	1
The head of the company found out what the general manager did by accident.	S0	1
The employee representative found out what the manager did by accident	S0	1
The owners of the company accidentally learned what the head of the company is doing in the company.	S0	1
The workers found out by accidentb that the boss fired the staff.	S0	1
The boss found out by accident that the inventory does not add up.	S0	1
The bosses accidentally learned of the mismatch in the balance sheet.	S0	1
The general manager hates me.	S0	1
Believe me the boss hates me so he won't give me the promotion	S0	1
I don't think I'll have the increase because the boss hates me	S0	1
The owners hate me so they will try to fire me.	S0	1
The boss hates me because I don't do what she tells me.	S0	1
Company employees hate the inspector.	S0	1
Company workers hate the new company manager	S0	1
The new auditor hates the head of the company	S0	1
The new auditors are enemies of the company, they hate us	S0	1
All company authorities hate me.	S0	1
I manage to convince the boss with pure lies.	S0	1
The manager convinced the boss with pure lies	S0	1
Everything the boss said are pure lies	S0	1
What the boss tells the owner of the company are pure lies.	S0	1
The isnpector only tells the company boss pure lies	S0	1
The department head says we do nothing, they are pure lies.	S0	1
All that the company is in crisis are pure lies.	S0	1
The lack of products in the inventory are pure lies.	S0	1
The secretary convinced the boss with pure lies.	S0	1
The lack of inventory products are pure lies.	S0	1
The manager gave a tremendous speech to the boss who convinced him.	S0	1
Tremendous speech given by the boss to not pay us profits.	S0	1
The boss gave a very credible argument to the owner of the company to explain the crisis of the company	S0	1
The arguments that the manager gave to the boss were so credible that I don't sanction him	S0	1
The owners of the company were convinced with tremendous speech given by the manager.	S0	1
The owner gave the auditor a tremendous speech to avoid the audit.	S0	1
The secretary gave the boss tremendous argument that he believed everything.	S0	1
The explanation given by the department head to the owner of the company was quite convincing.	S0	1
The owners of the company gave tremendous speech to explain the dismissal of several employees.	S0	1
The head of the company gave the employees a tremendous speech so much that he convinced them.	S0	1
What nerves, fraud seems to work out well	S0	1
I'm very nervous, I hope it works	S0	1
My nerves invade, I'm afraid something goes wrong	S0	1
Hopefully everything goes well	S0	1
What a stressful situation, I just hope everything goes well	S0	1
You're too nervous, you should calm down	S0	1
Calm down or they will suspect	S0	1
Bosses will suspect if they don't reassure you.	S0	1
Stay calm and nobody will notice	S0	1
As long as you stay calm nobody will suspect	S0	1
The company is in crisis, I think they will cut staff all are tense	S0	1
There is a lot of tension in the company, apparently we will not be paid profits this month.	S0	1
There is a crisis in the company, apparently we will not have profits this year.	S0	1
Our company is in crisis, we will not pay overtime to workers.	S0	1
We will not be able to pay employees this month because the company is in a very critical situation	S0	1
There is a lot of tension in the company, investors are pressing	S0	1
The company is in crisis, we cannot pay our suppliers	S0	1
The situation of the company is tense, the money is not enough to cover the salaries of employees	S0	1
The company is in crisis and the employees are going to strike	S0	1
There is a crisis in the company, inventory products are not being sold	S0	1
They are forcing me to resign to hire an acquaintance of the boss	S0	1
If I refuse to quit they will accuse me of fraud	S0	1
If I don't do what the boss tells me then they will force me to resign.	S0	1
The owners force me to quit because they don't like me	S0	1
The manager hates me and is forcing me to resign.	S0	1
The boss is forcing me to resign because the company manager doesn't like me.	S0	1
The manager forces me to resign so that his plans do not fail	S0	1
I discovered the fraud of the department head and that is why it forces me to renounce	S0	1
The bosses forced me to resign and if I do not they will take me prisoner	S0	1
The boss is forcing me to quit, if I don't, he will accuse me of theft.	S0	1
The structure of the company is complex.	S0	1
The company's docuemtnos are complex to perform.	S0	1
The plan you want to carry out is quite complex.	S0	1
Your idea is quite complex, be careful	S0	1
The company's security measures are quite complex, you must be careful.	S0	1
I do not think you get it, the security of the company is quite complex.	S0	1
You should be careful, the structure of the company is bsatante complex.	S0	1
It is very difficult to avoid the security of the company.	S0	1
Don't worry, I can make fun of the security of the company	S0	1
The structure of the company is complicated but it is not impossible to cross it	S0	1
The manager is doing quite questionable practices.	S0	1
Company employees begin to do very questionable practices	S0	1
The secretary is doing quite suspicious things.	S0	1
I think they suspect the weird practices we do.	S0	1
It is quite questionable what you are doing	S0	1
You don't think bosses are going to coax you for what you're doing	S0	1
What you do is quite suspicious	S0	1
It seems quite suspicious what the chief secretary does	S0	1
The company manager is doing very questionable activities	S0	1
The activities of the head of the company are quite custionable.	S0	1
The working conditions are quite disproportionate within the company	S0	1
The salary of workers is disproportionate.	S0	1
The amount of employee work is quite disproportionate.	S0	1
The workload of employees is quite disproportionate.	S0	1
The manager assigns work very disproportionately.	S0	1
The disproportionate way that governs the company is worry	S0	1
The owners do not know the disproportionate way in which the company is run	S0	1
Company blanks are disproportionate	S0	1
Company sales accounts do not add up	S0	1
The company's products count preset	S0	1
The boss asked me to resign because I found out about the fraud he plans to commit	S0	1
I found out about the boss's evil plan and that's why he asked me to quit.	S0	1
The owners of the company asked me to resign because I learned something that I should not	S0	1
The company manager asked me to resign to prevent him from revealing his secret	S0	1
I found out what the company plans to do with the employees and they asked me to resign	S0	1
The bosses asked me to resign or else they put me in jail	S0	1
The company manager asked me to resign	S0	1
They asked me to resign in exchange for not sending me to jail	S0	1
They asked me to renounce not to reveal the secrets of the company	S0	1
In order not to tell the employees the truth, the bosses asked me to resign	S0	1
All people are in financial difficulties	S0	1
I'm a failure for not overcoming my financial difficulties	S0	1
My whole family has economic difficulties	S0	1
I do not waste for my economic difficulties	S0	1
I have to improve my financial difficulties	S0	1
My family is being destroyed by my financial difficulties	S0	1
I can not stabilize my economic difficulties	S0	1
I'm in financial difficulties	S0	1
My economic situation is down	S0	1
I must handle my financial situation with care I should not worry my family with my situation	S0	1
I must manage my economic situation	S0	1
I should not waste with my current situation	S0	1
I must tell my family carefully what my situation is	S0	1
The company is in a situation that must be handled with care	S0	1
You have to be very careful to say my financial status	S0	1
I must be stealthy in my care of financial management	S0	1
Financial situations require a lot of finesse	S0	1
I must be very careful when talking about the management of the company	S0	1
They do not stealthily handle the things of the company	S0	1
The situations of the company are not handled with the appropriate delicacy	S0	1
The secrecy that should be within the company there is not	S0	1
There is not much delicacy to inform the things that happen in the company	S0	1
People are not prudent when talking about financial situations	S0	1
They press us for the same	S0	1
The company does not say about the crisis to avoid tension.	S0	1
The crisis makes us all put under a lot of tension.	S0	1
The tension of the workers does not allow a stable environment.	S0	1
The crisis of the company causes cuts of personnel	S0	1
The crisis and the high wrecks put me under tension	S0	1
The company is at a critical point	S0	1
The economic crisis affects a lot	S0	1
The company has us in crisis	S0	1
The company does not put under stress	S0	1
The crisis makes me very tense	S0	1
The idea of ??a cirsis affects me	S0	1
The company does not tell us about the crisis	S0	1
The tension in the company is due to the crisis	S0	1
I hate being in crisis	S0	1
I do not have enough to feed myself	S0	1
I do not have enough for food	S0	1
I do not eat breakfast	S0	1
I have not eaten since yesterday	S0	1
Yesterday I only had breakfast	S0	1
Yesterday I did not eat	S0	1
I have not had lunch	S0	1
I do not have enough for lunches	S0	1
I have not had lunch all week	S0	1
I'm eating once a day	S0	1
They give him money for not saying anything	S0	1
He is silent because he is paid	S0	1
I keep quiet because it suits me	S0	1
For my silence they give me things	S0	1
The silence that I have is for a price	S0	1
They do not say the things that happen	S0	1
They just pass in silence	S0	1
I can not say anything	S0	1
They pay me to keep quiet	S0	1
I have to keep quiet	S0	1
presumes to know but does not know	S0	1
never knew anything about what happened	S0	1
he invents things	S0	1
imagine what he wants	S0	1
we do not know anything about that	S0	1
they know what they should	S0	1
never admit that he knows	S0	1
never accept that he knows nothing	S0	1
he knows much less than he says	S0	1
they do not know anything	S0	1
the auditors finish very fast	S0	1
it seems that auditors pay	S0	1
it shows something strange in finance	S0	1
they do not give accounts of anything	S0	1
they say he has clear accounts	S0	1
they always avoid auditing	S0	1
we never have an audit	S0	1
they do not want audit	S0	1
heat the audit	S0	1
they avoid all types of auditing	S0	1
I have not slept because of being under so much pressure	S0	1
The pressures have me unable to rest	S0	1
I do not sleep because of the tensions I have	S0	1
work has me under a lot of pressure	S0	1
I'm stressed by the things of the company	S0	1
I have not slept because of the pressure of the company	S0	1
I'm so pressed that I do not rest	S0	1
I only step under pressure daily	S0	1
I'm under a lot of pressure these days	S0	1
I'm too much but too pressured	S0	1
I can not travel because it's very expensive	S0	1
I have vacations once in my life	S0	1
everything is very expensive until the holidays	S0	1
I do not have money to travel	S0	1
I want to travel far but you can not	S0	1
if you travel is close by prices	S0	1
the holidays are very expensive	S0	1
there's nothing cheap to travel	S0	1
the holidays are boring	S0	1
vacations are expensive	S0	1
they watch me even in the bathroom	S0	1
we are constantly monitored	S0	1
always psasn watching what we do	S0	1
they have camras everywhere	S0	1
they watch us like prisoners	S0	1
they do not respect our privacy	S0	1
they always watch us	S0	1
they pass us watching everywhere	S0	1
they watch me as if I had done something	S0	1
they are on top of me	S0	1
they do not let us breathe through the audit	S0	1
the audit is over	S0	1
the auditors are coming	S0	1
they're in the neck for the audit	S0	1
they are breathing in our necks	S0	1
they are on top of one	S0	1
the auditors are on top of us	S0	1
the audit does not let me breathe	S0	1
they press us for the audit	S0	1
it is impossible to deal with this situation	S0	1
this situation is difficult	S0	1
my situation is hard	S0	1
what is the situation nowadays	S0	1
I do not want my situation to be critized	S0	1
my situation is very hard	S0	1
it is impossible to achieve something with this situation	S0	1
this critical situation is ending	S0	1
The difficult situation affects us all	S0	1
I must complete everything within the deadline	S0	1
I have a very short deadline	S0	1
the deadline for things is not enough	S0	1
everything has a very short term	S0	1
They put the term that they feel like	S0	1
I must comply in less time	S0	1
I can not go beyond the deadline given to me	S0	1
I must fulfill all the things in the same term	S0	1
I have a deadline of what they have not said what to do	S0	1
I have a term of work in teams with people who are not	S0	1
I need it for yesterday	S0	1
I need it at any cost	S0	1
whatever I need it	S0	1
I need it as it is	S0	1
it does not matter what it costs but I need it	S0	1
it does not matter what I have to give but I need it	S0	1
I need it more than my life	S0	1
is what I need most at this time	S0	1
I need it urgently	S0	1
it does not matter what happens but I need it	S0	1
I think they have an infiltrator to control us	S0	1
it seems to have surveillance cameras everywhere	S0	1
they are on top of us at all times	S0	1
they do not leave us alone for a single minute	S0	1
they are always aware of everyone	S0	1
they watch me at every moment	S0	1
they watch us until we go to the bathroom	S0	1
they watch me all the time	S0	1
they watch me worse than exconvict	S0	1
the conflict of interest is very strong	S0	1
They do not want the same thing that I do	S0	1
the company wants different things	S0	1
they do not care what I want	S0	1
they are not interested in anyone else	S0	1
our interests are very different	S0	1
nape are interested in what we want	S0	1
they are always interested in their things, nothing more	S0	1
we do not agree on anything	S0	1
we have never had a common interest	S0	1
there is always someone who adds fuel to the fire	S0	1
they do not know more than to add wood to the fire	S0	1
just mourn to aggravate things	S0	1
Every time there is something, they say it more	S0	1
they increase it to bad things	S0	1
They exaggerate when saying bad things	S0	1
they always add fuel to the fire	S0	1
they prefer to add firewood to the fire that something else	S0	1
you increase the gravity of things	S0	1
they are spying on us	S0	1
There is always someone who is hanging around	S0	1
they spy me and even in the bathroom	S0	1
I have family problems	S0	1
I have many problems with my family	S0	1
have more problems at home	S0	1
My work is a problem for my family	S0	1
I have major problems at home	S0	1
my family does not understand me	S0	1
my family does not listen to me	S0	1
nobody knows about my family problems	S0	1
we only pretend in my family	S0	1
my family is a great conflict	S0	1
only fights are in my house	S0	1
I only have problems in the house	S0	1
there are fewer things in the inventory	S0	1
inventory things do not match	S0	1
I do not fit the inventory	S0	1
do not balance inventory	S0	1
the inventory does not fit	S0	1
there are more things in the invention	S0	1
the inventory always unbalances	S0	1
they want to balance the inventory	S0	1
the inventory is weird	S0	1
there are several missing objects	S0	1
there are always some missing	S0	1
there is someone who is missing	S0	1
there are not many things	S0	1
there are more missing	S0	1
there are always several things missing	S0	1
I'm missing things	S0	1
I do not find anything of the missing	S0	1
we all lack things	S0	1
there are not several things	S0	1
they act suspiciously	S0	1
they suspect of all	S0	1
In case of suspicion, they accuse	S0	1
[truncated: 12,232 more rows]
