# Supplementary material for: Improving fraud detection with semi-supervised topic modeling and keyword integration
Source: PeerJ Comput Sci. 2024 Jan 15;10:e1733. doi: 10.7717/peerj-cs.1733 (PMC10803081; doi:10.7717/peerj-cs.1733)
Supplement: Supplemental Information 1 — This data corresponds to phrases related to the vertices of the fraud triangle. [file peerj-cs-10-1733-s001.zip › WebScrapingDataset_7113x7113.csv]

text	label
Diplomacy will open the door to excellent earnings.	1
Obtaining the earnings variables through the Wage Structure Surveys.	1
According to the social insurance legislation the amount of the basic insurable earnings as well as the ceiling of such earnings is adjusted every year to the movement of the general level of insurable earnings.	1
Your earnings for Tonight's match.	1
At home, its earnings seem uncertain.	1
Financial files containing unpublished earnings reports.	1
The agency also operates using retained earnings.	1
Industrial robots reduce costs, increase productivity and improve earnings.	1
Fees could reduce earnings on the account.	1
Always remember to relate expenses to earnings potential.	1
Developing countries' earnings from traditional sectors were also losing importance.	1
Sugar exports earnings assure food security.	1
Robust corporate earnings reports validated the extremely favourable macroeconomic environment.	1
Reinvesting prior earnings (internal financing).	1
This is how Skype Prime sends you your earnings.	1
Another aspect is the high share Facebook'aw estimated earnings.	1
Our women's monthly earnings are over 2,000 euros/dollars.	1
Total earnings: 54 million dollars.	1
Attachment of earnings for maintenance purposes.	1
The partners pay tax on partnership earnings.	1
Change your past earnings as described above.	1
Accordingly, the difference in earnings.	1
Kilometer earnings per dollar spent apply to certain eligible expenses.	1
All Mega members receive earnings from our system.	1
The insurance covers loss of earnings.	1
There is scope for increasing the interest earnings.	1
Another recommended read articles about proven earnings in the network.	1
The Rotary Foundation's revenue comprises contributions and investment earnings.	1
Hard-gained earnings of many households are lost to alcohol.	1
Monitor your accounts, including your Social Security earnings record.	1
Net investment earnings are used for administrative expenses.	1
Each withdrawal includes some taxable earnings along with tax-free return of contribution.	1
At least two-thirds of previous earnings or comparable amount.	1
3 Dividend distributed against each year's earnings.	1
Commodity earnings instability continues to be problematic.	1
The gender gap persists regarding both wages and earnings.	1
Half-percent profits on fourth quarter earnings in Waverly Industries.	1
Compensation: earnings distribution and analysis of employment-related income.	1
Prisoners with low earnings are charged low prison expenses.	1
Her annual earnings exceeded $50 million.	1
Major issue being Hoke's potential earnings.	1
The next earnings statement will bring them around.	1
Enter your annual earnings from 1951 to 2017.	1
Lifetime earnings also increase with each level of education attained.	1
All earnings go to the artists.	1
All of these elements are reflected in adult earnings.	1
Remittances are household earnings from abroad.	1
The self-employed contribute based upon net earnings.	1
The Federal Administration tracks average earnings and conducts regular surveys.	1
The weak dollar had a considerable negative impact on earnings.	1
Cash benefits are calculated on the basis of assured earnings.	1
HSA contributions and their investment earnings grow tax-free.	1
Average hourly earnings rose a miniscule 0.1 percent last month.	1
Crucially, earnings from cotton are widely dispersed.	1
Pensions shall be based on career average earnings.	1
High salaries drove growth but reduced earnings.	1
A key factor is earnings growth.	1
For Denmark and Spain, data exclude reinvested earnings.	1
Aggregates include estimated reinvested earnings in all these cases.	1
Local settlement initiatives have positive effects on household stability and earnings.	1
Crimes are thus tactically organized for obtaining illegal earnings.	1
Statutory licensing can facilitate creative transactions and enhance creators' earnings.	1
Gross earnings approx. $1,3 billion.	1
Prepare reports summarizing daily transactions and earnings for individual customer accounts.	1
We offer several sales incentive programs with predictable and consistent earnings expectations.	1
You book potential earnings as current earnings to artificially boost profits.	1
A flat rate of 12.2 per cent is applied to all earnings above the earnings threshold, no contributions being due on the portion of earnings up to and including the earnings threshold.	1
However, from April 1999, the two per cent contribution on earnings below the lower earnings limit for employees with earnings above the lower earnings limit was abolished.	1
Corporate earnings Ultimately, corporate earnings are the engine behind the stock market.	1
Now they've got defamation, earnings, future earnings...	1
earnings without investment - the best internet earnings	1
The earnings from cooperatives are coordinated with unemployment benefits in the same way as other earnings.	1
All three operating segments - Automotive, Motorcycles and Financial Services - achieved record pre-tax earnings in 2016, making an all-round contribution to earnings growth.	1
Average earnings are based on earnings between 1986 and retirement, up to 30 years from 2016.	1
These earnings are then reinvested and generate earnings of their own.	1
Companies continued to report very poor earnings and sharp downward revisions of expected earnings.	1
Employees now simply pay a 10 per cent contribution on earnings between the lower and upper earnings limits.	1
Adjusted net earnings is comprised of net earnings, adjusted for specific items.	1
In most Member States, pensions are linked to insured earnings with a tendency to take into account increasingly long earnings histories.	1
The rate of injury benefit is the same as for sickness benefit, except that the minimum benefit for persons, whose earnings are below the basic insurable earnings, is that corresponding to such earnings.	1
Benefits amount to 60% of the insured's average basic earnings in the last year, plus a supplement of 50% of average earnings exceeding basic earnings in the last year.	1
Work incentives were enhanced so that participants receiving Employment and Income Assistance benefits with earnings can keep $200 of earnings and 30 percent of earnings over $200 before benefits begin to be reduced.	1
Basic earnings per share are equal to the diluted earnings per share because the Entity does not have potential shares that may result in the dilution of earnings per share.	1
For every firm producing high-quality earnings, there is a firm with more volatile, less cash flow-based earnings.	1
According to official figures, women's earnings were only 57% of men's earnings in 2009.	1
Although the results of these calculators are informative, most are not linked to your actual Social Security earnings record and use earnings that you enter instead.	1
Additional earnings without attachments using Clixp.com | Easy earnings on the Internet to write How to earn?	1
Pensions may also be drawn with earnings from employment and the contributions paid from earnings give rise to a higher pension.	1
Female earnings are only about 81 per cent of male earnings.	1
If you were in the active military service from 1957 through 1967, special extra earnings are added to your earnings record when you apply for Social Security benefits.	1
Oracle eventually had to restate its earnings twice, and had to settle class-action lawsuits arising from its having overstated its earnings.	1
For a corporation, the owner's equity portion usually shows common stock, and retained earnings (earnings kept in the company).	1
Under certain circumstances, special extra earnings for periods of active duty from 1957 through 2001 can also be credited to your Social Security earnings record for benefit purposes.	1
Variable earnings are earnings exceeding 700 pounds a month, plus certain other forms of compensation, including bonuses, incentives, commissions, and profit shares.	1
Employees and employers pay 6.8% of covered earnings or payroll, though the maximum weekly earnings used to calculate contributions are 973 Euros.	1
You will also be able to see current earnings including clicks, new traders, registrations etc so that you can keep a close watch on your earnings.	1
Base earnings are earnings up to 700 pounds a month.	1
The child may dispose of his or her earnings independently and speak in a trial relating to his or her earnings or to property bought with those earnings.	1
However, for loss of earnings or profits (including contractual earnings), often the losses have been incurred for some months after the liberation of Kuwait.	1
For example, December earnings which are paid in January will not be included as earnings for 2008.	1
A catalogued index of our earnings reports.	1
Recurrence: year after year, BBVA has demonstrated its capacity to generate recurrent and sustainable earnings.	1
In fact, the area lacks the capacity to generate earnings from tourism.	1
THREE: incomes, wellbeing; soft living; to enjoy earnings of others; easy deal; earnings by chance; discovery of a treasure.	1
The amount of earnings from gainful activity is calculated on the basis of earnings on which contributions have been paid.	1
As a result, the diluted earnings per share match the basic earnings per share.	1
Analysed by median monthly employment earnings over the same period, earnings for employees in all deciles also increased.	1
The employer is liable for contributions on all earnings of his employee once the lower earnings limit is reached.	1
In the Isle of Man, employed people (including the self-employed) must pay NICs when their earnings attain a prescribed level (lower earnings limit).	1
Equally important are things Social Security does not count as earnings. These include other government benefits, pensions, annuities and investment earnings.	1
Under United Kingdom legislation, 'occasional earnings' are any earnings which do not reach or exceed the minimum level for liability to pay social security contributions.	1
This information is requested in order to obtain net monthly earnings for each employee (see the figure Variables on earnings at the end of Annex I).	1
Any original issue discount or premium on increasing rate preference shares is amortised to retained earnings using the effective interest method and treated as a preference dividend for the purposes of calculating earnings per share.	1
Even though earnings per share data have limitations because of the different accounting policies that may be used for determining earnings, a consistently determined denominator enhances financial reporting.	1
However, comparability in financial reporting among enterprises is maintained if any such enterprise that chooses to disclose earnings per share calculates earnings per share in accordance with the principles in this Standard.	1
If only one spouse works and is the sole source of income for the household the earnings and everything bought with those earnings are still considered community property.	1
Separation of finances: The man's earnings are his, the women's earnings are hers.	1
The lower expected growth trajectory will compound some severe labour market problems, such as high unemployment rates, widespread underemployment, low earnings and gender disparities in earnings and employment opportunities.	1
When the growth of towns created a demand for fruits and vegetables, village women who grew these could sell their produce, but their earnings were minimal compared to the men's earnings.	1
An entity that discloses earnings per share shall calculate and disclose earnings per share in accordance with this Standard.	1
Never ask a man's earnings.	1
We want to be part of the union... to get better earnings and working conditions.	1
This is largely attributable to the decrease in earnings at Adhesive Technologies.	1
And we continue to expect growth in adjusted earnings per preferred share of around 15 percent, Rorsted said.	1
Financial files, containing unpublished earnings reports.	1
The producers invested some of their earnings in health care, education and alternative income generation projects.	1
The transaction will be immediately accretive to earnings.	1
Rather, Mutiny is employing a number of strategies which, taken together, promise a second quarter earnings uptick...	1
I've actually saved you something from the earnings.	1
So 10% of your earnings would be about 100-mon.	1
My earnings after working 12 jobs and being robbed 4 times.	1
And an index of your earnings report.	1
You usurped my earnings of a lifetime.	1
Hessington oil's earnings per share and market cap growth over the last 11.2 years.	1
I bought them with my earnings!	1
From now on, you'll split your earnings.	1
Compaq more than doubled it's sales last year and almost tripled its earnings.	1
You guys have a pretty significant earnings disparity.	1
From now on, you'll split your earnings.	1
Our goldsmith/banker was not content with the income remaining after sharing the interest earnings with his depositors.	1
We need to drill down on these numbers before the earnings call.	1
Their earnings have been cut in half.	1
Mr. Troy, this method of calculating earnings violates the basic tenets of accounting.	1
With earnings like that, makes me wonder why you're trying to rip off my client.	1
Look at the dates of these spikes in earnings.	1
Your earnings can only buy dog biscuits in this house.	1
You usurped my earnings of a lifetime.	1
We got our earnings report today.	1
The earnings amount to â‚¬8,4m, a 5% increase.	1
Punitive damages, pain and suffering, loss of future earnings.	1
Compared to the first semester of 2008, earnings rose by 18.5% and admissions by 4.4m.	1
And an index of your earnings reports.	1
A catalogued index of our earnings reports.	1
I have some earnings reports he needs to go over.	1
Mr. Lang volunteered his wife's earnings without her consent.	1
Elliot greene held 12-year-old girl hostage So her ceo father would disclose his quarterly earnings a day early.	1
It's quite another to pocket some of their earnings.	1
'Year-end optimism in recent earnings reports...	1
Now the house takes 60% of all earnings.	1
This should cover Oharu's earnings for one night.	1
It looks as if he stabbed Vosper, took his earnings.	1
In a local food economy consumers often pay less while farmers' earnings increase.	1
You give all your earnings to us.	1
She spent all her earnings to buy the car.	1
I think we should delay releasing our earnings estimate until this is resolved.	1
The earnings estimate has to be filed by end of the week.	1
Let me put all my earnings into this place.	1
That's $12 million in annual earnings.	1
Loss of earnings for two weeks.	1
Loss of earnings until every damaged article is paid for.	1
Look at the dates of these spikes in earnings.	1
They'll be leaving their earnings with someone new by the morning.	1
And 5% of any earnings.	1
That's not a quarterly earnings report.	1
And if not, our potential earnings are astronomical.	1
Starting today 50 %of your illegal earnings belong to Manya Surve.	1
Then we look at patchwork fixes until your future earnings come on line.	1
It was impressive, but earnings are short these clays.	1
He takes a cut of our earnings and invests it for us.	1
Real earnings in Yugoslavia fell by 25% from 1979 to 1985.	1
Their earnings have been cut in half.	1
Quick question... about the quarterly earnings report.	1
Now, the policy is outsized for a girl of Jill's age and earnings.	1
To inform me they're opening an investigation into your expenditures and your earnings.	1
I was told by my accountant to shelter certain earnings.	1
I mean, we'd have to get a board and chase quarterly earnings.	1
Ms. Wincroft, please answer the question regarding the quarterly earnings.	1
Your quarterly earnings, Ms. Wincroft.	1
He put those earnings into real estate.	1
It's your first day's earnings.	1
DWIGHT: Then they check your family tree and calculate future earnings potential.	1
The Company has no financial instruments that could dilute the earnings per share.	1
Assuming margins at prior-year levels, earnings should grow in line with revenues.	1
Their earnings often provide the capital investment high-technology enterprises need to get off the ground.	1
The time bought has reported no earnings for the quarter.	1
This has often proved difficult, although positive experiences linking infrastructural finance to farmers' earnings show the way forward.	1
This has meant a fall in earnings.	1
The bizarre massage is interrupted constantly by CD vendors, who slide their earnings under the door.	1
Official earnings average $1.5 to $2 per day.	1
Fathers often choose lower earnings, but have the opportunity to spend more time in the family.	1
This assessment basis applies in addition to earnings from any gainful employment during the child-care period.	1
Everything due to the earnings, ambition and power.	1
There are no import restrictions or tariff barriers and capital and earnings can be freely repatriated.	1
Just configure the time period for the reporting and view your earnings.	1
Total earnings from remittances had increased by about 14.2 per cent between 2004 and 2005.	1
Fraud and clandestine slaughtering, which result in a loss of earnings.	1
Can health tourism be future earnings for the province economy?	1
Choose a programme which rewards your commitment By recommending recognised products, you will quickly accumulate earnings and increase your commission fee.	1
Since many metal and mineral companies were foreign-owned, there was considerable repatriation of earnings.	1
The confinement benefit represents 70% of the previous daily average earnings.	1
In 2004, the wage gap in New Brunswick was 15.5 percent based on average hourly earnings.	1
Finally there is a section on Stewardship of Treasure: your earnings and financial resources.	1
In developing and transition economies, the rise in earnings inequality has followed a similar pattern.	1
They also tend to have lower earnings relative to typical male employment.	1
Dividends are paid from current income and available earnings after required reserve transfer.	1
Developing countries need to be able to increase earnings from exports.	1
These benefits affect earnings and other labor rights, so they are rarely used in practice.	1
It is not known that women get lower earnings than men for the equal work.	1
Maintenance can also be deducted from earnings and other similar income for five years.	1
They spent their earnings on imported products.	1
Girls may select less promising specialities in terms of careers and earnings.	1
On the contrary, these earnings appear likely to remain depressed for many years to come.	1
The poor are invariably among those with low earnings.	1
The disbanding of APKINDO in mid-1998 also did not help, as Indonesian exporters started vying for hard currency earnings.	1
Inventory financing enables a company to increase its short-term capital and thus improve the conditions for earnings growth.	1
A. Any employee with earnings is entitled to TTD benefits.	1
Join Barcelona BCN Taxi and power your daily earnings.	1
Real earnings fell in Nigeria and Zambia.	1
And that's this: your earnings will probably be capped.	1
Workers want a bonus of $11,000 linked to the company's high earnings.	1
Upgrade and custom build your buggy with your earnings from each race.	1
This contrasts with the distribution of earnings which is well known from tax data.	1
Tuition could be paid through loans against future earnings.	1
The earnings ratio of women to men for full-year, full-time workers was 72 per cent in 1993.	1
The sector is supported by strong earnings and increasing profitability.	1
The idea of linking debt relief to earnings from exports by improving trade access could be considered.	1
Your earnings will be subject to regular income tax.	1
When Armando's earnings exceed the state threshold amount, his Medicaid will end.	1
Financial Information Review quarterly reports, income statements and earnings release reconciliations.	1
Even if they donate their earnings to Krishna, it is like bribery.	1
Basic earnings per share attributable to Mohawk Industries, Inc.	1
The DCF method converts future earnings to today's money.	1
Plan for the Future Business planning is vital for sustainable earnings and optimal performance.	1
Today's graduates can no longer expect substantially higher earnings when they leave.	1
You're apparently concerned about the Social Security earnings limit.	1
In addition, you have a resource that duplicates your earnings.	1
In these regions, it is more likely that men remain on land while women migrate for cash earnings.	1
Also, measures need to be taken to support women's claims to cash earnings from labour.	1
The current labour force participation, occupational structure and earnings of women are related to their low levels of education.	1
Rewards are inclusive of earnings as part of Gold Status.	1
This could introduce incremental currency weakness and inflation pressure.	1
The weakness of gravity has confounded scientists for decades.	1
Both mankind's greatest asset and his weakness.	1
And everything imperfect has a weakness.	1
Complains of leg weakness, LOC.	1
Here comes the time when weakness means betrayal.	1
Symptoms include nausea, weakness, fever...	1
A weakness an opponent could turn to advantage.	1
Humanity is a vampire's greatest weakness.	1
An unmistakable symptom of human weakness.	1
This is what comes from weakness.	1
Whereas you display weakness by letting it pass.	1
Okay, greatest ability... and most disappointing weakness.	1
A weakness that could end both your careers.	1
His strength is what people considered weakness.	1
And here our correspondent revealed his weakness.	1
This results in muscle weakness that characteristically fluctuates.	1
The awareness of our weakness becomes begging.	1
People can often compensate for muscle weakness.	1
Other countries have experienced political instability and widespread institutional weakness.	1
Physical examination was unremarkable except for predominantly proximal muscle weakness.	1
Kaiu Onizuka frowned at his own weakness.	1
JC has a weakness for you.	1
She had a weakness for horror movies.	1
Temperatures over 32 degrees Fahrenheit... my only weakness.	1
Ben had a weakness for young women.	1
Human lives are defined by weakness.	1
Love songs are usually about weakness.	1
Purgatory finds your weakness, plucks at it.	1
Muscle weakness also can cause back pain.	1
Password lockout mechanisms have a logical weakness.	1
As always, weakness invites aggression.	1
However, their weakness is onions.	1
THERAPEUTIC INDICATIONS Anemia, weakness, exhaustion, nutritional disorders.	1
His concern is not Africa but Western weakness.	1
As hypermagnesemia progresses, muscle weakness and difficulty breathing may occur.	1
We never see power in weakness or failure.	1
The beginning of pregnancy is often accompanied by general weakness.	1
Muscle weakness and hydrocephalus provide better clues.	1
Already, the regime was showing its weakness.	1
Ranolazine use is associated with weakness, dizziness and constipation.	1
Color-coded legends indicate the relative strength or weakness of environmental conditions.	1
Symptoms of pancreatitis may include nausea, sweating and weakness.	1
This weakness could seriously jeopardize the ongoing recovery in some countries.	1
I have a weakness for American music...	1
Paul IV has no indulgence for human weakness.	1
DSA 1173: openssl - RSA signature forgery cryptographic weakness.	1
Diabetic amyotrophy is muscle weakness due to neuropathy.	1
The advantages between strength and weakness.	1
Livewire's main weakness is water.	1
Soon other powers began to exploit Austria's weakness.	1
Avoiding open conflict wherever possible should not be considered weakness.	1
Male with aphasia and arm weakness.	1
My only weakness... is hairballs.	1
After all, love is weakness.	1
Pitting his weakness against Alberta's strength.	1
I have a weakness for artists.	1
My weakness had become the project's strength.	1
NeuroBloc injected intramuscularly produces localised muscle weakness by chemical denervation.	1
Fever, weakness, feeling abnormal, impaired healing.	1
Old Hindi film songs are my weakness...	1
Pride was always Alistair's weakness.	1
A woman's face can hide weakness.	1
Her herbs help my weakness and sleep.	1
No weakness permitted... damage the Monroe brand.	1
Unless our weakness is failing to use his weakness.	1
Yes, but people read it as weakness.	1
Generosity has always been my... weakness.	1
Hair weakness and loss around the incisions.	1
The weakness of democratic governance in Chad is multifaceted.	1
But this carefully crafted balance is also its greatest weakness.	1
Beyond any other consideration, that is its main weakness.	1
Which means Owlman knows every hero's weakness.	1
However, there can be weakness.	1
So jealousy is a meaningless mental weakness.	1
Another is weakness of programmatic and technical capacity at national level.	1
Working covert ops, you learn to exploit weakness.	1
The Germans quickly found her weakness.	1
She also has another weakness, silicon dust.	1
Muscle weakness contributes to fatigue, weakness, and reduced activity tolerance.	1
Physical examination was unremarkable except for predominantly proximal muscle weakness.	1
Kaiu Onizuka frowned at his own weakness.	1
JC has a weakness for you.	1
She had a weakness for horror movies.	1
Temperatures over 32 degrees Fahrenheit... my only weakness.	1
Ben had a weakness for young women.	1
Human lives are defined by weakness.	1
Love songs are usually about weakness.	1
Purgatory finds your weakness, plucks at it.	1
Muscle weakness also can cause back pain.	1
Password lockout mechanisms have a logical weakness.	1
As always, weakness invites aggression.	1
However, their weakness is onions.	1
THERAPEUTIC INDICATIONS Anemia, weakness, exhaustion, nutritional disorders.	1
His concern is not Africa but Western weakness.	1
As hypermagnesemia progresses, muscle weakness and difficulty breathing may occur.	1
We never see power in weakness or failure.	1
The beginning of pregnancy is often accompanied by general weakness.	1
Muscle weakness and hydrocephalus provide better clues.	1
Already, the regime was showing its weakness.	1
Ranolazine use is associated with weakness, dizziness and constipation.	1
Color-coded legends indicate the relative strength or weakness of environmental conditions.	1
Symptoms of pancreatitis may include nausea, sweating and weakness.	1
This weakness could seriously jeopardize the ongoing recovery in some countries.	1
I have a weakness for American music...	1
Paul IV has no indulgence for human weakness.	1
DSA 1173: openssl - RSA signature forgery cryptographic weakness.	1
Diabetic amyotrophy is muscle weakness due to neuropathy.	1
The advantages between strength and weakness.	1
Livewire's main weakness is water.	1
Soon other powers began to exploit Austria's weakness.	1
Avoiding open conflict wherever possible should not be considered weakness.	1
Male with aphasia and arm weakness.	1
My only weakness... is hairballs.	1
After all, love is weakness.	1
Pitting his weakness against Alberta's strength.	1
I have a weakness for artists.	1
My weakness had become the project's strength.	1
NeuroBloc injected intramuscularly produces localised muscle weakness by chemical denervation.	1
Fever, weakness, feeling abnormal, impaired healing.	1
Old Hindi film songs are my weakness...	1
Pride was always Alistair's weakness.	1
A woman's face can hide weakness.	1
Her herbs help my weakness and sleep.	1
No weakness permitted... damage the Monroe brand.	1
Unless our weakness is failing to use his weakness.	1
Yes, but people read it as weakness.	1
Generosity has always been my... weakness.	1
Hair weakness and loss around the incisions.	1
The weakness of democratic governance in Chad is multifaceted.	1
But this carefully crafted balance is also its greatest weakness.	1
Beyond any other consideration, that is its main weakness.	1
Which means Owlman knows every hero's weakness.	1
However, there can be weakness.	1
So jealousy is a meaningless mental weakness.	1
Another is weakness of programmatic and technical capacity at national level.	1
Working covert ops, you learn to exploit weakness.	1
The Germans quickly found her weakness.	1
She also has another weakness, silicon dust.	1
Muscle weakness contributes to fatigue, weakness, and reduced activity tolerance.	1
Women I work with hate weakness.	1
Blame is the first sign of weakness.	1
In our every moment of weakness.	1
You make his weakness your strength.	1
Rainbow cherry candy canes are my greatest weakness.	1
Even the mightiest of obstacles has a weakness.	1
Jugged hare is her one weakness.	1
Feather pillows are my one weakness.	1
During periods of physical weakness experiments with psychic energy are difficult.	1
Various disease processes can cause muscle weakness or pain.	1
Its deficiency can cause muscle weakness or problems of reflexes.	1
Treating hyperthyroidism will prevent attacks and may even reverse muscle weakness.	1
Muscle weakness progresses much slower and is less predictable.	1
Muscle weakness and tenderness can be signs of polymyositis.	1
Researches on parental leaves indicate the normative weakness.	1
Its basic weakness was its vagueness and qualitative character.	1
Symptoms include fatigue, slowly progressive muscle weakness and deterioration.	1
This increasing weakness can lead to other health problems.	1
Episodes of muscle weakness are common.	1
Fusion comes form weakness in their composition caused by pollution.	1
Lukewarmness and spiritual weakness are a consequence of misinterpreting history.	1
Another weakness is that no minimum performance standards exist for NCPs.	1
Most people suffer from this weakness.	1
The Committee considers this a serious weakness.	1
ARENA's reaction only shows its internal weakness.	1
Roland has a weakness for fixed gear bikes.	1
Flexibility is not a weakness, as authoritarian people maintain.	1
The persistent weakness is inadequate follow-up on lessons learned.	1
Gambling is our weakness as alcohol consumption was theirs.	1
This causes muscle weakness and tiredness.	1
Pyridostigmine overdose can cause severe illness, including muscle weakness.	1
Restraint and thoughtfulness is a weakness.	1
Inherited weakness of the supporting tissues.	1
Other symptoms were weakness and convulsions.	1
He found a bewildering society where sensitivity is classified as weakness.	1
Accidental overdose may cause central nervous system depression and muscle weakness.	1
This weakness should therefore be remedied.	1
These factors give good grounds for expecting further dollar weakness.	1
Europeans should remember that perceptions of strength and weakness change fast.	1
Europe's weakness certainly also becomes particularly apparent here.	1
The fourth weakness concerns the coordination of interventions in third countries.	1
Because weakness in research is not--at least not primarily--a funding issue.	1
The annual economic report fails to highlight this weakness.	1
The European Parliament is accusing the Commission of weakness.	1
Piracy prospers thanks to the weakness of governments.	1
Chronic attacks over time can lead to muscle weakness.	1
Muscle weakness or numbness may occur.	1
This is weakness, sinful weakness.	1
Dependency is weakness, and weakness is death.	1
This is their besetting weakness, determined by historical reasons but nonetheless a weakness.	1
In some cases it might be a physical weakness, it might be a mental weakness, an emotional weakness.	1
So those of us who always complain of weakness should understand that it is our own weakness due to selfishness; it is the weakness of self-centeredness.	1
In every nature there are elements of weakness, or worse than weakness.	1
Is weakness an opportunity or opportunity a weakness?	1
Definition English: A symptom complex characterized by pain and weakness in SKELETAL MUSCLE group associated with exercise, such as leg pain and weakness brought on by walking.	1
But just because a port scan may on rare occasions reveal an exploitable weakness, it is not the same as actually exploiting the weakness.	1
He goes on from strength to strength, not from weakness to weakness.	1
Acute weakness can also be a major cause, particularly when someone is undergoing prolonged weakness, in cases of injury or disease.	1
Symptoms include general muscle weakness, facial weakness, shrinking muscle mass, cataracts, and heart problems.	1
This work intends to reflect on the concept of vulnerability that transcends its connection with the situation of individual weakness or even collective weakness, without exclusion.	1
And the country will experienced by weakness.	1
The female feigns weakness only to use it as a weapon.	1
Looking behind him is a sure sign of weakness.	1
I want to create a world without weakness.	1
His compassion is his greatest weakness.	1
And your weakness has cost the lives of three others.	1
You must forgive this little exhibition of weakness, Taplow.	1
You think that compromise is weakness.	1
Neurological signs, such as numbness or weakness caused by nerve involvement, typically indicate a malignancy. Facial nerve weakness that is associated with a parotid or submandibular tumor is an ominous sign.	1
Many interview guides advise candidates to answer the common "What's your greatest weakness?" question with a positive trait disguised as a weakness.	1
He had long been of the opinion that unnecessary luxuries led to weakness, and he would not tolerate weakness in himself or in his men.	1
You will discover the weakness of your perseverance, but also the unconscious causes of this weakness.	1
President Duisenberg even attempted to attribute the weakness, the entirely relative weakness of the euro in relation to the dollar to this state interventionism.	1
A weakness in one betrayed a weakness in the others.	1
The weakness in cooperation between the Member States' law and order authorities is a fundamental weakness of the Union.	1
In Western civilisation, there is a persistent tendency to suppress and to block out of our consciousness the existence of any weakness, especially mental weakness.	1
The severity of muscle weakness varies - some kids have only mild weakness while others develop severe disabilities and as adults need to use a wheelchair.	1
The Soviet's weakness was not its own weakness but that of any purely urban revolution.	1
It may be used to detect whether someone is having true muscle weakness or weakness because of pain or psychological reasons.	1
We will not find it beyond our own weakness, but within weakness itself (AndrÃ© Louf).	1
I left the barracks to avoid any weakness that might change my mind.	1
Meanwhile, the rest of the world is showing signs of weakness.	1
Chile's biggest weakness in tourist satisfaction is the lack of language skills.	1
Identify someone's weakness and then you twist.	1
My uniqueness is to analyze your weakness.	1
We Westerners have a weakness... for these spiritually inclined men of India.	1
Or that the London Underground is a key strategic weakness.	1
I think I've located a weakness.	1
But for the weakness of the human spirit.	1
If this is your weakness again,	1
Look, I'm his one weakness.	1
Call your health care provider if you have muscle weakness or confusion.	1
Remember, light is his weakness.	1
I never approved of you allowing weakness into your life.	1
I consider my ability to smell weakness a gift.	1
So your brother has a weakness for perfect-looking women.	1
Crisis situations, where muscle weakness involves the breathing muscles, may occur without warning with under- or overuse of medications.	1
During an attack of muscle weakness, the blood potassium level is low. This confirms the diagnosis.	1
Treatment: Muscle weakness that involves the breathing or swallowing muscles is an emergency situation.	1
It is possible, but unlikely, find a weakness and exploit it.	1
Those with muscle weakness may need occupational therapy or physical therapy.	1
He knows every strength and weakness.	1
Prolonged weakness in the dollar could cost jobs in a sector which employs close to half a million Chileans.	1
The simple basic fundamental biological law must be your weakness.	1
Your greatest weakness is guns and gambling.	1
My men found a weakness in your base's security.	1
The structural weakness of these struggles lies partly in their atomization.	1
But like good old Adam, my weakness is Eves.	1
There's no cure for your kind of weakness.	1
Yudhishthira has one weakness: he loves gambling.	1
Three days ago, a system error occurred in our security profile.	1
(Sean) Apparently Noel has had a system error.	1
This automatic task should give a system error and fail to install any driver.	1
Okay, it was a system error.	1
A dialog box will appear warning you that there is an invalid installation or file system error.	1
When attempting to launch the game, you will see an error message explaining that an invalid installation was detected or that there is a file system error.	1
Main system error Unable to open outer wall	1
The trouble was caused by a system error brought about when two identical accounts were accidentally generated.	1
perror - print a system error message	1
Sorry, there has been a system error.	1
Yes.I see a picture of me as a fireman, and a box that says system error.	1
Could it be a system error?	1
The location selected within the previous page was not recognized due to a system error.	1
This event is possible to be used in automatic activities, which means that a system error.	1
Assuming it to be system error I restarted the laptop, but the error presumed again.	1
This happens mostly due to virus infection or some file system error which can be fixed using chkdsk utility tool in windows.	1
However, user might lose data from it due to various reasons such as file system error that result in inaccessible hard drive.	1
There are many reasons which trigger file system error like unfinished install, bad deletion of software applications or hard ware.	1
What's it mean when you get a system error number 53?	1
After a while, the error message The EDIC-API delivers a system error will appear.	1
To print the meaning of an operating system error number, use the perror program that comes with the MySQL distribution.	1
Support even in the situation when "Drive not formatted" common system error appears while accessing memory card on My Computer Drive.	1
J. Liability for system error (paras. 62-64)	1
Called by a service dispatch routine when it detects a system error not covered by any particular protocol.	1
This lasts until Juergen Muntz tells them that the Apogee 1 Station is experiencing a full system error caused by the Octobots that were sent there by Doctor Octopus and Mysterio.	1
Figure 4.4: The system error resulting from the access to a nil pointer, from the GPF example.	1
It is known to be able to alter the settings of Window Security Center, disable Registry Editor, generate system error notification, and even send spam emails.	1
That doesn't mean that we cannot stumble into a war - or a nuclear exchange - through accident, miscalculation, system error, or sabotage; but, it hugely reduces the risk.	1
Existing global stockpiles have a destructive capacity equal to 150,000 Hiroshima bombs, and in handling them there is an omnipresent potential for human error, system error, or misjudgment under stress.	1
Have you turned off that the laptop in a system error, and then restart the blue screen error and then back down gegoogelt.	1
Or you can create an applet like "Whenever there is system error alert on QNAP NAS, receive a call on my phone* with appropriate message." Currently only supported in the United States.	1
An operator can interrupt the booting sequence to choose a different operating system to boot, change boot options, or recover from a system error.	1
Why does a system error occur when I try to open Surveillance Station after restoring system settings? 2014/11/07	1
For a country of around 100 million people to experience thousands of deaths a year due to natural disasters is a "system error," and the government moved to correct this state of affairs.	1
File system error: This error may occur because of formation of bad sectors on hard drive after attacked by virus and this error resulting in inaccessible drive.	1
It was a... it was a system error.	1
Figure 2-4 After your computer restarts, attempt to trigger the system error again and then repeat the steps from Part I to locate the memory dump file and submit it to ESET technical support.	1
In case of a system error or when you need to start your system in rescue mode a localized keyboard might not be available.	1
File system error is also responsible for corrupting the file structure of your OST file due to which your file becomes inaccessible.	1
Other Reasons: Unintentional formatting, file system error, USB drive corruption, abrupt removal of drive from system, file system corruption, etc. No matter how you have lost your files from USB drive.	1
You may also encounter with broken PST file because of improper compression and extraction operation, sudden termination of WinRAR application, file system error etc. If any discontinuity arises in compression and extraction operation, it may be damaged.	1
The only difference is that some people considered the creation of the EU as a system error, while others reckoned it only as an intermediate step for the further process of the disintegration of nation states and the creation of a global civil society.	1
If for any reason your install is interrupted, or there is a system error of some kind that prevents you from logging in using the admin account, you can usually log in using the default username of "admin", with password "admin".	1
If you attempt to run SchemaAgent Server as an interactive service on these operating systems, a system error occurs (and logged in the Windows Event Viewer): The SchemaAgent Server Service service is marked as an interactive service.	1
At the time of converting the file system architecture to basic from dynamic or vice versa, if any sort of interruption takes place then it leads to file system error and entire data becomes inaccessible.	1
an altimetry system error (ASE) of Â± 75 m (Â± 245 ft); and	1
perror prints a description for a system error code or for a storage engine (table handler) error code.	1
Synchronization fails with "System error".	1
File System Error: File system error can corrupt your OST file severely.	1
It copies system error logs and configuration information to a user-supplied floppy.	1
A system error of the whole security profile occurred.	1
A system error has occurred, please try again, or contact the administrator.	1
MAE (on radio): Reaction control system error.	1
In theory, staff or system error could cause loss in three situations.	1
Check for recent system error and warning notifications.	1
Possible causes of error include an immune system error.	1
Sir, we got a system error.	1
Sir, we got a system error.	1
This system error is at our cost.	1
Sir, we got a system error.	1
Just a move, the gold being taken to a new location, prompting a system error.	1
In the second race he suffered a battery management system error while running outside the points.	1
use-syslog - Specifies whether to use the system error log.	1
Note that the meaning of system error messages may be dependent on your operating system.	1
It lets you store system error logs and configuration information from the installer to a floppy, or download them using a web browser.	1
FAQs KNOWN ISSUE in macOS 10.12 Sierra: invalid installation or file system error messageWhen playing on a Laptop the spyglass frequently appears while I'm sailing.	1
Monitoring processes must be designed to analyse data and detect underlying trends, both in terms of human error and system error.	1
Sometimes an operating system error can corrupt a file, or you may accidentally delete a file.	1
But when you attempted to do so, you got some strange error message flashing on your computer screen like"-127 fsDSIntErr internal file system error".	1
The Customer acknowledges that AXIATEL can not be held responsible for any voicemail and/or other communication transmitted by the Service being deleted or not successfully stored, in case of an accidental and unforeseeable system error or process failure.	1
Maybe our gameplay hints will help you out of a tricky situation Mini Ninjas FAQs KNOWN ISSUE in macOS 10.12 Sierra: invalid installation or file system error messageI cannot assign the F13 - F19 keys.	1
Recovers data even when "Drive not formatted" common system error message is displayed on your computer (while accessing memory stick removable media in My Computer drive).	1
If the credit card data provided is false and a reservation system error is processed, the reservation is invalid and will therefor be automatically canceled without notice.	1
Switching disks caused a major system error and may lock up the computer completely. Choose to Close the message, and hope. Awkward Solution: Close the error message.	1
The monitoring element of on-board performance monitoring and alerting relates to flight technical error (FTE) and navigation system error (NSE).	1
4D error codes and system error codes are listed in sections of the Error Codes theme.Error method: Text type system variable.	1
Hard Drive Recovery software for Windows: Yodot Hard Drive Recovery is best data recovery utility that supports retrieval of lost files and folders from Windows HDD after facing c00001a fatal system error.	1
They lie partly in Irish domestic politics and partly in the Irish people's general disillusionment with politics - that is true; however, ladies and gentlemen, a system error is starting to filter through here.	1
Does it (not start) in silence - ie there is no system error handler, there is no analysis of the configuration in the medium run	1
The gold being taken to a new location, prompting a system error. I'm no system error.	1
Click here for a full list of GLE System Error Codes at the Microsoft Media Developer Center.	1
Error code E68 contains the following message: System error.	1
Kaspersky Event Log registers the error "1181/0x80040154 System Error 0x80040154 (Class not registered)" We use cookies to make your experience of our websites better.	1
Home Sunset Off-Grid Systems Off-Grid SystemsMounting Systems Universal wall mounting system Error	1
The Web thermometer twice acknowledges the receipt of the sequence and the initiation of the process by repeatedly flashing the "On error http" and "System error" LED.	1
Or "Installation failed; exit code 1603" Summary: How to fix the System Error 1612 or 1603.	1
Before Proceeding towards Recovery Process, It's Better to Understand Common Reasons Behind Disk Formatting: File System Error: At times after turning on the system, you may get an error message like Disk is not formatted.	1
Right click on the and select Run as administrator. (if you receive a System error, ensure that you have installed the Microsoft Redistributable Package mentioned in the prerequisites).	1
Before Installing DriverDoc Operating System ERROR: Slow or interrupted communication due to outdated Microsoft Windows drivers Outdated Microsoft Drivers Result: Computer may perform slower or crash frequently.	1
Celtic Casino reserves the right to declare null and void any bets that were the subject of such System Error and to take any money from your Account relating to the relevant bets.	1
Error Trace System Error Trace Java Trace Info ErrorTrace	1
Missing Operating System Error in loading operating system NTLDR is Missing MBR is missing MBR Is Corrupted	1
I'm no system error!	1
13 A system error occurred.	1
Correcting for tracking system error.	1
A system error has occurred.	1
A system error occurred.	1
A system error occurred.	1
A system error has occurred.	1
A system error occurred.	1
An internal system error has occurred	1
Software restore missing data lost due to Virus attack, Power failure, Partition error, Hardware failure, Software error or any other System error which prevent user to access data on your Desktop PC or Notebook. NTFS Drive Recovery Order NTFS Drive Recovery	1
CFIT accidents typically result from pilot error or of navigational system error.	1
We would like to wish you and safe and happy - system error code 1.	1
It has been reported that the confusion that occurred throughout the world was the result of a system error caused by random creations of duplicated accounts.	1
So nearly 2,000 weapons of mass destruction still face each other on high alert, maximizing the prospect of a catastrophe through human or system error or cyber sabotage.	1
Easy and fastest iPod data recovery recovers data even if common system error 'drive not formatted' displayed on the computer while accessing your iPod as disk drive.	1
Whatever the design of the system, specific rules need to be made regarding the extent of the registry's legal responsibility, if any, for staff or system error.	1
Due to File system Error	1
UNFPA stated that due to the ongoing process of updating the vendor database, vendors were erroneously added to the Atlas system more than once and that vendors having two identical entries might be due to a system error.	1
Trouble logging in. System error.	1
System error Sir! you're in imminent danger!	1
There are plenty of files on my SD card including a lot of photos, music files, videos and some office files.So, how to access my data after SD card blank or unsupported file system error?	1
Download the ESET Remote Administrator Migration ToolWhen the download is finished extract the Win32 folder.Right click on the and select Run as administrator. (if you receive a System error, ensure that you have installed the Microsoft Redistributable Package mentioned in the prerequisites).	1
But while we rule out system error HAZMAT moves ahead with a sweep of the area.	1
Corrupted music files due to system failure.	1
According to this, it didn't even detect a system failure.	1
Warning. Propulsion system failure in progress.	1
Any type of septic system failure can occur.	1
COMPUTER VOICE: Cooling system failure.	1
That's where Neyman said there was a system failure.	1
At worst, the build-up can lead to system failure.	1
Sounds like there was a catastrophic system failure.	1
It's just such a system failure, Henrik says passionately.	1
A charging system failure is less likely but is still possible.	1
Essentially, xeroderma pigmentosum the signs and symptoms are a result of a system failure DNA.	1
Notes: Acceptance criteria for whole system failure rate leading to false-neg results is 99/100 assays positive.	1
The quenching burn fault tree diagram help previously determine the system failure conditions.	1
That screen filled up with "system failure."	1
Data from Notebook also gets deleted due to operating system failure or OS re-installation	1
But sometimes while converting if a sudden glitch like power surge, system failure takes place, it can gobble your AMR file.	1
A system failure or a hardware malfunction can damage DBX files and your mail will be impossible to read.	1
The delegation of Qatar stated that as a result of an electronic system failure, its vote had not been correctly recorded.	1
Magnetic bearings typically require a back-up bearing in the case of power or control system failure.	1
You should always have alternative insulin available for injection under the skin in case of pump system failure.	1
No brake or system failure, just simple accident.	1
Laptop crash could indicate a serious system failure.	1
The status quo is system failure.	1
Critical system failure in three seconds...	1
Sixty-five seconds to total system failure.	1
Equipment has suffered catastrophic system failure.	1
Full system failure a few seconds after noon.	1
No relevant aeroplane system failure occurs.	1
Take account of system failure and/or loss of power supply.	1
Complete system failure in 45 seconds.	1
Test says you have less than 47 minutes before complete system failure.	1
Total system failure, that's what we're looking at.	1
Complete system failure in 45 seconds.	1
Symptom: Premature septic system failure shortly after starting the use of drugs.	1
Problems like urinary tract infection or renal system failure might lead to this problem.	1
This looks like a system failure.	1
UNDP indicated that this contingency plan covers critical system failure.	1
Such as heart attacks, strokes, liver tumours, renal system failure and achievable emotional problems.	1
With a career far longer than ever anticipated, Opportunity could experience a system failure at any moment.	1
The chamber is designed to take 125% before complete system failure.	1
We've never had a system failure like this before.	1
I am unable to correct the system failure.	1
This wasn't caused by any power surge or system failure.	1
Sounds like there was a catastrophic system failure.	1
It's like something inside you is causing a total system failure.	1
That system failure has him worried.	1
Partly because of a system failure.	1
Total guidance system failure, with less than 24 hours' reserve power.	1
Patients administering Apidra by CSII must have alternative insulin available in case of pump system failure.	1
Learn More TeamViewerBackupProtect your data against human error or system failure.	1
Apple dismisses system failure in! Cloud for hacked celebrity photos	1
Symptom: Premature septic system failure.	1
This prevents the major cause of diesel fuel injection system failure.	1
Whole system failure rate leading to false-neg results	1
When this feature was enabled for several days, it might cause high memory usage and system failure.	1
No, but he'll suffer multiorgan system failure and then die.	1
Warns the operator of any type of system failure.	1
Running GV-Center V2 (Pro) and GV-Control Center on the same PC may result in CPU overload error or system failure.	1
When a man with my skills celebrates his birthday entirely alone, then the system failure in some joints.	1
If system failure occurs, faults can be located by analyzing signals from the sensors, providing maintenance personnel with a quick reference.	1
[Back to top] Bacteria and enzyme additives.The use of these products can cause premature septic system failure.	1
Or simply we need to access to equipment to detect a system failure.	1
Access to the Games may be suspended temporarily and without notice in the case of system failure, maintenance or repair or for reasons beyond WagerWorks' control.	1
Access to may be limited without any notice in case of system failure, maintenance, repair or other reasons.	1
Intelligent self-diagnostics system warns the operator of any type of system failure.	1
Access may be unavailable temporarily without notice in the event of a system failure, maintenance or any reason beyond our control.	1
DBX Backup - an effective remedy that allows you to restore the work of your mail client even after a serious system failure.	1
Nord FX employs back up systems and contingency plans to minimize the possibility of system failure, and trading via telephone is available.	1
In addition this OST file header corruption, file system failure, abrupt termination of Outlook and so forth.	1
It is also planned to discontinue the use of reconfigured desktop computers as servers and to provide necessary back-up facilities in case of system failure.	1
4.0.1, 4.0.2 and 3.8.4 is: Full control and viewing: VPC Server optimisation in case of system failure possibility to update later licence details remotely.	1
You realize there is a real possibility that you could cause a complete system failure.	1
Where a man named Desmond spent years entering a code into a computer to keep a massive amount of electromagnetic energy at Bay. system failure.	1
Due to widespread system failure, the number you are calling cannot be reached.	1
Worse cases included ataxia (typically loss of balance), blindness or reduced vision, and death resulting from central nervous system failure.	1
What to do in case of pump system failure?	1
You should always have alternative insulin available for injection under the skin in case of pump system failure.	1
This one obviously experienced some sort of system failure,	1
It apparently suffered some kind of catastrophic system failure, the resulting explosion exposed most of the upper decks to space.	1
Any power system failure and/or control system failure of the CCD, while the vehicle is running, shall cause the coupling to extend and remain in that position.	1
In short, a faulty sensor alerted possible system failure on our JC-49 set to launch in three hours.	1
This was the cause of the most recent catastrophic system failure.	1
It was due to an internal system failure, which can happen when we are experiencing too much traffic or if there is an issue with our servers.	1
Access to this Website may be suspended temporarily and without notice in the case of system failure, maintenance or repair or for reasons beyond our control.	1
Moreover, a phased approach will enable greater managerial control over deployment and reduce risk in the event of system failure, since a smaller population would be affected.	1
After repair of a system failure related to the receiver, missing messages shall be accessible on request.	1
With the vehicle in the normal use condition, simulate a run-flat warning system failure.	1
All surfaces with temperatures above 220 ÂºC which may be impinged as a result of a fuel system failure shall be properly insulated.	1
As part of the required risk analysis the whole system failure rate leading to false-negative results shall be determined in repeat assays on low-positive specimens.	1
There are reasons to consider it very dangerous, it may cause system failure and show you ads and pop-ups.	1
These potentially catastrophic particles can influence the longevity of a component or even cause a system failure.	1
As a result, all users have been able to apply for posts and consider candidates for job openings without experiencing system failure or freezing.	1
Was there a virus, Or maybe a system failure?	1
The Director needs to know the status of the system failure.	1
Furthermore, the increased hardness means that the cable will not be crushed during installation, avoiding damage to the insulation and reducing even further the possibility of a short-circuit and premature system failure.	1
Recovery Management With Acer Care Center you can backup or restore your system settings and networking drivers to protect against the effects of system failure.	1
Because no number of precautions can reduce the risk of system failure to zero, comparing the estimated risks of a proposed technology to its alternatives is often necessary.	1
The other possibility is that this is due to a system failure in the facilities of the company.	1
Brakes - stops rotation of the shaft in case of a power overload or system failure	1
Hence when the file system failure occurs the data that exists on the SSD is no longer recognized by the computer.	1
If I learned one thing over the last forty years as a contractor, it is any solution to septic system failure must be simple, inexpensive and easy to install or the homeowner will resist it.	1
File undelete utility similarly retrieves frozen ipod files and folders from the ipod disk damaged due to improper restoration, human error or any other system failure.	1
l didn't get hurt by a system failure.	1
For enterprise servers and data centers, unexpected system failure leads to incalculable damage and loss of vital information.	1
It was also agreed that the issue of system failure after submission of tenders did not require separate provision in the Model Law.	1
Sometimes when we run a script on any Windows or whether VBscript JSscript received a message from antivirus to warn of operation of a system failure, how this is possible because the interpreter of these languages are respectively VBScript.dll and JScript.	1
This is system failure - we demand an alternative system with environmental and economic justice at its core, added Bassey.	1
This leads to corrosion, premature wear and freeze-up, which compromises system efficiency and can cause costly system failure and unnecessary downtime.	1
A system failure on a virtual machine does not affect the execution of other virtual machines.	1
QVR Guard QVR Guard is a high-availability failover management app to protect QVR Pro from system failure and to ensure uninterruptible surveillance recordings.	1
Recovery Management With Acer Care Center you can backup or restore your system settings and networking drivers to protect against the effects of system failure.	1
PLUS, the unique Disaster Recovery Software allows you to recover from a catastrophic attack, rootkit infestation or system failure.	1
The estimate also takes into account the upgrading of the data communications network, provides for back-up facilities in case of a major system failure and the needs of the additional staff proposed herein.	1
Business and Government organizations - and, as noted in the Secretary-General's report, United Nations bodies - developed contingency plans for system failure.	1
However, it was considered that steps could be taken to alleviate the risks involved, for example by allowing for the submission of duplicate tenders in a different format as a safeguard against system failure.	1
Despite these safeguards, there was a blackout in August 2003, although this was caused by a power system failure as far away as Eastlake, Ohio.	1
At 23:08, Welch and Thurner received a visual warning indicating that a possible system failure would cause the thrust reverser on the number one engine to deploy in flight.	1
The SITOP PSE200U continues to supply 24 V DC to the load circuits not affected by an overload - a feature which avoids a possible total system failure.	1
Jones's first race for the team was the Argentine Grand Prix where he qualified the lone Williams car in 14th position, but retired after 36 laps with a fuel system failure.	1
Using System Watch, security operators are immediately notified by an input/output device, such as a siren or beacon light, when there is a system failure.	1
To prevent all possible system failure, all systems need to pass the Burn-In Test after above inspection and test.	1
It is one of the best solutions for system deployment, disk coping and preventing loss of your data after a fatal system failure.	1
In addition to this virtualization technology, and migration on the server side of the complex reduces the risk of system failure to the minimum values.	1
The system also allows said appliances to be controlled manually, even in the event of a full home control system failure.	1
After repair of a system failure related to a sender, the sender shall transmit unsent messages as soon as possible.	1
'Self-check' means an integrated function that checks for a system failure on a semi-continuous basis at least while the system is active.	1
This was not a natural disaster but a system failure, and we should analyse it and draw the necessary lessons from it.	1
they include appropriate precautionary measures to enable the timely resumption of reporting in the case of system failure;	1
Any power system and/or control system failure must be indicated to the driver by an acoustic and an optical signal.	1
The whole system failure rate means the frequency of failures when the entire process is performed as prescribed by the manufacturer.	1
Any scenario of a State intent upon leaving the Treaty represented a system failure, as illustrated by the case of the Democratic People's Republic of Korea.	1
While the top event can be seen as a system failure, the basic events are component failures (Bedford and Cooke, 2001; Lindhe et al., 2009).	1
Biodiversity loss, climate change, pollution, deforestation, soil degradation and ozone depletion are just a few of the indicators of system failure at multiple levels.	1
Full control and viewing: VPC Server optimisation in case of system failure	1
In case of a system failure while in flight,	1
The third is much more difficult. How does one cater for the unintended consequences of system failure?	1
Due to sudden interruption like power surge, system failure etc. while working on PSD files can damage your Photoshop application	1
P1. Critical System Drop When there is significant drop or total system failure	1
The latches are sprung loaded allowing the ROV to re-enter the TMS and be captured even in the event of TMS system failure.	1
The current crisis (food, social, climatic, financial...) is symptomatic of the economic system failure, a system which is obsessed by profit and based on selfishness. The whole system needs to be reconsidered.	1
This technology can ensure that, even on the most important of file servers, only a few if any files will be lost in the event of a system failure (program crash, hardware malfunction, power outage, etc.).	1
Companies that cater to the writing, editing and reporting industry can make sure that they have some data to fall back on in case they have a general system failure.	1
Although the launch vehicle successfully flew its pre-planned flight path, data collection was unsuccessful owing to a telemetry system failure during its early flight phase.	1
There are many factors that are responsible for abrupt system shut down such as power fluctuation, operating system failure, virus attack and hard disk failure.	1
It was so easy to configure Acronis and we had a backup completed in just 15 minutes.Mike Popernik Network Administrator, Oxford School District Since installing Acronis we have had two or three incidents of system failure due to causes such as virus attacks.	1
As an example of its effective use, in 2011, the email server of a renowned global IT company suffered a system failure, and a large volume of emails was temporarily inaccessible.	1
Two prisons, 1,400 kilometers apart, experienced the same system failure at the most opportune time for both inmates to escape?	1
In any case, if the consequence of a system failure is so catastrophic, the system must be able to use reversion to fall back to a safe mode.	1
However, if the consequences of a system failure are catastrophic, or the cost of making it sufficiently reliable is very high, a better solution may be to use some form of duplication.	1
It is recommended that these options be added to the project, as they would be a prudent investment in the ability of the Organization to continue to function in the event of internal or external system failure.	1
This could be due to a system failure within ATV or because its velocity is not as expected, or may be necessary if there is an independent problem on the ISS (such as a fire alarm).	1
You damage or misuse a device or your Digital Life system, which causes either a system failure or equipment to go offline.	1
The embedded Linux operating system guarantees the absence of system failure due to file corruption, no downtimes for system re-installation and setup and high performance in network connectivity.	1
Manufacturers shall demonstrate that, in the event of a critical system failure which would result in an inability to execute a 112-based eCall, a warning will be given to the occupants of the vehicle.	1
In the event of a critical system failure that would disable the 112-based eCall in-vehicle system, the following warning will be given to the occupants of the vehicle: ...	1
At start-up and during the operation of the vehicle, a warning system shall be activated to warn the driver in the event of the boil off management system failure.	1
Reliability and system availability - minimizing the risk of system failure and associated down-time	1
It was recognized that while the primary data centre was being relocated from the Secretariat building to the basement of the North Lawn Building, there would be a risk of information system failure.	1
In the case of the physiopathy, tracheid cavitation and rupture with subsequent vascular system failure occurs, so the plant stops capturing nutrients and water, and consequently, tissue dies.	1
Ms. Nicholas (Secretariat) said that the text would be redrafted to make it clear that it referred to cases of system failure before receipt of the tender by the procuring entity.	1
3B/H5To reduce the chance of system failure, performance testing is often conducted using small-scale models, computer simulations, analogous systems, or just the parts of the system thought to be least reliable.	1
Other Reasons: Other factors include unintentional deletion, accidental format, Volume header corruption, Mac operating system failure, application malfunction, hardware crash and many others	1
It is worth mentioning that the AOCS/GNC system is one of the most important components in all satellites and one of the most complex and delicate, as a final system failure would represent losing the mission, and therefore its technical relevance is of the utmost importance.	1
In a situation where there is limited space, two modules may not even fit side by side in such a system, or even worse, cause excessive heat in the system and result in system failure.	1
Operating system failure, upgrade, registry error, hardware crash are some of the other reasons behind loss of data from LG Nexus 4 Smartphone	1
This image data is immediately deleted upon complete delivery of the scanning job. In the event of a system failure which causes the application to abnormally terminate, all cached data is deleted upon the restarting of the Scan Station application.	1
Through the use of terminal technology, virtualization, coupled with standardized hardware and manages the real technical support to achieve high levels of reliability of the complex and to minimize the risk of system failure.	1
We have therefore implemented solid solutions that allows you to protect your data in the unfortunate event of software malfunction, system failure, events of loss of data due to hacking or viruses etc.	1
More Dell Backup and Recovery 1.9.2.8 Dell Inc. - Demo - Dell backup and recovery is the easy and smart, secure way to protect your digital assets against data loss from virus attacks, accidental deletions or system failure. more info...	1
At the same time, in the event of a spacecraft with such radiation sources falling onto an inhabited part of the Earth's surface, following a rocket system failure, search and recovery of such sources are essential.	1
All surfaces wih temperatures above 220Âº which may be impinged as a result of a fuel system failure shall be properly insulated.	1
The OIE does not accept any responsibility whatsoever for unavailability of the Application, or any difficulty or inability to download or access content or any other communication system failure which may result in the Application being unavailable.	1
In the event of a control system failure, additional light source(s) or additional lighting unit(s) producing bend lighting shall be switched OFF automatically.	1
the timely recovery of the records in the case of a system failure is ensured within the record-keeping system.	1
That's how you're learning to deal with a computer failure at the same time as you're having an electrical bus failure at the same time as you have hydraulic system failure at the same time you have now another computer failure.	1
(c) Miscellaneous information technology (IT) expenditures ($30,900) such as software updates, specialized training in newly acquired software, unforeseen technical support, or system failure and urgent replacement of hardware.	1
e) the risk of the most serious system failure or of disruption of the largest single supply source and the cost related to mitigate such supply disruption;	1
the contingency procedures, including procedures following a propulsion system failure, as well as forced landing procedures in all weather conditions;	1
On that day, those numbers turned to hieroglyphics, and when the last one came down, this whole place started to shake, and that screen - that screen filled up with "system failure."	1
(c) To clarify in the penultimate sentence of paragraph 24 that the sentence was intended to address a situation in which there was a system failure prior to the receipt of a tender by the procuring entity.	1
Our data center's HVAC (Heating and Ventilation Air Conditioning) system is "N+1" redundant to ensure that - even in the event of an entire HVAC system failure - there is a duplicate system on standby to take over. An	1
System failure on the Antarctica module.	1
Computer: System failure, release Rinzler.	1
System Failure and the Need for Revolution	1
The Paris Climate Agreement: System Failure on a Global Scale	1
Financial Hurricane Batters World Capitalism: System Failure and the Need for Revolution	1
The check prevents remote computer disconnection from the VPC System in case of VPC System failure.	1
"Behind the World Economic Crisis: System Failure & the Need for Revolution"	1
'Critical System Failure' Tech Support Scam gets entry into your system without your knowledge and starts performing its nasty activities.	1
They can make your computer completely unusable therefore it is strongly recommended to remove 'Critical System Failure' Tech Support Scam from your system as soon as possible.	1
G20: the Symbol of a System Failure	1
'Critical System Failure' Tech Support Scam is one such threat which is designed by very skilled computer hackers to harm the user in a very harsh way.	1
G20: the Symbol of a System Failure 7 November 2011 - by Eric Toussaint The G20 is no more legitimate than its progenitor the G7 (Canada, France, Germany, Italy, Japan, UK and USA).	1
Repair any software faults: "System Failure", "Phone freeze", "Phone locked return for servicing" and "Wrong Card".	1
G20: the Symbol of a System Failure	1
G20: the Symbol of a System Failure 7 November 2011 - Eric Toussaint	1
Temple power system failure.	1
A system failure compromised oxygen.	1
DESMOND! I'll SEE YOU IN ANOTHER LIFE, BROTHER. SYSTEM FAILURE.	1
System failure. one day, Desmond neglected to enter the code and caused Oceanic flight 815 to crash on the Island.	1
Warning, system failure,	1
Warning. Electrical system failure.	1
One system failure after another.	1
Total system failure in:	1
Kate's in system failure now.	1
A complete operating system failure.	1
Warning, system failure,	1
It was electrical system failure.	1
I have got system failure.	1
There was no system failure.	1
What she has is multiorgan system failure.	1
That's a system failure!	1
We've had a primary system failure.	1
It's a system failure.	1
I've reported a system failure.	1
That's a system failure!	1
Kate's in system failure now.	1
VNSE - system failure conditions	1
Signalling of system failure automatic anti-sticking	1
Equipment has suffered catastrophic system failure.	1
Partial discharge testing is a PREDICTIVE qualitative analysis tool that can warn of a potential upcoming system failure.	1
Patients administering NovoRapid by CSII must have alternative insulin available in case of pump system failure.	1
Theretentionof data that hadn't been wiped overloadedtheir decision-making apparatus, eventuallycausing a system failure thatallowedforoverride of their primary rule set.	1
A crash-consistent recovery point captures the virtual machine as if it had experienced a system failure or power outage.	1
Access to the Website may be suspended temporarily and without notice in the case of system failure, maintenance or repair or for reasons beyond WagerWorks' control.	1
I'm afraid we're looking at multi-organ system failure.	1
You should always have alternative insulin available for injection under the skin in case of pump system failure.	1
Member States shall provide for back-up and recovery procedures in case of system failure.	1
NOTE 2: Total system failure renders all aspects of the system inoperative.	1
As the audience to the power system failure Today's game to be suspended	1
Exceptional strength: three times harder than silicone-insulated cables, meaning that the insulation will not be damaged during installation; there is less waste, and a reduced likelihood of system failure during commissioning.	1
It must address both protection of data from inadvertent or malicious inappropriate disclosure, and non-availability of data due to system failure and user errors.	1
on system failure in state flight automatically opens emergency parachute.	1
Capital Market Services LLC employs back-up systems and contingency plans to minimize the possibility of system failure.	1
Orders that will result in catastrophic system failure...	1
What to do in case of pump system failure You should always have alternative insulin available for injection under the skin in case of pump system failure.	1
Applicants who could not submit their application due to the system failure can submit their application by using the Datacol portal.	1
Self-diagnostics system warns the operator of any type of system failure.	1
If this was not truly a system failure, a failed test, then what was it? Riots are anticipated after the announcement, particularly among those dependent upon social services.	1
Typically, on the 4th to 5th day, the toxin starts to have severe effects on the liver and kidneys, leading to total system failure in both.	1
Minimizes repair costs by addressing problemsbefore they lead to system failure	1
In a situation where there is limited space, two modules may not even fit side-by-side in such a system, or even worse, cause excessive heat in the system and result in system failure.	1
"Consider the situation where, because of a power failure or system failure, the system becomes inaccessible, precluding the recipient from ever retrieving the record.	1
If the faults are not corrected, this will eventually lead to system failure, when the fault-tolerant component fails completely or when all redundant components have also failed.	1
In the event of a system failure or a wall-outlet power failure, a backup battery power supply and reserve nitric oxide delivery system should be available.	1
"System failure."	1
POWER-ASSISTED BRAKING SYSTEM FAILURE TEST	1
With Retr os pect Client we'll know how important it is to recover all the l os t files after a system failure, but only the m os t necessary ones.	1
The term takes its name from an allegory, the "Byzantine Generals' Problem", developed to describe this condition, where actors must agree on a concerted strategy to avoid catastrophic system failure, but some of the actors are unreliable.	1
(viia) Operators' safety management systems shall consider the potential of best available monitoring and control technology to reduce the risk of system failure and to prevent major-accidents.	1
Bluetooth speakers requiring PIN codes are not supported.	1
Although not supported colleagues in the Senate.	1
LDAP user accounts are not supported.	1
Banner paper is not supported with a finisher.	1
Instant credit card payments are not supported.	1
Video input not supported in Dual-display plus HDTV mode.	1
MathLink operations, including.NET/Link, are not supported.	1
Kobach had not supported the ACA expansion.	1
WebGL is not supported on all internet browsers.	1
Processors older than i486 are not supported.	1
Logo overlays are not supported for HTML5.	1
Client-side printing with REPORT.RUN without request page is not supported.	1
This concern is not supported by scientific evidence.	1
This specific syntax is therefore not supported.	1
Laptop models of these cards are not supported.	1
Shared VHDX virtual disks backup is not supported.	1
Mixed architecture clusters using Cluster Suite are not supported.	1
Using ISDN during the installation is not supported.	1
Changing your profile while on HoloLens is not supported.	1
Complicated copy-protected formats are not supported.	1
Keep in mind, cross-architecture upgrades are not supported.	1
Fifty States had not supported General Assembly decision 47/456.	1
Note that dial-up connectivity is not supported.	1
Sound devices are not supported by default.	1
However, this recommendation is not supported by research.	1
Multi-thread data transfer is not supported by the WebDAV app.	1
S/MIME receipt is not supported at this time.	1
However, this interpretation is not supported by historical records.	1
Recent phylogenetic analyses have not supported Protosuchia as a natural group.	1
This feature is not supported for TS-269H.	1
This feature is not supported by regular namespaces.	1
Please note that Flash is not supported.	1
Integration with Windows Explorer is not supported on 64-bit platforms.	1
Integrated graphics cards on motherboards with shared memory are not supported.	1
Rotation of the screen during recording is not supported.	1
Connection to any external sounder module is not supported.	1
Filtering, sorting is not supported in some scenarios.	1
Note: Multi-select fields are not supported in table columns.	1
Simultaneous manikin connections are not supported whilst controlling defibrillator heart rhythms.	1
Updating the controller over Bluetooth is not supported.	1
Desktop notifications are not supported by Internet Explorer.	1
Simultaneous acquisition however, is not supported.	1
Wildcards in URLs are not supported.	1
High contrast mode is not supported.	1
ISO images are currently not supported.	1
Those decisions were not supported universally, however.	1
Â· Booting from iSCSI is not supported.	1
Firstly, the national management declarations made are not supported politically.	1
Moreover, internal investigations have not supported the accusations either.	1
Format changes of images are currently not supported.	1
Selecting several alternatives is currently not supported.	1
Important Notes Folders creation is not supported with Alfresco 4.0.a.	1
Secure Keyboard Input is not supported in Microsoft Edge.	1
That's a very interesting theory but not supported by the facts.	1
The images here, dear, are mastered, not supported.	1
It is not supported by scientific data.	1
Too bad it's not supported by a semblance of intelligence or understanding.	1
Traditionally, the United States has not supported military action in the Middle East.	1
This account is not supported by our chronology.	1
The limit parameter is not supported.	1
Concerns that tobacco control will have adverse economic effects are not supported by the evidence.	1
Human resources functions are currently not supported by a document management system and documents are managed on local or shared drives.	1
This means the "Move to Dropbox" context menu item is not supported.	1
If the user's language is not supported, they cannot select it.	1
It contained unsubstantiated factual allegations and conclusions of law that were not supported by the facts.	1
Feedback and score weighting is not supported by Moodle for this response type.	1
Wireless charging is not supported by all phones.	1
Note: The 802.11a standard is not supported by the printer.	1
My file type is not supported.	1
NTFS compression is not supported for allocation unit sizes	1
That claim to universal jurisdiction was not supported by the current rules of international law, either customary or conventional.	1
They are not supported in Dynamic Forms.	1
It provides some unique functions, which are not supported by any other diagnostic tool.	1
All activities that are not supported by the Light must eventually cease, as will criminality.	1
It is not supported in Advanced Calculator.	1
Those ideas were conceived by human minds, and are not supported in Scripture.	1
Wake on LAN is not supported.	1
Commercial use is not requested and not supported by Virtual Voyage.	1
Objects: Menu-suite is not supported; XMLPort request pages are not supported.	1
Wireless NICs that are not supported by the official Linux kernel can generally be made to work under Debian GNU/Linux, but are not supported during the installation.	1
However, there are some claimed amounts that are not supported by primary evidence.	1
This statement was not supported by any evidence.	1
However, GRECSA's calculations are not supported by the final acceptance certificate or other evidence.	1
Dual SIM is not supported by all phones.	1
At this time, .oma is not supported by Switch.	1
Projecting your screen over Wi-Fi is not supported by all phones.	1
Slack Enterprise Grid is not supported.	1
The undocumented BSD -r option is not supported.	1
Unfortunately, moving partial disks in one RAID expansion enclosure to another is not supported.	1
Using any graphical front end to update aptosid is not supported.	1
This interpretation is not supported by the text itself.	1
MTP players and USB hubs are not supported.	1
The principle of functionality (simple reversibility) is not supported by modern clinical practice.	1
Karen, trailers and diplomatic personnel are not supported at license plates.	1
In summary, New Process has not supported its argument with evidence.	1
This option is not supported on Windows Vista or later.	1
However, the proposal was not supported by certain other developed countries.	1
DNS "A" records are not supported.	1
Also, partial refunds are not supported at this time.	1
New mandates for UNDG in this regard were not supported by that delegation.	1
These concerns, however, are not supported by well-controlled studies.	1
The statement was not supported by any forensic evidence or eyewitness testimony.	1
The epigraph to Anna Karenina contradicts the work and is not supported by it.	1
Such confiscation of national identification documents is clearly arbitrary and not supported by law.	1
The communist insurgency is not supported by Joseph Stalin.	1
The claim which is not supported by substantive documents does not give the Claimant any right to compensation.	1
This speculation was not supported by any formal research.	1
HDR not supported by all games and entertainment streaming services.	1
Multi-thread data transfer is not supported by the WebDAV app.	1
UNDP could clearly not deliver to programme countries if it was not supported with adequate funding.	1
Parameters of type refcursor are not supported.	1
Some things are however not supported in the Web client.	1
The FAS-only card is not supported.	1
Note: Single user Educational licenses are not supported in the Zoo.	1
Likewise, renaming columns is not supported in SQLite.	1
CyberLink Cloud for Power Media Player is not supported in the trial version.	1
Note: this syntax is not supported in some browsers.	1
Due to technical limitations, Silverlight applets written using managed code are not supported.	1
Transit time information for multiple commodities is not supported in this application at this time.	1
SQL Server Express Toolkit is not supported on IA64 systems.	1
The bill was not supported by the government.	1
The Czech language is not supported as this team prefers the email interface.	1
This resolution again was not supported by the administering Power.	1
1: Wireless communication is not supported at the moment.	1
The v argument is optional and not supported in some tar versions.	1
Yes, Radeon ReLive is not supported on systems with 2GB VRAM memory or less.	1
Warning: the shortcut key only operates on the Simore Platinum version and is not supported by all mobile phones.	1
Recording of OGL games is not supported with Radeon ReLive.	1
Some high-bitrate files or codecs are not supported due to the hardware limitations.	1
Hands-free voice control is not supported for Mac OS X devices.	1
Sorry, the Google Earth Plug-in is not supported on your browser or platform.	1
Always in Euros, not supported payments in another currency.	1
DRM is not supported in Smart players embedding in Flash using the ActionScript publishing code.	1
Note Microsoft Windows 2000* is not supported.	1
Skype can run on devices with ARMv6 processors but video calling is not supported.	1
Some Moodle sites uses special authentication methods like Shibboleth, CAS or LDAP/SSO that currently are not supported.	1
3D video feature not supported on the HTML5/iPhone extension.	1
2 The Smart Touch application is not supported on these operating systems.	1
Video Compression H. is currently not supported in the iOS version.	1
Auslogics BoostSpeed 4 is not supported as of May 2012.	1
911 and 1-900 calls are not supported.	1
The Motorola 6AHC05GA controller used in some Hyundai laptops is not supported.	1
Currently tagging is not supported; this escape is for future use.	1
MPEG Layer 2 is not supported and therefore those tracks cannot be played.	1
The sun-2 scsi controller is not supported yet.	1
Digital zoom in/out is not supported by the TS-x69 series.	1
And there, in Article 18 orders that torture is not supported.	1
Additional Information: Real Time-Text is not supported on all secondary devices like wearables and computers.	1
Microsoft Works Template file (.wpt) format is not supported by Doxillion.	1
24 and 32 bit data are not supported yet.	1
Named entities, such as, are not supported.	1
COM and Automations, Control Add-Ins on Client are not supported.	1
It is not supported for other installation methods (e.g. netboot).	1
These evaluation elements were not supported with dated documentation.	1
"Copy-All" connections are not supported.	1
Project costs were provided, but not supported with documentation.	1
1Files that are not supported can be opened in binary format.	1
The proposal for deletion was not supported.	1
File read error or file type not supported.	1
Canada asserts that Brazil's allegations concerning EDC are not supported by the evidence adduced.	1
Note Microsoft Windows* XP is not supported by the Intel Driver Update Utility.	1
Other operating systems are not supported.	1
That assertion was not supported by the facts.	1
Some statements are not supported by analysis.	1
Note:Visual Basic is not supported as a language in the scripting environment.	1
In particular, NS and MX records are not supported.	1
It therefore follows that democracy which is declared but not supported by development is doomed to failure.	1
This site is not supported by ie6.	1
There is no emotion that the music has not supported or manipulated.	1
In Australia, R&D is not supported by grants or tax incentives.	1
Note: Snapshot LUNs are not supported by the Linux Open-iSCSI Initiator.	1
Had the latter not supported his policy, he might have abandoned it.	1
Enabling multiple installed versions of the same kernel module is not supported.	1
Note: Tables are not supported by XPDL.	1
These accusations are not supported by any serious evidence whatsoever.	1
Note: Group video calls are not supported with Skype for HoloLens.	1
TCP only supports point-to-point communication; broadcasting and multicasting are not supported.	1
The use of Challenge Handshake Authentication Protocol (CHAP) during installation is not supported.	1
Currently, live migration of fully virtualized guests is not supported on this architecture.	1
PS3 console shows such behavior when DIVX file is not supported in it.	1
All PIDs are not supported always.	1
This time however Echandi was not supported by PUN.	1
This is not supported in WHMCS.	1
Because Kernel Key Management is a technology preview, it is not supported for production environments.	1
SSMSE is not supported on IA64 systems.	1
Other disk managers are not supported.	1
Unfortunately, much of this information is not supported by a sufficient evidence base.	1
The hard disk drive is not supported.	1
Client Access server role is not supported by ESET Mail Security.	1
In particular, this mode is not supported by some obsolete computer models.	1
Why does this happen? Because their lives are not supported by sadhana or spiritual practice.	1
That idea was not supported by sufficient State practice from which general principles could be derived.	1
Read/write and save the memory of the airbag not supported at this moment.	1
Such a belief is not supported today anymore.	1
Also, projects without any non-expendable equipment were not supported with form Cs indicating a nil balance.	1
The idea that Peter and Paul taught different gospels is not supported in Scripture.	1
Open formats not supported by your sound editor	1
References and Partners News & Knowledge Contact Browser not supported.	1
This release is compatible with Lands Beta VII, previous versions are not supported.	1
With NI-488DDK, you can develop driver software for OSs not supported by NI.	1
Cortana language is not supported in your region, try changing the regional settings.	1
NOTE: Q&A is not supported on mobile devices.	1
Infant discounts are offered, however online booking of infants is not supported.	1
Transcoding media before uploading to CyberLink Cloud is not supported in the trial version.	1
Full-screen mode is not supported in the Opera Browser on Macintosh systems.	1
Data service not supported by AT&T PREPAID WHP service.	1
Synchronization of offline files using Client-Side Caching service (CSC) is not supported.	1
These claims are not supported by careful research.	1
Floppy disk booting is not supported on ARM.	1
Extracting remotely to a UNC share is not supported.	1
MPEG-4 formats are not supported in the Nero Move it trial version.	1
Also, it is currently not supported in 64-bit operating systems.	1
Warning: The linux-wlan-ng driver is not supported by baselayout at this time.	1
However, views expressed by non-governmental organizations that are not supported by inputs from countries are clearly distinguished.	1
Oracle's Express edition (XE) is not supported.	1
Blu-ray disc video playback is not supported in Linux Station.	1
However, it seems JavaScript is either disabled or not supported by your browser.	1
This is not supported in WHMCS.	1
Note: The cache function is not supported for HTTPS-based web requests.	1
ERRORS ENOSYS The system call is not supported on this kernel.	1
Dolby/DTS encoded Audio is not supported with Radeon ReLive recording.	1
Russ Allbery maintains the OpenAFS which is not supported on four architectures.	1
However, the changes were not supported by new legislation.	1
NFC is not supported by all phones.	1
Note: Payment by PayPal is not supported in Japan.	1
This means that police reports, which are not supported by statements provided in court, have limited evidential value.	1
Note: dl() is not supported in multithreaded Web servers.	1
These are not supported in any version of MacOS.	1
The MCA bus found in various official IBM PCs is not supported.	1
No, this feature is not supported in Media Studio today.	1
The number and types of munition produced were not supported by interview testimony.	1
Furthermore, the Bishop has not supported me financially in any way.	1
Note: RFID is not supported in the Basic Edition.	1
Package installations from XPRAM and tape are not supported by this system.	1
IPX/SPX networks are not supported by Firebird.	1
However, HDR signals are not supported for pass through by the PU.	1
These products may be not supported by QNAP's future firmware or services.	1
The player will automatically switch to HTML5 in case Flash is not supported.	1
FLV files using H264 encoding are not supported on iOS devices.	1
Other.NET/C# types (including array types) are not supported.	1
Therefore, activities related to cybercrime issues and expanded work of the Terrorism Prevention Branch were not supported.	1
Note: Userspace wrapper rmdir method is not supported prior to PHP 5.0.0.	1
The distinction proposed was not supported by the current practice of international law.	1
Windows Hello is not supported by all phones.	1
ShopFactorywill disable turbo-publishing, if it is not supported by your server.	1
Encryption of files and folders is not supported on Citrix virtual platforms.	1
The following allowances are not supported by specific legislation but operate under administrative arrangements.	1
And it's not supported by the leading theoretical authorities.	1
However, existing national policies related to child rights are often not supported by regulations, practices and budgetary allocations.	1
A proposal to delete the reference to other competent authorities was not supported.	1
For the past four years, you've operated with unlimited power... and no supervision.	1
Far from night the owner is not present, hence no supervision.	1
There would be no supervision, no administrative red tape.	1
Heretofore the finaliters have recognized no supervision this side of Paradise.	1
Thirdly - and this is related to the second point - there is in many countries no supervision of collecting societies.	1
We do not want more supervision, we want no supervision.	1
Can administer and manage the entire estate with little to no supervision.	1
When training is shifted to the Pentagon, there's no supervision.	1
GCM developed a productivity app for us with absolutely no supervision during the design and development phases.	1
If I had rolled the dice and lost, he would be out there with no supervision.	1
The "blight elimination" programs in Detroit and Flint operate with no supervision and have been subject to federal and state audits for corruption.	1
You know, a lot of kids come home from school and they sit down on their computers with no supervision.	1
On the surface, writers, directors, and performers seem free to plan and produce their shows with little or no supervision or monitoring.	1
What happens now is that the EU fleets can do what they like with no supervision whatsoever.	1
My duties included, in addition to those mentioned above, the prosecuting and litigating of high profile criminal cases on my own with little or no supervision.	1
Mr President, the profession of sports agent is one with no safeguards and little or no supervision, let alone penalties for misconduct, for example, human trafficking.	1
I think the most brilliant thing he did was putting a group of highly motivated and ambitious people on a train with no supervision, and then let them become the most extreme versions of themselves.	1
The Special Rapporteur noted with concern that the teaching of human rights was often delegated to local associations, with no supervision as to the content and quality of their teaching.	1
The programmes in Ghana and Uruguay have been the most successful ones so far, in terms of results achieved, initiatives undertaken, funds received, and ability to operate independently with little or no supervision from the executing organization.	1
NGOs have reported that security forces in the Sudan continued to torture opponents in "ghost houses" where government opponents are held incommunicado with no supervision by the Sudan's courts or other independent authorities.	1
The motto must be: no financial market players, no financial products and no financial centre with no supervision in future.	1
They have no supervision.	1
No supervision, total freedom.	1
There is virtually no supervision of training sessions.	1
No regulation, no supervision, no discipline.	1
This money does not go through no supervision, nor paid any taxes.	1
Currently, there is no supervision of auditing companies as a whole.	1
I swear, there's no supervision over there.	1
Another reason is that there is no supervision until 2:30 pm.	1
We have no information, no leadership, no supervision of the newspaper.	1
Judges and public prosecutors need fear no supervision, because so far there has been none.	1
So long as these rights are withheld, no supervision by officials over the employers can ever be serious and effective.	1
Most of the serious injuries have come from situations with home gym equipment when there was no supervision and the kids were playing around or challenging one another.	1
The private sector plays the primary role, the market is practically unregulated, and there is almost no supervision of different economic sectors.	1
Level Control also means that a time can be assigned to each rack, thus allowing different dishes to be quickly produced Ã la minute, with no supervision at all.	1
These options have little or no supervision of that other person, and you are trusting that person's ethical values to do the right thing even though no one is watching.	1
Pension funds: there is no supervision of investments, risks management, capital requirements, governance, transparency,...	1
3.4 The complainant argues that the State party continues to violate article 11 of the Convention, by providing no supervision over pre-trial detention or over the interrogations to which detainees are subjected.	1
"There is no supervision from the municipal council," stressed JosÃ© DÃ¡vila from Plan de Laguna.	1
There is no supervision of correspondence and conversation between the defence attorney and the accused placed in detention.	1
Improper handling due to lack of training, insufficient instructions, poor or no supervision, negligence, or no competent person to provide direct supervision.	1
No precise figures are available for the number of people cared for by these organizations and there is no supervision of the organizations by the State.	1
In the case of the latter, there is no supervision as to the procedure of adoption but the adoptive parent is still obliged under the law to provide care and protection to the child.	1
The ballot in elections of people's deputies shall be secret: no supervision of the expression of the voters' will shall be permitted (art. 94).	1
A generalist translator can develop a specialty simply by translating many texts in that specialty, but there will always be the risk, that with no supervision, he/she may find the wrong linguistic solutions, repeating them throughout his/her career.	1
It remains to mention the phenomenon that occurs in the southern border, where drug gangs come and go with their merchandise since the southern border has almost no supervision.	1
There is also no supervision or advisors in many of the more remote areas, which enables the pastors to determine their own beliefs and practices, and even extensive deviations from the "orthodox" creed is seldom known by the mother church.	1
The two other significant causes were the absence or inadequacy of written procedures or instructions to guide staff in the performance of their duties and inadequate or no supervision.	1
States in the United Nations system had their own values, and tolerance within that system signified that no supervision was needed, since freedom was achieved when human beings lived according to well-grounded values.	1
We cannot move from a stage in which we want to do everything and control everything - which requires excessive controls - to a stage in which there is no supervision at all.	1
(a) Adoptions continue to take place informally in the State party and there is no supervision of adoption procedures;	1
5.5 The author argues that the impossibility for him to challenge the legality of the decision puts him in a state of servitude where he has to work for another person and has no access to his child and no supervision over her education and religious choices.	1
Is concerned that, while the Management Committee plays a crucial role in implementing the support scheme, there is virtually no supervision of its activities and decisions;	1
As for the role of the Deputy Ombudsman as a safeguard of the process, the author claims that mere notification was all that was required and that there is no supervision as such.	1
House arrest in the accused's own home or the custody of another person, with no supervision or with supervision ordered by the judge;	1
(d) Exorbitant powers given to the Public Security Office, such as the power to drop proceedings and close the case, or to detain a person for two months, with a one-month extension with no supervision by the machinery of justice.	1
Almost no Supervision Activity and little On-the-job Training is performed in Brazil.	1
No supervision, no blurred lines, just... plain, old therapy?	1
Anyhow And There Is No Supervision Over There And She Knows I Hate Her Going There	1
There was no supervision.	1
That don't need no supervision.	1
Not unless you considera high credit-card limit and no supervision abuse.	1
The offices used to process asylum applications do normally have toys, but there is no supervision for the children.	1
Some journalists and readers saw positive aspects in the implementation of the More Doctors Program. - SUS requalification. - Inspections by the Regional Council of Medicine of Rio de Janeiro (CREMERJ) and other regional councils of medicine found no supervision or tutoring.	1
The existent legislative framework foresees criminal liability for using guardianship, quasi-guardianship and patronage for making profit and in detriment of the person in guardianship or for leaving children placed in guardianship with no supervision or necessary financial help.	1
Completely amateurish! No supervision, no responsibility at all! > Read all Transport between Girona airport and Figueres reviews Write a review rate Title Comments Name (optional) email(optional)	1
There is virtually no supervision of training sessions.	1
No courses and no supervision. Mountain hiking Easy to demanding hikes (limited number of places, some routes require travel in own car).	1
The problem is over-reliance on informal or traditional forms of adoption or fostering, or on private child-care institutions or international adoption networks, which frequently operate in a legal vacuum with little or no supervision, often as a result of the weakness of the public sector.	1
I had no supervision when I was a kid.	1
Law establishing integrated financial services supervision.	1
Access is granted only under INPARQUES supervision.	1
Natural treatment of hepatitis should be done under medical supervision.	1
Organic constitutional laws and interpretative legislation are compulsorily subjected to this supervision.	1
A protectorate government worked under German administration and supervision.	1
The bureau also provides after-care services through its supervision programme.	1
Charlie Brown has more parental supervision than you.	1
He needs a physician's supervision.	1
GED studies while under our supervision.	1
Little adult supervision wouldn't hurt that.	1
I think you could use some supervision.	1
Dr. Shulman said you needed some supervision.	1
Kyle's living here without proper supervision and being disruptive.	1
Maramures Tribunal is a listed historical monument building requiring specialized supervision.	1
Classes are larger with less adult supervision.	1
The computing supervision and coordination in administrative matter.	1
Next step is to define supervision times.	1
Systems will be strengthened during supervision missions.	1
Laxatives should always be used under medical supervision.	1
Exercising epidemiological supervision integrated in the European HIV/AIDS monitoring system.	1
Lack of parental supervision and support.	1
Edits reports, manages shift system for operations officers including supervision.	1
Warning: Children should use under adult supervision.	1
However, cross-border financial integration raises new challenges for regulation and supervision.	1
Consulting engineering projects, construction and supervision.	1
Ending parenteral nutrition support must be done under medical supervision.	1
This implies that confidence and informality supersede close or permanent supervision.	1
Some 637,000 were in local jails or under correctional supervision.	1
Furthermore, international supervision in that field was particularly weak.	1
The Ministry of Education designs school supervision plans each year.	1
Pursuant to the Constitution the working conditions are also under State supervision.	1
In short: less supervision and more computer driven policy.	1
Extremely safe, computer monitored operation, requiring minimal plant supervision.	1
Nevertheless, the National Educational Council exercised general supervision over the municipalities.	1
Whoever is in charge must willingly accept supervision and inspection.	1
Adult supervision is not always required.	1
Experienced professional who succeeds without the supervision.	1
Strengthening supervision and monitoring of energy conservation.	1
Children attending primary school may attend after-school facilities under teacher supervision.	1
This post will provide additional supervision and training of assistants.	1
Young children need continual parental supervision.	1
The Prosecutorial Commission will also oversee the internal supervision unit.	1
What is truly required is some wise supervision.	1
Such rearrangement increased supervision opportunity and accountability at the local level.	1
This training is done under close supervision of selected specialists.	1
Competent supervision is necessary at every stage.	1
Chapter II deals with insurance regulations and supervision.	1
These conditions are freedom and effective international supervision of elections.	1
The supervision of offshore banking was continuing with on-site inspections.	1
Each has questions about how reflective supervision works.	1
They are responsible for operational supervision and enforcement of export rules.	1
Thereafter, the employment is subject to medical supervision.	1
HS/EHS staff have also found peer supervision to be helpful.	1
There is virtually no supervision of training sessions.	1
Always weight train with proper supervision and spotting.	1
Zone supervision may also be a helpful strategy.	1
Development, execution and supervision of Business Plans.	1
More effective supervision was critical to avoid such situations.	1
The individual pension providers are subject to State supervision.	1
Schooling shall be under State supervision.	1
Parents know that young children need constant supervision.	1
Children need adults' supervision to avoid any accident.	1
Scientific supervision could greatly improve present-day human races.	1
Zonification BEFORE Park visitors entered the archaeological zone without supervision.	1
General Kakwavu and Colonel Mosala are under controlled supervision in Kinshasa.	1
Consultation and specialist supervision is essential in these cases.	1
He has general supervision of all operations within the Territory.	1
Technical supervision of research and innovation projects.	1
Regulation and supervision were also strengthened.	1
Washing cycle with electronic and flexible supervision of control options.	1
Any international supervision should be subsidiary to domestic supervision.	1
Splitting monitoring and enforcement for supervision does not improve the effective supervision.	1
By democratic supervision I mean parliamentary supervision, not supervision by the European Parliament or the national parliaments.	1
Experts have established many stations of seismic supervision.	1
Drawing up of management policy and employee supervision.	1
Comprehensive supervision of each student by an advisor.	1
Remote control allows for continuous supervision of the corrosion inhibiting system.	1
Nevertheless these arrangements need careful supervision.	1
You shouldn't practice law without adult supervision.	1
Bank supervision practices should be strengthened and supervision extended to non-bank financial institutions.	1
International adoption also needed to be kept under close supervision.	1
The State public administration supervision 2.	1
DescriptionSite supervision of main drainage scheme including oil interceptors. 1993.	1
One word, 4 syllables-sounds like supervision.	1
To succeed, children need adult supervision and support.	1
Control and supervision of the quality Customer Service has.	1
This place is always under government supervision.	1
Improved regulations and supervision and fuller participation by developing countries were required.	1
Monitoring, enforcement and supervision could lead to additional costs.	1
The global market lacks similar institutions to develop control and supervision functions.	1
The main function has thus become banking and financial supervision.	1
The Economics Department provides teaching and supervision to PhD students.	1
RRI was responsible for consulting, planning and construction supervision.	1
Monetary policy and banking supervision remained controlled by the Ministry of Finance.	1
Therefore, hers required twofold the supervision.	1
Long term treatment should be under regular veterinary supervision.	1
Unless of course you're under proper adult supervision.	1
The Regional Directorate in Addis Ababa provides supervision.	1
The Chief provides guidance, direction and supervision of staff.	1
These reforms include the establishment of a State-level banking supervision system.	1
Environmental factors Poor supervision by parents or guardians.	1
Better supervision has weeded out many of these volunteers.	1
Patients should be under close medical supervision during the Visudyne infusion.	1
The initial phase of treatment requires special medical supervision.	1
Vigabatrin should be gradually withdrawn under close medical supervision.	1
RED also provides supportive supervision and monitoring for action.	1
No parties without parental supervision, no alcohol.	1
Financial supervision and crisis management in the EU.	1
I thought we agreed Charlie needs constant supervision.	1
They could use the adult supervision.	1
Intensive supervision early curfew, random searches.	1
Page 587 refers to public supervision of commerce.	1
Recommended carbine for children over 10 years under adult supervision.	1
But astronomers required more exact registration of the supervision.	1
Previous supervision or management experience in the service industry strongly preferred.	1
In 2006, measures were taken to intensify supervision.	1
Regulation of administrative supervision for the exercise of transport activities.	1
All our carbide peeling dies are manufactured under strict supervision.	1
Also he participated in the management and supervision of infraestructure contracts.	1
Currently there were 18 exhumation groups operating under court supervision.	1
A doctor's advice and supervision are essential.	1
He enquired about the medical supervision of persons awaiting deportation.	1
The system is under state supervision.	1
IFAD will support this work through its supervision missions.	1
Teachers use active supervision with preschoolers at all times.	1
This compliance is assured and validated through continuous veterinary supervision.	1
Observation and supervision of staff members in job situations.	1
Medical care and supervision are important for all pregnant women.	1
He is still under special supervision.	1
Nonetheless, that entity remained outside IAEA supervision.	1
However, implementation, supervision and enforcement remain crucial.	1
Post-training monitoring and supervision missions were organized in 28 target communities.	1
Citizens' rights of democratic supervision have received further safeguards.	1
This tool can also support training and reflective practice and supervision.	1
However, youngsters still need parental supervision and guidance.	1
When used by children, adult supervision is recommended.	1
NGOs could manage the homes with government monitoring and supervision.	1
Official supervision of arms possession by individuals.	1
This called for sector regulatory policies and supervision of privatized utilities.	1
This can involve medical supervision, nutritional counseling, and therapy.	1
Third, strengthen the supervision and protection.	1
A high level of automatic control means precision cooling without supervision.	1
That includes supervision over prisons and pre-trial detention facilities.	1
With proper supervision, it may contribute to their continuing education.	1
Including: local government administration, supervision and taxation.	1
The Government is also considering strengthening supervision by introducing additional powers.	1
Ordinarily, such acts happened because of inadequate supervision.	1
Latvia had improved its system of supervision of detention centres.	1
The care, supervision and treatment of deceased prisoner was appropriate.	1
The Senior Prosecutors provide overall supervision of case-related work.	1
Community involvement contributes to better supervision and monitoring of teachers.	1
They will ensure proper supervision and authorisation of high-frequency trading.	1
The crisis revealed that regulation and market supervision were inadequate.	1
Active supervision is a recommended practice for ensuring child safety.	1
This method cannot really be helpful without extensive instruction and professional supervision.	1
Performance monitoring includes all tasks associated with supervision.	1
Please only use Dino Lingo products under adult supervision.	1
Greater supervision is needed to ensure additionality.	1
The national safety authority shall adopt techniques for supervision activities.	1
Instead, workplace experience is managed through traditional supervision.	1
The present supervision by the authorities is clearly ineffective.	1
The scope of prudential supervision differs between Member States.	1
The ECA's audits also revealed weaknesses in national customs supervision.	1
(b) programme and project supervision and assessment.	1
Judicial supervision and regular review are guaranteed.	1
"Adult supervision strongly recommended".	1
Group supervision should also benefit these groups.	1
This Framework Decision establishes a European supervision order.	1
Banking supervision needs to be further strengthened.	1
Government supervision of psychiatric hospitals is also insufficient.	1
Tender procedures for works supervision have been launched.	1
Independence boosts the effectiveness of market supervision only when accompanied by accountability.	1
The report rightly underlines the implications of increasing integration for supervision.	1
The entire production process is under constant veterinary supervision.	1
This is done without any supervision.	1
My third point relates to supervision.	1
Insurance supervision is an important issue.	1
Budget supervision requires a clearer division of responsibilities.	1
Improve prudential regulatory framework and supervision of this sector.	1
Adopt and implement the law on insurance supervision.	1
Proceed to the nearest evacuation facility.	1
Tell De May to coordinate an evacuation simulation.	1
Councilor candidate Enrico Mancini says the city had already activated evacuation procedures.	1
That emergency services organize evacuation zones and transport.	1
An evacuation means pluck people from their homes.	1
Tokyo will confirm if evacuation is complete.	1
An orderly evacuation could save thousands.	1
Just precisely why evacuation is mandatory.	1
At first their evacuation was poorly handled.	1
He finally reluctantly gave the go-ahead for the final evacuation.	1
All personnel, report to evacuation stations.	1
Each helicopter evacuation saves on average 72 lives per hour.	1
Emergency protocols. Biohazard preparedness plan, evacuation procedures.	1
Notify local authorities to immediately activate evacuation protocols.	1
Notify the newspaper, and start evacuation procedures.	1
A mall evacuation is in progress.	1
We need to initiate some evacuation plans.	1
Start an evacuation of women and children.	1
Board the subway trains for immediate evacuation.	1
Transporter rooms, prepare evacuation procedures.	1
Mass evacuation of German institutions and authorities started.	1
Cost of hospitalization and evacuation if necessary.	1
Preventive measures include evacuation, respiratory protective equipment for geologists and rescue crews.	1
Authorities ordered evacuation in a 20-kilometer zone.	1
Proceed with evacuation until that next warhead is ready.	1
All personnel to the gateroom for immediate evacuation.	1
Richard Tregaskis is in an evacuation hospital near Naples.	1
Follow the blue evacuation route arrows to the elevators.	1
Therefore is outside of the evacuation zone.	1
Serious emergencies require evacuation to medical centers that are better equipped.	1
This makes it particularly efficient for rapid evacuation cycles.	1
Contact family or friends outside the evacuation area.	1
Leave immediately, if officials indicate evacuation is necessary.	1
Local officials will stagger the evacuation to keep traffic moving.	1
TxDOT courtesy vehicles will be patrolling major evacuation routes.	1
Reinforcing structures and metal evacuation staircase.	1
Thunderbird 5, have the crew prepare for immediate evacuation.	1
I'm initiating evacuation and shutdown scenario right now.	1
About 1,300 people were under mandatory evacuation orders.	1
Several businesses operating at the building were disrupted after the evacuation.	1
Mikawa's destroyers were charged with conducting the evacuation.	1
And avoid any mandatory evacuation to re-capture.	1
He was probably left behind during the evacuation.	1
A station-wide evacuation is in progress.	1
Repeat, emergency evacuation situation: Two, possibly...	1
Sierra 2-3, begin evacuation quarter.	1
No evacuation was organized for troops or citizens.	1
All stations, initiate emergency evacuation procedure.	1
BTP accept that yesterday's evacuation...	1
Some returned after the evacuation, others never left.	1
Wars are not won by evacuation.	1
Please, remain calm and begin evacuation protocol.	1
The maximum calculated evacuation is 15 minutes.	1
Converging discs: increased spacing for easier forage evacuation.	1
General evacuation measures in disaster situations for hospitalized mental patients.	1
Dry microtrenchig with excavated materials evacuation alongside the trench.	1
Severe earthquakes might result in the wholesale evacuation of cities.	1
Children may be resourceful agents in a bus evacuation.	1
A press conference and school evacuation drills were held.	1
Passengers must have an appropriate insurance including evacuation and repatriation coverage.	1
During typhoons the concrete volumes act as evacuation rooms.	1
Forward evacuation complete except the cockpit.	1
Residents are advised to prepare for evacuation.	1
Not organized evacuation troops and citizens.	1
All teams, commence evacuation of three-city-block radius.	1
San Francisco has begun evacuation procedure.	1
Agent May wants all quinjets ready for evacuation.	1
I saw an evacuation hatch inside.	1
Kendall is in the evacuation zone.	1
There were many reports of people resisting evacuation.	1
Air operations are limited to arrangements for emergency evacuation purposes only.	1
After this, the evacuation measures were accelerated.	1
Agent Dorneget led a last-minute evacuation.	1
Apparently there was some truth to her evacuation story.	1
This was an improvement on evacuation performance in 2004-2005.	1
"4 Kenyans dead as South Sudan evacuation ends".	1
Loading all shuttlecraft to capacity, evacuation will take...	1
Sound evacuation and begin sealing the compound.	1
Conditions at these evacuation centres are harsh.	1
Because obviously, evacuation, memory loss...	1
Land activities simulated triage, and evacuation of civilians.	1
Possibility of including secondary manhole cover for emergency evacuation.	1
Large body pumps are usually used to provide speedy evacuation.	1
We will use these precious signs during the planetary evacuation.	1
The Extraterrestrial and intraterrestrial spaceships are ready for the planetary evacuation.	1
The Bangladesh contingent rendered all-out assistance and cooperation for evacuation operations.	1
Flexibility of the material allows a gentle curettage after evacuation.	1
The criteria for compensable evacuation costs set forth at paragraph apply.	1
List the elements of an emergency evacuation plan.	1
All hotel stairways are equipped with these evacuation chairs.	1
Increased natural fibre to promote regular bowel evacuation.	1
Crisis management, risky situations and evacuation plan.	1
The insistence on evacuation is folly.	1
Several issued quick warnings and some also ordered coastal evacuation.	1
Samoa should provide improved medical emergency evacuation systems as a priority.	1
Accessories and options to build evacuation lines according to the installation.	1
Splints guarantee the immobility of the injured extremity during evacuation.	1
Many measures to improve workplace accessibility will also facilitate evacuation.	1
The signal for evacuation must be continuous.	1
Fortunately, the local authorities had undertaken timely evacuation measures.	1
The signal for evacuation must be continuous.	1
Trains must allow evacuation in a limited time.	1
Life-saving appliances shall be easily accessible from the evacuation areas.	1
Let me mention what has happened on evacuation.	1
Participation of beneficiaries in an evacuation is voluntary.	1
Follow the designated evacuation routes-others may be blocked-and expect heavy traffic.	1
The Government stated that no children were detained during the evacuation.	1
ESCWA continuously trained all security officers on evacuation procedures and exercises.	1
Establishing facilities for women within evacuation centres is also a national priority.	1
JFBA added that information on evacuation plans was not satisfactory.	1
Security evacuation allowance: guiding principles.	1
Abbreviation: AME, aero-medical evacuation.	1
Power is reported being lost in two-thirds of the homes and officials are calling for a complete and immediate evacuation evacuation of the entire tri-county area.	1
Demonstrations continue over the evacuation of Khan al-Ahmar Preparations continue for the evacuation of Khan al-Ahmar.	1
Evacuation Cycle During the evacuation cycle, the hopper guillotine closes, the evacuation guillotine opens and finally, the piston forces the manure into the evacuation line.	1
But the idea of talking about an evacuation and of planning for an evacuation of Americans, let alone an evacuation of Vietnamese, was still anathema in the embassy.	1
Military staff should ensure that civilians obeying evacuation orders are not targeted on their evacuation routes.	1
Exhaust gas evacuation centrifugal fan system S-E 351, for exhaust gas evacuation.	1
Auto (condensate) with evacuation or hand (valves) are used with evacuation.	1
Some parts of the evacuation were planned as a military necessity, Operation Hannibal being the most important military operation involved in the evacuation.	1
Once there, Ambassador Mourain... does not feel the situation warrants evacuation.	1
Deploy troops and prepare for evacuation.	1
And this here, is the unit's evacuation cooridor.	1
Merely the evacuation of the civilian population to a safer region.	1
Get onto Superintendent Collins to give us an ETA on the evacuation, over.	1
They've ordered an immediate evacuation of the area, except for essential personnel.	1
We've set up a perimeter and already started evacuation.	1
Julia, there's a mandatory evacuation.	1
Several countries will also include public evacuation exercises of coastal populations.	1
Repeat; this is a mandatory evacuation order.	1
But so far, no official mention of an evacuation.	1
They're here to help with the evacuation.	1
But the cardinal gave the order to evacuation.	1
The Evacu-Trac is an emergency evacuation chair that should be included in an evacuation plan for homes, apartments or condo units where people with disabilities live.	1
An authorized evacuation from a duty station triggers the payment of the security evacuation allowance.	1
The pumps are positioned under the vacuum chambers for chamber evacuation, analysis and component evacuation.	1
Emergency evacuation chairs This device for going down stairs is designed for emergency evacuation.	1
Through the end of January, 19 people died while awaiting evacuation, and two others died after their evacuation.	1
Instances of staff members on prolonged evacuation were minimal, as illustrated by the very low utilization of the extended monthly security evacuation allowance over the past two years.	1
Depending on the situation, there are times when evacuation advisory warnings or evacuation orders may be issued.	1
Obviously a citywide evacuation is out of the question.	1
It has issued the evacuation order all along the coast.	1
We've never done the mock evacuation as well.	1
An evacuation of the entire city would cause general panic.	1
The government in Tokyo He has ordered the total evacuation of Shinagawa.	1
They guide the evacuation, but are not equipped for combat.	1
These levels are not sufficient for evacuation.	1
They are located in a designated evacuation area!	1
We have confirmation of the total evacuation of the area.	1
The UN will give us time for evacuation work.	1
Because this is really an evacuation.	1
Now, they have heard of our plan for their evacuation.	1
This is a mandatory evacuation, but we have plenty of time.	1
It's time for evacuation, let's move.	1
I'll inform you of my decision concerning your evacuation.	1
Emergency evacuation and emergency lights armed.	1
The trucks which we've seen arriving are for our evacuation.	1
I will brief on the evacuation process.	1
We've initiated emergency evacuation protocol, sir.	1
Frankly, based on the numbers I think evacuation would be a mistake.	1
Jules: Unless we supervise the evacuation ourselves, it's too risky.	1
Force 40 winds and heavy rain forced evacuation along the coast as far inland as three miles.	1
Not a single Allied soldier has been killed during the entire evacuation.	1
They'll have five minutes for further evacuation.	1
The time for evacuation is over.	1
Any potential witnesses have cleared out; the police are busy with the evacuation.	1
As per instructions, no evacuation or special protection.	1
There's an evacuation point at the edge of the valley.	1
We're looking for the evacuation point.	1
I will, as soon as I'm done rerouting these evacuation instructions.	1
No, Richmond's on mandatory evacuation due to flooding.	1
Requesting evacuation at alternate extraction point Charlie.	1
How goes the evacuation of the civilians?	1
There are rumours that there will be evacuation.	1
This deployment is to support possible evacuation of US personnel across the border of Tyrgyztan.	1
Guess with all the new construction, people thought mandatory evacuation didn't apply to them.	1
It's a voluntary resettlement not an evacuation.	1
We're going to need additional units for evacuation and a bomb squad.	1
There'll have to be a mass evacuation.	1
But they needed me to fabricate data that would force an evacuation deep inland.	1
I want them to join the evacuation immediately.	1
Major, coordinate evacuation of the pylons.	1
The evacuation of British children is going on smoothly and efficiently.	1
The evacuation of passengers and flight crew has been completed as per the terrorist incident response plan.	1
I need an immediate evacuation of Waterloo Station.	1
He's likely caught up in the evacuation.	1
Begin the evacuation of all civilians within a 120 kilometer radius.	1
I recommend full evacuation And initiation of the self-destruct sequence.	1
Authorities have called for a complete evacuation of Los Angeles County.	1
Lelaina, you know the punishment for premature evacuation.	1
Communications are being jammed until the evacuation is over.	1
Talked about the evacuation, rather than destruction.	1
I think it's insane not to start an evacuation.	1
Here it would be the evacuation center.	1
The evacuation center is situated in the gymnasium.	1
The time for evacuation is over.	1
Home of the mining fires that prompted a town-wide evacuation.	1
But evacuation might not do any good.	1
If you attempt evacuation, we trigger it immediately.	1
There was always a standing evacuation plan in the embassy.	1
Please, sir, plan for an evacuation.	1
We were standing by for the evacuation of Americans.	1
The evacuation of Vietnamese happened because Graham Martin wanted it to happen.	1
T - minus 4 hours to evacuation.	1
An evacuation order was given and the building and surrounding areas were evacuated.	1
I'm duty bound to enforce this evacuation.	1
We've already received a complete evacuation report.	1
Questions regarding this evacuation have not been answered	1
The evacuation was effective and complete.	1
The insurance company only obligates. A four-minute mandatory evacuation for all fire alarms, Which means you have 25 seconds.	1
It's my pre-packed disaster evacuation bag.	1
Today of the evacuation of London's schoolchildren.	1
Once there, Ambassador Mourain... does not feel the situation warrants evacuation.	1
We'll begin evacuation procedures at once.	1
Looks like the evacuation's over.	1
An evacuation order has been issued For all of Southern California.	1
The evacuation of 15 million people is no small task.	1
I'm just checking on the hospital's evacuation.	1
Which is right in the center of the evacuation zone.	1
Wants us all on an evacuation bus in 30 minutes.	1
Look, an evacuation without information will lead to mass public panic.	1
I think it's outside the evacuation zone.	1
We're cleared for a subterranean evacuation.	1
The evacuation was canceled until we are sure.	1
Executing 46 of us is meant to prepare the evacuation.	1
You know the chaos, during the evacuation.	1
His evacuation left Kucha and Ogakor with five members each.	1
My father's still convinced they mixed the babies up during the evacuation.	1
The President's ordered an evacuation.	1
Authorities have called for the evacuation of Los Angeles County.	1
There will be an emergency evacuation from Gilliam Circle.	1
Sir, I'll assemble the Homeland Security team to discuss evacuation scenarios.	1
Again, this is a Code White, a full hospital evacuation.	1
Operation Javelin is a noncombatant evacuation in Western Narubu.	1
We inserted an entire brigade into a hostile environment and completed an evacuation without a single fatality.	1
The president has ordered an evacuation of the entire west coast.	1
We need to keep the evacuation moving east.	1
I want all of our resources focused on this evacuation.	1
German evacuation across the narrow Straits of Messina was very successful.	1
There's an evacuation valve in the basement.	1
Coordinate with local law enforcement on the immediate evacuation of the affected city centers.	1
I thought the evacuation was over.	1
Indications are that any attempt at an evacuation would have been prevented by the atmospheric disturbances.	1
Now, we'll discuss the evacuation drill, which is extremely important.	1
It's my pre-packed disaster evacuation bag.	1
Mayor Nagin has ordered a mandatory evacuation...	1
I'm here because it's an evacuation center.	1
I want a full briefing on quarantine and evacuation procedures.	1
The Government will issue an evacuation order soon.	1
Otherwise, I think a general evacuation is called for.	1
Water supply and sanitation support remain insufficient.	1
Apparently the square footage is insufficient.	1
The state militias are insufficient protection.	1
She fully agreed that diplomatic assurances by States afforded insufficient protection.	1
Dismissal of charges, insufficient evidence.	1
This is due to insufficient information online.	1
Lab tech labeled it insufficient evidence.	1
NEAFC concluded that current information was insufficient to support scientifically based closures.	1
The perimeter lighting was upgraded during the biennium 2002-2003 but remains insufficient.	1
However, available data is insufficient to establish recommendations.	1
Donor support has so far been insufficient.	1
However, occasionally it is insufficient.	1
But it has also been insufficient.	1
Very often there is insufficient support for their work.	1
Therefore, traditional acoustic ceilings often provide insufficient sound insulation.	1
Similarly, insufficient monetary growth can cause deflation.	1
Cytology alone is insufficient to differentiate parathyroid carcinoma from benign disease.	1
Unemployment assistance is reportedly insufficient to protect the unemployed.	1
ARGENTINA lamented insufficient implementation of the MA.	1
There is insufficient concern for the development of intelligence within educational circles.	1
Indeed, debt relief had often been insufficient.	1
Information is insufficient to show trends for the remaining 23.	1
The quality of food was poor and quantity insufficient.	1
Representation of women at the ambassadorial level was also insufficient.	1
The international response to reducing undernutrition has generally been insufficient.	1
He acknowledged that existing legislation was insufficient.	1
A004 The battery power is insufficient.	1
Meanwhile, some insights from developing countries were given insufficient attention.	1
Besides being quantitatively insufficient, food supplies also lack diversity.	1
Transport infrastructure is often insufficient and operating methods outdated.	1
There is insufficient coordination within UNEP between GEMS and other units.	1
Indicates insufficient information for estimate with an acceptable degree of confidence.	1
But beauty alone is insufficient; restored backsliders need strength.	1
Florian noticed various ways well-meaning people's support was insufficient.	1
Current support for road safety in developing countries is insufficient.	1
State funding of social security is still insufficient.	1
For example, the telecommunications infrastructure in most developing countries is insufficient.	1
One major problem is insufficient sewage systems.	1
Adult Literacy and YAE are particularly affected by insufficient funding.	1
And your bank card shows insufficient funds.	1
Evidence insufficient to arrest anyone, Sergeant.	1
Confessions alone are insufficient to convict a suspect.	1
Some missions had insufficient resources to ensure compliance with security requirements.	1
Information alone will be insufficient, however.	1
Overall funding is insufficient to the region's massive humanitarian needs.	1
Standard sensors are insufficient in many applications.	1
European policy responses are insufficient until now.	1
Attainment of the Millennium Development Goals is important but insufficient.	1
Therefore, available data are insufficient and not necessarily consistent.	1
Nevertheless, concrete results are still insufficient.	1
Budgetary allocations to national machineries were insufficient or had decreased.	1
Underexposure - When insufficient light reaches the film.	1
The allocation of national funding to sustainable development research is woefully insufficient.	1
Existing health services were grossly insufficient.	1
Investment in essential obstetric care remains insufficient in many countries.	1
The decentralization of responsibility may also result in insufficient financial resources.	1
Existing health services are grossly insufficient.	1
The safeguards concerning interviews in Garda stations were considered insufficient.	1
However, a cost-benefit analysis alone is insufficient.	1
Resource allocations suffer from long delays and insufficient decentralization.	1
The tribal cultural institutes received insufficient grants.	1
National energy and fresh-water resources are often insufficient.	1
Existing mechanisms and procedures were insufficient in preventing numerous human rights violations.	1
However, ratification in itself was insufficient.	1
Even a picture of a shrine seems insufficient.	1
Government efforts to approach sustainability have been insufficient.	1
The Council noted that efforts to fight hunger remained insufficient.	1
There are insufficient programs addressing cases of abuse and neglect.	1
Existing social structures are insufficient and inadequately funded.	1
The fishing and hunting had been insufficient.	1
Military measures alone are insufficient to overcome the problems of Afghanistan.	1
Vocational motivations sometimes appear as inadequate and insufficient.	1
Current investments in harm reduction services are insufficient.	1
Decisions taken in multilateral forums lacked legitimacy if insufficient delegations were present.	1
The insufficient rainfall accentuated the subregion's energy crisis.	1
However, the progress achieved was insufficient.	1
The problem is compounded by insufficient intergovernmental and managerial control of extrabudgetary resources.	1
However, insufficient resources have precluded any large-scale training programme.	1
For today's requirements, traditional transport services are often insufficient.	1
Those persons' insufficient identification data produce problems.	1
The state of school equipment is uneven and insufficient.	1
Human wisdom is insufficient to answer the question.	1
Government sources blame insufficient financial and other resources for this situation.	1
Collection services for checks with insufficient funds.	1
At present, water-related sustainable development indicators are still woefully insufficient.	1
Action to provide care for victims remains insufficient.	1
Conventional pharmacological management for osteoarthritis is often insufficient.	1
Delays in rationalizing efforts and insufficient implementation of completion strategies affected other organizations.	1
Complications from excessive and insufficient volume administration.	1
If the battery charge is insufficient, obtain professional assistance.	1
Four were released due to insufficient evidence.	1
However, public revenues were insufficient to offset fiscal imbalances.	1
Production of relevant press material was insufficient.	1
There is also insufficient country commitment and low absorptive capacity.	1
Gaps are: insufficient funds of collaborative projects.	1
The greatest problem of special establishments for disabled children is insufficient financing.	1
Funding of other programmes remains insufficient.	1
General references to the equality of citizens were insufficient.	1
There is also insufficient information about conditions of pre-trial detention.	1
1.6 million deaths annually can be attributed to insufficient physical activity.	1
Yet the results of those efforts remain insufficient and unequal.	1
Statements to the media are insufficient.	1
My dark matter data was insufficient.	1
Human and financial resources for capacity-building were often insufficient.	1
Cooperation has been completely insufficient in the past.	1
Children's immunization coverage is still insufficient.	1
Oversight and regulatory mechanisms are insufficient and ineffective.	1
However, health service coverage was still insufficient.	1
To all this, the Dalmatian gains were insufficient compensation.	1
Well, the arrhythmia is causing an insufficient blood flow.	1
There is insufficient evidence to convict my client.	1
The judicial system overall still has insufficient material and human resources.	1
There is insufficient follow-up and ineffective record-keeping.	1
There is insufficient awareness of child protection issues.	1
There are also insufficient monitoring and evaluation mechanisms to measure progress nationally.	1
However, the national legal framework on immigration is currently insufficient.	1
Unfortunately, the policy had insufficient financial and political support.	1
However, support measures for this laudable decision remain insufficient.	1
We are convinced that top-down disaster reduction interventions alone are insufficient.	1
Growth in Africa was therefore strong but insufficient.	1
However, international efforts in this area are clearly insufficient.	1
However, the amount of resources available is insufficient.	1
Services for children with special needs are insufficient.	1
Many respondents felt that UNICEF information and communication services were insufficient.	1
Market-based mechanisms often did not function well owing to insufficient institutional capacity and infrastructure.	1
Food and fuel supplies are insufficient.	1
However, the number of children receiving ARV treatment remains insufficient.	1
Information and supplies were insufficient and materials largely inappropriate.	1
Unfortunately, the momentum here is clearly insufficient.	1
Due to insufficient financial resources the number of out-of-school institutions diminished.	1
Nonetheless, financial cooperation alone was insufficient.	1
Although useful, those initiatives are still insufficient.	1
Yet periodically organizing meetings or establishing an occasional task force was entirely insufficient.	1
The gyroscope failure was attributed to insufficient lubrication.	1
Its capacity was insufficient as demand grew.	1
Antibody response in patients with endogenous or iatrogenic immunosuppression may be insufficient.	1
Antibody response in patients with endogenous or iatrogenic immunosuppression may be insufficient.	1
These data are insufficient to recommend use of Cervarix during pregnancy.	1
Tumors formed are correlated with insufficient progesterone and excess estrogen.	1
Airdrops of supplies were insufficient to feed the garrison.	1
Global progress is insufficient to achieve MDG 4.	1
However, these commitments are insufficient.	1
Still, routine immunization coverage is insufficient.	1
A shuttle mission may be insufficient.	1
Vitamin D levels below 30 ng/ml considered insufficient.	1
Manuscripts with insufficient priority for publication are rejected promptly.	1
Five countries considered the resources allocated to facilitate technology transfer insufficient.	1
It concludes that the government's explanations are insufficient.	1
These manifested errors resulted merely from insufficient scientific experiments.	1
The predicted flooding occurred and the relocations proved insufficient.	1
Participants agreed that legislation was insufficient without implementation.	1
Sometimes medical treatment is insufficient and other interventions are required.	1
Awareness-raising based on inaccurate or insufficient information may leave potential victims off-guard.	1
But opposing this directive without criticizing its unjust motivation is insufficient.	1
The judiciary clearly suffered from insufficient funding and malfunctioning mechanisms.	1
Reproductive health rights and information were insufficient.	1
Very often the tolerance is insufficient for more sensitive facilities.	1
There is insufficient household water catchment infrastructure.	1
There is insufficient land for large-scale agriculture and food production.	1
Africa still faces daunting challenges, including insufficient investment in agriculture.	1
Institutional capacities can be eroded by inappropriate or insufficient input.	1
City leaders recognize that an economic development strategy alone is insufficient.	1
Possible cause: Internet speed (bandwidth) is insufficient.	1
These symptoms indicate an insufficient internet connection at your side.	1
Vision boards and meditation are insufficient because they are static.	1
Economic growth alone was insufficient to meet people's needs.	1
Yet they received insufficient assistance from developed countries.	1
However, information on compliance was insufficient.	1
Areas in grey have insufficient data to produce reliable trends.	1
Simple inductive reasoning is insufficient by itself for mathematical proof.	1
Attention to these factors remains insufficient.	1
Several mines were destroyed or collapsed due to insufficient maintenance.	1
He highlighted historical emissions and the impacts of insufficient action.	1
The number of seats available for readers has become insufficient.	1
Antarctica has insufficient observational coverage to make an assessment.	1
The installation will abort if the account has insufficient privileges.	1
Informal networks and personal relations have been useful but insufficient.	1
Internal controls alone are insufficient to fully prevent occupational fraud.	1
Relatives of some victims said the initiative was insufficient and bureaucratic.	1
The government thinks that economic problems result from insufficient financial resources.	1
However, insufficient funding for the committees posed a serious challenge.	1
The membership fee alone is clearly insufficient for this.	1
However, progress has been insufficient and highly uneven.	1
These laws are insufficient, however.	1
Despite this advance, the amount was insufficient.	1
The conclusion itself is indisputable but utterly insufficient.	1
In other words their knowledge bank account has insufficient funds.	1
The methods of outward historical criticism are inadequate and insufficient.	1
Public institutions, however, faced greater problems linked with insufficient financial resources.	1
This represents positive progress, but remains insufficient.	1
But their attempts remain insufficient, fragile and without future.	1
Consequently, social investment, although increasing, remains insufficient.	1
Second, an insufficient capacity for science and technology.	1
However, administrative support is still insufficient.	1
User documentation was insufficient and sometimes non-existent.	1
Electricity provision is considered insufficient and costly.	1
Women's independent pensions are still insufficient.	1
Mechanisms like the Inspection Panel are insufficient in all respects.	1
The provisions making racist actions punishable offences appeared insufficient.	1
The coordination regime between national and international mechanisms was insufficient.	1
Transportation and fuel are insufficient for the assessment.	1
The generic vacancy announcements elicit insufficient numbers of qualified and suitable candidates.	1
Technical support is insufficient for promoting community-based forestry.	1
The crockery insufficient and very dirty.	1
However, insecurity and insufficient funding hamper assistance to affected communities.	1
Delayed and insufficient rainfall has affected crop production.	1
Economic and social prerequisites for the revolution are insufficient by themselves.	1
The calling process has insufficient privilege.	1
The IMMHE noted insufficient signage to help guide electors.	1
Care is deficient and coverage insufficient.	1
This explanation is insufficient and inaccurate.	1
Drastically insufficient targets for cutting greenhouse gas emissions.	1
Better than nothing but insufficient to win.	1
Yet existing staff retention incentives have proved insufficient.	1
The progress made on synergies is considered to be insufficient.	1
However, legal protection alone was insufficient.	1
The efforts have been insufficient, despite significant investment.	1
Its security standards are considered insufficient.	1
A general description of rights and remedies available is insufficient.	1
Legislation and policies remain dispersed, underfunded or insufficient.	1
However, the statistics published on hate crimes remained insufficient.	1
The Organization's mechanisms for dealing with emergencies are insufficient.	1
A one-size-fits-all programmatic approach is insufficient for combating gender-based violence.	1
Metadata from different sources may sometimes be inconsistent or insufficient.	1
Some people suspect Us without cause of insufficient cooperation.	1
Political will is often insufficient or unsustained.	1
The main problems included human resources constraints and insufficient funding.	1
The current infrastructure in Semuc Champey is insufficient and inadequate.	1
Safeguards against abuse of these powers were insufficient.	1
Community production is insufficient to meet the Union's energy needs.	1
Until now, progress has been insufficient.	1
Existing voluntary and self-regulatory measures for labelling fur products have proved insufficient.	1
However, the Union production decreased and profit margin remained insufficient.	1
However, again insufficient evidence was provided.	1
Developing countries themselves take insufficient interest in the importance of education.	1
Security is insufficient, and tensions persist between different nationalities.	1
Problems include slowness, insufficient assistance, arrogance and neglect.	1
However it notes that these efforts remain insufficient.	1
Therefore the amount allocated to PRINCE is clearly insufficient.	1
Government supervision of psychiatric hospitals is also insufficient.	1
European research is held to suffer from insufficient and dispersed investment.	1
But the guarantees provided are insufficient.	1
Europe's real military and crisis management capabilities are still insufficient.	1
Vaccination measures are insufficient to stop infection in humans.	1
The present agreement offers EU citizens insufficient guarantees.	1
However, its efforts alone are patently insufficient.	1
The Commission cannot allow levels that are insufficient.	1
The information provided was therefore considered insufficient.	1
This simple condition is quite insufficient, and thus unacceptable.	1
However, support from the structural funds alone is insufficient.	1
Asbestos, poor lighting, faulty ventilation, leaky roofs, inadequate security and dated decor characterize the building.	1
Since it is important to target resources where the risks are, additional protection in the critical parts should not be requested unless there is a suspicion of unlawful interference or inadequate security in place.	1
Despite some positive developments, the Security Council is deeply concerned that residents of the Krajina and Western Slavonia continue to suffer from inadequate security, including the danger of theft or assault at any time.	1
(c) Inadequate security of mobile computing devices;	1
That report stresses, in particular, that there is still an unacceptably high level of ethnic intolerance, discrimination and violence in the province, as well as inadequate security and insufficient freedom of movement.	1
Although by virtue of his position he must bear some responsibility for the inadequate security of the cash, it is not to the same degree as the Chief Finance Officer, who gave him conflicting instructions, and the Director of Administration.	1
Factors that contribute to these accidents are driver negligence, inadequate security, dangerous roadways, weather conditions, defective products and improper maintenance, among others...	1
Several OIOS audits have reported on inadequate security arrangements in missions during the liquidation phase.	1
The main obstacles to returns remained inadequate security, and failure adequately to protect economic and social rights.	1
For sea excursions, do not rent boats with inadequate security standards.	1
In particular, there is concern about inadequate security equipment at airports and seaports.	1
Humanitarian aid, development assistance and reconstruction are severely constrained by inadequate security and institutional capacity.	1
It was rated as partially satisfactory, due to inadequate security controls.	1
A frequent feature is inadequate security of access to the systems.	1
There continues to be inadequate security in the country.	1
In Florida, the owner, occupier or manager of a property could be held liable when inadequate security measures result in physical injuries or wrongful death.	1
Further... improper supervision and inadequate security measures... allowed the suspect to take their own life earlier this morning.	1
The whole incident was resolved owing to the fact that the competent authorities provided inadequate security.	1
One law enforcement official told CPJ that he and his colleagues have insufficient resources and inadequate security to carry out the probe.	1
For example, they blow out a light in a parking lot, stage an abduction then the victim threatens to sue the store for inadequate security.	1
In key foreign airports with inadequate security standards, they are supported by unarmed security officials on the ground.	1
The reality on the ground, however, is that inadequate security conditions and the continued destruction of homes are making return to many areas virtually impossible.	1
The inadequate security situation in the Tropoje district continues to seriously hamper the registration process of refugees, a prerequisite for their continued aid.	1
The prison directors claim that they cannot respect it because of inadequate security arrangements (lack of guards and the poor state of the buildings).	1
The main obstacles to returns remain inadequate security and lack of protection of social and economic rights, particularly those related to property and housing.	1
These appeals have been largely unsuccessful, primarily because potential returnees do not have confidence in the still inadequate security conditions in the district.	1
The Kimberley Process Certification Scheme for diamonds continues to be operational, although challenges remain owing to poor infrastructure and inadequate security and administrative coverage in mining areas.	1
In a world that now goes around thanks to Web applications, those with inadequate security have become highly attractive targets for cybercriminals who want to find a simple way of infiltrating corporate networks.	1
What happens to humanitarian actors when a peacekeeping operation withdraws for whatever reason - for instance, because of inadequate security?	1
So, what about your inadequate security on the aid convoys?	1
If the receiving State failed to do so, under the Vienna Conventions the injured State was entitled to claim prompt compensation for losses or injuries suffered as a result of inadequate security arrangements.	1
This will further contribute to the vicious circle of inadequate security and the perpetuation of the benign neglect to which Somalia has been subjected over a decade.	1
As in many prisons the inadequate security arrangements (the shortage of officers and secure compounds) rule out the use of interior courtyards, detainees are deprived of walks and activities outside their cells.	1
As a result of this superfluous acquisition of personal data and inadequate security of their physical safety, the Office handles complaints where documents containing personal data have been found in public places.	1
The main weaknesses documented with lending to young people are the lack of business management skills, inadequate security, low equity contribution, no credit history, inadequate cash flow, etc.	1
The Government informs the Working Group that on investigation, an officer of the detention unit was reprimanded for inadequate security measures in the detention of Mr. Turgunov.	1
All recent reports indicate that residents of the Krajina and Western Slavonia regions continue to suffer from inadequate security conditions and a well-founded fear that they might fall victim to theft or physical attack at any time.	1
Most burglaries take place at houses of Kosovo Serbs who are not present in Kosovo; inadequate security preparations often make these houses particularly vulnerable.	1
Vulnerable groups should be placed at the centre of attention, especially when solving problems of inadequate security for citizens, lack of opportunities for young people and imbalances in domestic development.	1
Rather, it is the weaknesses in the state-building process so far, including the ongoing culture of impunity, the still inadequate security forces, corruption and the insufficient pace of institution-building, that undermined the electoral process.	1
Subject: Inadequate security systems and money laundering	1
Subject: Inadequate security of payment cards	1
Inadequate security for judges, witnesses and others in the court system has also become apparent in several parts of Bosnia.	1
Inadequate security affects the most vulnerable, in particular women and children, with increasing gender-based violence being of major concern.	1
Inadequate security, safety and protection of staff and of premises	1
(o) Inadequate security and reliability of delivery (risk of thefts);	1
OIOS has frequently reported on inadequate security arrangements in missions during the liquidation phase.	1
Inadequate security assessment and management	1
You cannot go to countries such as India or to Latin American countries - there are many other countries where a presence is required in such a critical place as Mumbai - and then have only a small number of staff and inadequate security structures.	1
The Department found that the unlawful conditions in these units included risk of harm due to inmate-on-inmate violence, risk of harm to staff due to inadequate security procedures, inadequate suicide prevention, and inadequate sanitation and environmental conditions.	1
The legal framework addressing violence against women is particularly inadequate.	1
UNHCR's control over implementing partners was inadequate.	1
Liquidation planning and allotment controls were inadequate.	1
The public perception of reality before Eventualism was inadequate.	1
Currently the global community response is inadequate.	1
However, the information was inadequate.	1
The number of human rights observers remains inadequate.	1
Such definitions are inadequate, however.	1
The volume of FDI was inadequate.	1
However, often it is inadequate.	1
The reports also indicated that the vocational guidance was inadequate.	1
The provision of child health-care services is extremely inadequate.	1
However, implementation remains generally inadequate.	1
Funding for the health sector remains inadequate.	1
This situation has been compounded by an inadequate staff structure.	1
International assistance was still woefully inadequate.	1
Food and medical supplies were frequently inadequate.	1
Food is often inadequate and medical care non-existent.	1
Funding for mountain development is still inadequate.	1
The capacity of Timorese defence lawyers also remains inadequate.	1
Kwashiorkor is a condition resulting from inadequate protein intake.	1
Eating and drinking are inadequate substitutes for achievement.	1
Domestic remedies thus proved ineffective and inadequate.	1
State funding for such initiatives has historically been inadequate.	1
There is inadequate representation, participation and involvement of women.	1
Government action to eradicate poverty has been inadequate.	1
Please also indicate what legal remedy exists against inadequate defence.	1
Treating HIV/AIDS primarily as a biomedical issue is inadequate.	1
Reports of ill-treatment of detainees and inadequate judicial procedures continue.	1
For these patients, standard therapy is inadequate.	1
Complaints tend to focus on inadequate conditions of confinement.	1
People who feel inadequate are often lonely.	1
Action by individual States was inadequate.	1
THE WESTERN response is almost comically inadequate.	1
Baseline: Their management suffers from inadequate stakeholder capacity and coordination.	1
In the end all promises often prove inadequate.	1
Further constraints noted were inadequate financial resources and weak human and institutional capacity.	1
Independent mechanisms for direct assistance to children are inadequate.	1
Even where legislation exists, implementation may be inadequate.	1
Methodological quality was considered inadequate in all trials.	1
Shoreline depth is inadequate for water sports.	1
Tax revenues were low because of inadequate collection.	1
Towing in case of inadequate fuel supply.	1
The major problem has been inadequate resources.	1
Successful technology transfer is also inhibited by inadequate skills and industrial infrastructure.	1
Health care is woefully inadequate in Tibet.	1
The measured response has been inadequate.	1
Social and economic infrastructures remain inadequate and largely inefficient.	1
The Expert Group considers these prerequisites inadequate.	1
The Advisory Committee considers the information inadequate.	1
Also evidence of inadequate housing had recently increased.	1
However, many developing countries suffer from inadequate infrastructure and information technology.	1
Educational facilities, where available, are woefully inadequate.	1
In her view, current financial products are inadequate.	1
Police protection was often viewed as inadequate.	1
Second, the programme strategy pursued ambitious objectives with inadequate instruments.	1
In-service human rights training for teachers is likewise sporadic and inadequate.	1
The United Nations response today is hampered by inadequate resources.	1
Yet present efforts to address lingering consequences are inadequate.	1
Those measures, although important, were still inadequate.	1
Humanitarian responses have been largely inadequate.	1
Health services are frequently inaccessible, inadequate and ill-equipped.	1
The inadequate response of the authorities remained a serious concern.	1
The resources for training are inadequate considering the need.	1
Reports of violence against women continued, but investigations remained inadequate.	1
Poverty has various manifestations, including homelessness and inadequate housing.	1
Pollution also by inadequate housing and agri-food and chemicals.	1
Attempts to combat unemployment have been inadequate.	1
Gas equipment with inadequate A/C or excessively rich blending.	1
Its members were not salaried and received inadequate administrative support.	1
But safety advocates see it as woefully inadequate.	1
The national preparedness and risk-reduction arrangements were inadequate.	1
Other constraints mentioned included inadequate expertise of staff and inadequate political and institutional support.	1
OIOS maintains that the inadequate delivery of outputs also resulted from inadequate management.	1
The most prominent obstacles to achieving agreed targets are inadequate financing and inadequate governance.	1
Cracks, inadequate welds or inadequate penetration of the weld.	1
However, availability and access remain inadequate - partly due to inadequate resource allocation.	1
The respondents found that the main barriers to implementing awareness-raising activities were inadequate financial resources, inadequate expertise and inadequate political or institutional support.	1
Progress towards their goals has been woefully inadequate.	1
12.46 Public Health provision for childbirth services is still inadequate.	1
The response to violence against displaced women is still inadequate.	1
International policies are inconsistent and often inadequate.	1
An already poor and inadequate physical infrastructure was completely destroyed.	1
Attributing the situation to gender stereotypes was inadequate.	1
[truncated: 12,231 more rows]
