# Supplementary material for: Improving fraud detection with semi-supervised topic modeling and keyword integration
Source: PeerJ Comput Sci. 2024 Jan 15;10:e1733. doi: 10.7717/peerj-cs.1733 (PMC10803081; doi:10.7717/peerj-cs.1733)
Supplement: Supplemental Information 3 — Code in python in which classification methods are applied to predict the occurrence of fraud and through ROC-AUC curves measure the performance of the model. [file peerj-cs-10-1733-s003.ipynb]

# %% [markdown]
## Summary

We have coded the text as Bag of Words and applied an GradientBoosting and RandomForestClassifier models. We have built a pipeline to check different hyperparameters using cross-validation. At the end, we have obtained a good model which achieve an AUC of **0.92** 

# %% [markdown]
## Data loading and cleaning

# %% [code]
import pandas as pd  
import numpy as np  
import matplotlib.pyplot as plt  
import seaborn as sn 
from sklearn.model_selection import train_test_split 
from sklearn.linear_model import LinearRegression
from sklearn.linear_model import LogisticRegression
from sklearn import metrics
from sklearn.metrics import classification_report, confusion_matrix
from sklearn.model_selection import cross_val_score
from sklearn.preprocessing import binarize
%matplotlib inline

# basic packages
from itertools import cycle

# sklearn
from sklearn import datasets
from sklearn.datasets import make_classification
from sklearn.decomposition import PCA
from sklearn.preprocessing import StandardScaler
from sklearn.metrics import accuracy_score, roc_curve, auc, precision_recall_curve, average_precision_score
from sklearn.model_selection import train_test_split, StratifiedKFold
from sklearn.ensemble import RandomForestClassifier


# matplotlib
import matplotlib.pyplot as plt
from matplotlib.colors import cnames
from matplotlib import colors as mcolors
from matplotlib import colors
#cnames = dict((k, v) for k, v in cnames.items() if 'dark' in k) # get only dark colors
cnames = {k: colors.cnames[k] for k in ['red', 'green', 'blue', 'black', 'yellow', 'purple', 'brown']}


%matplotlib inline

from sklearn.ensemble import RandomForestClassifier
from sklearn.linear_model import LogisticRegression
from sklearn.naive_bayes import GaussianNB
from sklearn.ensemble import GradientBoostingClassifier
from sklearn.neighbors import KNeighborsClassifier
from sklearn.tree import DecisionTreeClassifier
from sklearn.svm import SVC
from catboost import CatBoostClassifier

# %% [code]
def is_numeric(x):
  """Check whether an object is numeric."""
  try:
    x+0
    return True
  except:
    return False

col_names = ['Topic0','Topic1','Topic2','Topic3','p1','p2','p3','p4','p5','p6','Label']
#col_names = ['Topic0','Topic1','Topic2','Topic3','Label']
# Load Data
#data = pd.read_csv('/Users/Marco/Documents/MATLAB/Fraud_Triangle_Final_v4.csv', encoding='latin1', low_memory=False)
#data1 = pd.read_csv('/Users/marcp/OneDrive - Escuela Politécnica Nacional/2019A/Investigacion/Corpus/DataSet/Triangulo Fraude/experimentacion2/corex/Comparativa Datasets/Students_topic3.csv', encoding='latin1', low_memory=False, skiprows=1, names=col_names)
#data = pd.read_csv('/Users/marcp/OneDrive - Escuela Politécnica Nacional/2019A/Investigacion/Corpus/DataSet/Triangulo Fraude/Classifier-analysis_new_dataset_3_def_addcol.csv', encoding='latin1', low_memory=False, skiprows=1, names=col_names)
data = pd.read_csv('/Users/marcp/OneDrive - Escuela Politécnica Nacional/2019A/Investigacion/Corpus/DataSet/Triangulo Fraude/experimentacion2/Comparativa Datasets/Syntetic_AllTopics.csv', encoding='latin1', low_memory=False, skiprows=1, names=col_names)
#data = pd.read_csv('/Users/marcp/OneDrive - Escuela Politécnica Nacional/Documentos/MATLAB/Fraud_Triangle_Final_v5.csv', encoding='latin1', low_memory=False)
#data = pd.read_csv('/Users/marcp/OneDrive - Escuela Politécnica Nacional/Documentos/MATLAB/Fraud_Triangle_Final_v2.csv', encoding='latin1', low_memory=False)


# %% [code]
print (data.shape)
#print (data1.shape)
print (data.columns.values)

# %% [markdown]
## Machine Learning Model

# %% [markdown]
We split the data into training and testing set:

# %% [code]
#X = data[['Topic0', 'Topic1','Topic2','Topic3']].values
X = data[['Topic0', 'Topic1','Topic2','Topic3','p1','p2','p3','p4','p5','p6']].values
y = data['Label'].values
#X1 = data1[['Topic0', 'Topic1','Topic2','Topic3']].values
#X1 = data1[['Topic0', 'Topic1','Topic2','Topic3','p1','p2','p3','p4','p5','p6']].values
#y1 = data1['Label'].values
#display(X.shape, y.shape)
#display(X1.shape, y1.shape)


# %% [code]
import sys
X_train,X_test,y_train,y_test = train_test_split(X,y,test_size=0.20,random_state=0)
display(X_train.shape, y_train.shape, X_test.shape, y_test.shape)
np.set_printoptions(threshold=sys.maxsize)
#print(X_test)
display(X_test.shape)
#print(X1)


# %% [code]
X1_test = np.concatenate((X_test, X1))
X_test=X1_test
display(X_test.shape)
print (X_test)

# %% [code]
y1_test = np.concatenate((y_test, y1))
y_test=y1_test
print (y_test)

# %% [code]
#logreg = LogisticRegression(C=10, class_weight=None, dual=False, fit_intercept=True,intercept_scaling=1, penalty='l2', random_state=None, tol=0.0001)
gb_bench = GradientBoostingClassifier()
rf_bench = RandomForestClassifier(n_estimators = 100, criterion = 'entropy', random_state = 0)
# instantiate model
#logreg = LogisticRegression()
gb_bench.fit(X_train, y_train)
rf_bench.fit(X_train, y_train)

# %% [code]
# make class predictions for the testing set
y_pred_class1 = gb_bench.predict(X_test)
y_pred_class2 = rf_bench.predict(X_test)

# %% [code]
# calculate accuracy
from sklearn import metrics
print(metrics.accuracy_score(y_test, y_pred_class1))
print(metrics.accuracy_score(y_test, y_pred_class2))

# %% [code]
# print the first 10 predicted probabilities for class 1
gb_bench.predict_proba(X_test)[0:10, 1]

# %% [code]
# store the predicted probabilities for class 1
y_pred_prob1 = gb_bench.predict_proba(X_test)
y_pred_prob2 = rf_bench.predict_proba(X_test)

# %% [code]
roc_auc1 = metrics.roc_auc_score(y_test, y_pred_prob1[:,1])
roc_auc2 = metrics.roc_auc_score(y_test, y_pred_prob2[:,1])

# %% [code]
# IMPORTANT: first argument is true values, second argument is predicted probabilities

# we pass y_test and y_pred_prob
# we do not use y_pred_class, because it will give incorrect results without generating an error
# roc_curve returns 3 objects fpr, tpr, thresholds
# fpr: false positive rate
# tpr: true positive rate
fpr1, tpr1, thresholds = metrics.roc_curve(y_test, y_pred_prob1[:,1])
fpr2, tpr2, thresholds = metrics.roc_curve(y_test, y_pred_prob2[:,1])
plt.figure()
plt.plot(fpr1, tpr1, color='red', label='ROC curve GB (area = %0.2f)' % roc_auc1)
plt.plot(fpr2, tpr2, color='blue', label='ROC curve RF (area = %0.2f)' % roc_auc2)
plt.plot([0, 1], [0, 1], color='navy', linestyle='--')
plt.xlim([0.0, 1.0])
plt.ylim([0.0, 1.0])
plt.rcParams['font.size'] = 12
plt.title('ROC curve for fraud classifier')
plt.xlabel('False Positive Rate (1 - Specificity)')
plt.ylabel('True Positive Rate (Sensitivity)')
plt.legend(loc="lower right")
plt.show()


# %% [code]
# define a function that accepts a threshold and prints sensitivity and specificity
def evaluate_threshold(threshold):
    print("Sensitivity:  %.02f" % tpr[thresholds > threshold][-1])
    print('Specificity:  %.02f' % (1 - fpr[thresholds > threshold][-1]))

# %% [code]
evaluate_threshold(0.5)

# %% [code]
evaluate_threshold(0.4)

# %% [code]
# IMPORTANT: first argument is true values, second argument is predicted probabilities
print(metrics.roc_auc_score(y_test, y_pred_prob1[:,1]))
print(metrics.roc_auc_score(y_test, y_pred_prob2[:,1]))

# %% [code]
# calculate cross-validated AUC
cross_val_score(gb_bench, X, y, cv=10, scoring='roc_auc').mean()
cross_val_score(gb_bench, X, y, cv=10, scoring='roc_auc').mean()

# %% [code]


# %% [code]
